# Supplementary material for: Subnanometric alkaline-earth oxide clusters for sustainable nitrate to ammonia photosynthesis
Source: Nat Commun. 2022 Mar 1;13:1098. doi: 10.1038/s41467-022-28740-8 (PMC8888631; doi:10.1038/s41467-022-28740-8)
Supplement: Supplementary file 4 — Supplementary Dataset 1 [file 41467_2022_28740_MOESM4_ESM.xlsx]

## Sheet: 1f
X	Y
0	53.8
10	49.6
20	46.8
30	45.4
40	43.7
50	43.4
60	43.4541
90	44.01
120	43.65

## Sheet: 2a
X	Y1	Y2	Y3	Y4	Y5	Y6	Y7	Y8
810	18236.1	18278.9	18236.1	18242.3	18240.6	18252.1	18252	-42.8008
809.9	18150.2	18275.8	18232.5	18238.8	18237	18248.8	18248.6	-125.508
809.8	18218	18272.7	18228.9	18235.3	18233.5	18245.4	18245.3	-54.6562
809.7	18068.9	18269.5	18225.3	18231.7	18230	18242	18241.9	-200.609
809.6	18263.2	18266.5	18221.8	18228.2	18226.4	18238.6	18238.6	-3.30859
809.5	18014.7	18263.4	18218.2	18224.7	18222.9	18235.3	18235.2	-248.644
809.4	18157	18260.3	18214.7	18221.2	18219.3	18231.9	18231.9	-103.305
809.3	18260.9	18257.3	18211.1	18217.6	18215.8	18228.5	18228.5	3.63867
809.2	18037.3	18254.2	18207.5	18214.1	18212.3	18225.2	18225.2	-216.885
809.1	17994.4	18251.2	18204	18210.6	18208.7	18221.8	18221.9	-256.75
809	18150.2	18248.1	18200.4	18207	18205.2	18218.5	18218.6	-97.8926
808.9	18190.9	18245.1	18196.8	18203.5	18201.7	18215.1	18215.2	-54.2207
808.8	18222.5	18242.1	18193.2	18200	18198.1	18211.8	18211.9	-19.5898
808.7	18376.1	18239.1	18189.7	18196.5	18194.6	18208.4	18208.6	136.978
808.6	18249.6	18236.1	18186.1	18192.9	18191	18205.1	18205.3	13.5039
808.5	18256.4	18233.1	18182.5	18189.4	18187.5	18201.8	18202	23.2617
808.4	18240.6	18230.2	18179	18185.9	18184	18198.5	18198.7	10.4199
808.3	18441.6	18227.2	18175.4	18182.4	18180.5	18195.1	18195.4	214.371
808.2	18145.7	18224.2	18171.8	18178.8	18176.9	18191.8	18192.2	-78.5215
808.1	18457.4	18221.3	18168.3	18175.3	18173.4	18188.5	18188.9	236.06
808	18466.4	18218.4	18164.7	18171.8	18169.8	18185.2	18185.6	248.019
807.9	18419	18215.5	18161.1	18168.3	18166.3	18181.9	18182.4	203.504
807.8	18577.1	18212.6	18157.6	18164.8	18162.8	18178.6	18179.1	364.484
807.7	18297	18209.7	18154	18161.2	18159.2	18175.3	18175.9	87.334
807.6	18163.8	18206.8	18150.4	18157.7	18155.7	18172	18172.6	-43.0352
807.5	18389.6	18204	18146.8	18154.2	18152.2	18168.8	18169.4	185.654
807.4	18312.8	18201.1	18143.3	18150.7	18148.7	18165.5	18166.2	111.709
807.3	18730.6	18198.3	18139.7	18147.2	18145.1	18162.2	18163	532.328
807.2	18473.2	18195.5	18136.2	18143.6	18141.6	18159	18159.8	277.691
807.1	18274.5	18192.7	18132.6	18140.1	18138.1	18155.7	18156.5	81.7539
807	18360.3	18189.9	18129	18136.6	18134.5	18152.5	18153.4	170.35
806.9	18342.2	18187.2	18125.5	18133.1	18131	18149.2	18150.2	155.047
806.8	18527.4	18184.4	18121.9	18129.6	18127.5	18146	18147	342.978
806.7	18550	18181.7	18118.3	18126.1	18124	18142.8	18143.8	368.289
806.6	18610.9	18179	18114.7	18122.5	18120.4	18139.5	18140.7	431.975
806.5	18735.2	18176.3	18111.2	18119	18116.9	18136.3	18137.5	558.875
806.4	18559	18173.6	18107.6	18115.5	18113.4	18133.1	18134.4	385.397
806.3	18531.9	18171	18104	18112	18109.8	18129.9	18131.3	360.945
806.2	18572.5	18168.3	18100.5	18108.5	18106.3	18126.7	18128.2	404.231
806.1	18346.7	18165.7	18096.9	18105	18102.8	18123.5	18125.1	181.008
806	18441.6	18163.1	18093.3	18101.5	18099.3	18120.4	18122	278.449
805.9	18299.3	18160.5	18089.8	18098	18095.8	18117.2	18118.9	138.74
805.8	18798.4	18158	18086.2	18094.4	18092.2	18114.1	18115.9	640.375
805.7	18642.6	18155.5	18082.6	18090.9	18088.7	18110.9	18112.8	487.07
805.6	18613.2	18153	18079.1	18087.4	18085.2	18107.8	18109.8	460.207
805.5	18816.5	18150.5	18075.5	18083.9	18081.7	18104.7	18106.8	665.928
805.4	18757.7	18148.1	18071.9	18080.4	18078.1	18101.5	18103.8	609.654
805.3	18963.2	18145.7	18068.4	18076.9	18074.6	18098.5	18100.8	817.578
805.2	18947.4	18143.3	18064.8	18073.4	18071.1	18095.3	18097.8	804.158
805.1	18572.5	18140.9	18061.2	18069.9	18067.6	18092.3	18094.8	431.633
805	18676.4	18138.6	18057.7	18066.4	18064.1	18089.2	18091.9	537.848
804.9	18667.4	18136.3	18054.1	18062.9	18060.5	18086.2	18089	531.109
804.8	18581.6	18134	18050.5	18059.4	18057	18083.1	18086.1	447.56
804.7	18723.9	18131.8	18047	18055.9	18053.5	18080.1	18083.2	592.066
804.6	18662.9	18129.6	18043.4	18052.4	18050	18077	18080.3	533.291
804.5	18577.1	18127.4	18039.8	18048.9	18046.5	18074	18077.5	449.637
804.4	18721.6	18125.3	18036.2	18045.4	18043	18071.1	18074.7	596.295
804.3	18651.6	18123.2	18032.7	18041.9	18039.4	18068.1	18071.8	528.371
804.2	18848.1	18121.2	18029.1	18038.4	18035.9	18065.1	18069.1	726.894
804.1	18872.9	18119.2	18025.5	18034.9	18032.4	18062.2	18066.3	753.742
804	18665.1	18117.2	18022	18031.4	18028.9	18059.3	18063.6	547.939
803.9	18254.1	18115.3	18018.4	18027.9	18025.4	18056.3	18060.9	138.84
803.8	18723.9	18113.4	18014.8	18024.4	18021.9	18053.5	18058.2	610.443
803.7	18832.3	18111.6	18011.3	18020.9	18018.4	18050.6	18055.6	720.668
803.6	18762.2	18109.8	18007.7	18017.4	18014.8	18047.7	18053	652.434
803.5	18554.5	18108.1	18004.1	18013.9	18011.3	18044.9	18050.4	446.391
803.4	18509.3	18106.4	18000.6	18010.4	18007.8	18042.1	18047.8	402.893
803.3	18841.3	18104.8	17997	18006.9	18004.3	18039.3	18045.3	736.479
803.2	18337.7	18103.3	17993.4	18003.4	18000.8	18036.5	18042.8	234.426
803.1	18595.1	18101.8	17989.9	17999.9	17997.3	18033.8	18040.4	493.365
803	18601.9	18100.3	17986.3	17996.4	17993.8	18031	18037.9	501.572
802.9	18909	18099	17982.7	17992.9	17990.3	18028.3	18035.6	810.07
802.8	18674.2	18097.7	17979.2	17989.5	17986.8	18025.6	18033.2	576.498
802.7	18696.8	18096.5	17975.6	17986	17983.3	18023	18031	600.307
802.6	18660.6	18095.3	17972	17982.5	17979.8	18020.4	18028.7	565.32
802.5	18604.2	18094.2	17968.5	17979	17976.3	18017.8	18026.5	509.93
802.4	18249.6	18093.2	17964.9	17975.5	17972.8	18015.2	18024.4	156.359
802.3	18676.4	18092.3	17961.3	17972	17969.3	18012.7	18022.3	584.084
802.2	18615.5	18091.5	17957.7	17968.5	17965.8	18010.2	18020.3	523.922
802.1	18807.4	18090.8	17954.2	17965.1	17962.3	18007.7	18018.3	716.598
802	18710.3	18090.2	17950.6	17961.6	17958.8	18005.3	18016.4	620.109
801.9	18884.2	18089.7	17947	17958.1	17955.3	18002.9	18014.5	794.521
801.8	18552.2	18089.3	17943.5	17954.6	17951.8	18000.5	18012.8	462.955
801.7	18507.1	18089	17939.9	17951.2	17948.3	17998.2	18011	418.082
801.6	18477.7	18088.8	17936.3	17947.7	17944.8	17995.9	18009.4	388.904
801.5	18656.1	18088.7	17932.8	17944.2	17941.3	17993.7	18007.9	567.367
801.4	18525.1	18088.8	17929.2	17940.7	17937.8	17991.5	18006.4	436.307
801.3	18276.7	18089	17925.6	17937.3	17934.3	17989.3	18005	187.67
801.2	18321.9	18089.4	17922.1	17933.8	17930.8	17987.2	18003.7	232.478
801.1	18353.5	18089.9	17918.5	17930.3	17927.4	17985.2	18002.5	263.576
801	18717.1	18090.6	17914.9	17926.8	17923.9	17983.2	18001.5	626.496
800.9	18525.1	18091.4	17911.4	17923.4	17920.4	17981.2	18000.5	433.693
800.8	18565.8	18092.5	17907.8	17919.9	17916.9	17979.4	17999.6	473.318
800.7	18450.6	18093.7	17904.2	17916.5	17913.4	17977.6	17998.9	356.934
800.6	18825.5	18095.1	17900.7	17913	17909.9	17975.8	17998.3	730.4
800.5	18570.3	18096.7	17897.1	17909.5	17906.5	17974.1	17997.8	473.586
800.4	18516.1	18098.5	17893.5	17906.1	17903	17972.5	17997.5	417.539
800.3	18186.4	18100.6	17890	17902.6	17899.5	17971	17997.4	85.7305
800.2	18538.7	18103	17886.4	17899.2	17896	17969.5	17997.4	435.693
800.1	18647.1	18105.6	17882.8	17895.7	17892.5	17968.2	17997.6	541.486
800	18728.4	18108.5	17879.2	17892.2	17889	17966.9	17998	619.898
799.9	18746.4	18111.7	17875.7	17888.8	17885.6	17965.7	17998.6	634.775
799.8	18297	18115.2	17872.1	17885.3	17882.1	17964.6	17999.5	181.85
799.7	18245.1	18119	17868.5	17881.9	17878.6	17963.6	18000.5	126.053
799.6	18780.3	18123.3	17865	17878.4	17875.2	17962.7	18001.8	657.055
799.5	18647.1	18127.9	17861.4	17875	17871.7	17962	18003.4	519.201
799.4	18529.6	18132.9	17857.8	17871.5	17868.2	17961.3	18005.3	396.736
799.3	18193.2	18138.4	17854.3	17868.1	17864.8	17960.8	18007.5	54.7637
799.2	18470.9	18144.3	17850.7	17864.7	17861.3	17960.4	18010	326.58
799.1	18493.5	18150.8	17847.1	17861.2	17857.8	17960.2	18013	342.685
799	18606.4	18157.8	17843.6	17857.8	17854.4	17960.1	18016.2	448.582
798.9	18513.8	18165.5	17840	17854.3	17850.9	17960.2	18020	348.369
798.8	18120.9	18173.7	17836.4	17850.9	17847.5	17960.5	18024.2	-52.8438
798.7	18319.6	18182.7	17832.9	17847.5	17844	17960.9	18028.9	136.935
798.6	18251.9	18192.4	17829.3	17844	17840.5	17961.5	18034.1	59.4805
798.5	17818.3	18202.9	17825.7	17840.6	17837.1	17962.4	18040	-384.629
798.4	18107.3	18214.3	17822.2	17837.2	17833.6	17963.5	18046.4	-106.949
798.3	18150.2	18226.6	17818.6	17833.8	17830.2	17964.8	18053.6	-76.3945
798.2	18227	18240	17815	17830.3	17826.8	17966.3	18061.6	-12.998
798.1	18389.6	18254.5	17811.5	17826.9	17823.3	17968.2	18070.5	135.072
798	18504.8	18270.3	17807.9	17823.5	17819.9	17970.3	18080.3	234.475
797.9	18267.7	18287.5	17804.3	17820.1	17816.4	17972.8	18091.1	-19.793
797.8	18660.6	18306.1	17800.7	17816.7	17813	17975.5	18103.2	354.486
797.7	18583.8	18326.5	17797.2	17813.3	17809.5	17978.7	18116.5	257.361
797.6	18599.7	18348.7	17793.6	17809.9	17806.1	17982.2	18131.3	250.935
797.5	18398.7	18373	17790	17806.5	17802.7	17986.2	18147.8	25.6309
797.4	18355.8	18399.7	17786.5	17803	17799.2	17990.6	18166.2	-43.959
797.3	18590.6	18429.1	17782.9	17799.6	17795.8	17995.5	18186.8	161.522
797.2	18615.5	18461.5	17779.3	17796.2	17792.4	18001	18209.9	153.945
797.1	18674.2	18497.5	17775.8	17792.8	17789	18007	18235.9	176.725
797	18760	18537.4	17772.2	17789.5	17785.5	18013.7	18265.3	222.613
796.9	18974.5	18581.9	17768.6	17786.1	17782.1	18021	18298.7	392.594
796.8	19112.3	18631.9	17765.1	17782.7	17778.7	18029.1	18336.6	480.397
796.7	19372	18688	17761.5	17779.3	17775.3	18038	18379.9	683.988
796.6	19475.9	18751.3	17757.9	17775.9	17771.9	18047.8	18429.6	724.541
796.5	19218.4	18822.9	17754.4	17772.5	17768.5	18058.5	18486.4	395.531
796.4	19236.5	18904	17750.8	17769.1	17765.1	18070.4	18551.7	332.525
796.3	19376.5	18996	17747.2	17765.8	17761.7	18083.4	18626.8	380.512
796.2	19202.6	19100.4	17743.7	17762.4	17758.3	18097.8	18712.9	102.242
796.1	19507.5	19218.9	17740.1	17759	17754.9	18113.6	18811.7	288.641
796	19466.8	19353	17736.5	17755.7	17751.5	18131	18924.5	113.869
795.9	19837.2	19504.6	17733	17752.3	17748.1	18150.1	19052.9	332.652
795.8	19981.8	19675.5	17729.4	17748.9	17744.7	18171.3	19198.7	306.283
795.7	19893.7	19867.1	17725.8	17745.6	17741.3	18194.7	19363	26.5391
795.6	20237	20081.3	17722.2	17742.2	17737.9	18220.6	19547.3	155.631
795.5	20492.1	20318.9	17718.7	17738.9	17734.5	18249.2	19752.3	173.209
795.4	20589.2	20580.8	17715.1	17735.5	17731.2	18281.1	19978.3	8.4043
795.3	20878.3	20867.2	17711.5	17732.2	17727.8	18316.7	20225.1	11.0996
795.2	20982.2	21176.6	17708	17728.9	17724.4	18356.4	20490.8	-194.412
795.1	21546.8	21506.8	17704.4	17725.5	17721.1	18401.1	20772.3	40.002
795	22009.7	21852.6	17700.8	17722.2	17717.7	18451.4	21063.8	157.156
794.9	22102.3	22206.9	17697.3	17718.9	17714.3	18508.4	21357	-104.537
794.8	22380.1	22559.5	17693.7	17715.6	17711	18573.6	21640.5	-179.393
794.7	22944.7	22896.8	17690.1	17712.2	17707.6	18648.4	21899	47.8457
794.6	23152.5	23204.3	17686.6	17708.9	17704.3	18735	22115.7	-51.8359
794.5	23301.5	23466.8	17683	17705.6	17701	18836	22273.2	-165.283
794.4	23689.9	23673.3	17679.4	17702.3	17697.6	18954.4	22357.2	16.666
794.3	23631.2	23819.1	17675.9	17699	17694.3	19094.4	22359	-187.916
794.2	23685.4	23908.2	17672.3	17695.7	17691	19260.2	22278.2	-222.82
794.1	24313.2	23953.6	17668.7	17692.4	17687.7	19457.5	22122.2	359.598
794	24697.2	23975.2	17665.2	17689.2	17684.3	19692	21905.1	722.008
793.9	24466.8	23996.5	17661.6	17685.9	17681	19970.5	21643.8	470.342
793.8	24218.4	24041.8	17658	17682.6	17677.7	20300	21355.5	176.568
793.7	24247.8	24133.4	17654.5	17679.3	17674.4	20687.2	21055.8	114.393
793.6	24238.7	24289.8	17650.9	17676.1	17671.1	21139.1	20756.2	-51.1133
793.5	24722	24525.2	17647.3	17672.8	17667.8	21660.5	20466	196.779
793.4	25313.7	24848.6	17643.7	17669.6	17664.5	22254.8	20191	465.053
793.3	25711.2	25263.2	17640.2	17666.3	17661.3	22921.6	19934.5	447.986
793.2	25988.9	25763	17636.6	17663.1	17658	23653.1	19698.6	225.943
793.1	26339	26332.1	17633	17659.8	17654.7	24433	19483.7	6.82813
793	27000.7	26938.2	17629.5	17656.6	17651.5	25228.8	19289.7	62.4902
792.9	27330.4	27531	17625.9	17653.4	17648.2	25991.3	19115.8	-200.6
792.8	27574.3	28042	17622.3	17650.2	17645	26653.3	18960.5	-467.736
792.7	28073.4	28391.7	17618.8	17647	17641.7	27136.5	18822.8	-318.361
792.6	27782	28509.7	17615.2	17643.8	17638.5	27372.2	18700.9	-727.688
792.5	27802.4	28356.1	17611.6	17640.6	17635.3	27321.8	18593.3	-553.731
792.4	28111.8	27937.2	17608.1	17637.4	17632.1	26993.3	18498.5	174.613
792.3	27447.8	27301.4	17604.5	17634.2	17628.8	26436.8	18415	146.414
792.2	27224.2	26522.6	17600.9	17631.1	17625.7	25727.3	18341.4	701.637
792.1	25939.2	25674.5	17597.4	17627.9	17622.5	24939.8	18276.3	264.793
792	25225.6	24819.1	17593.8	17624.8	17619.3	24137.7	18218.7	406.51
791.9	24882.3	23998.5	17590.2	17621.6	17616.1	23364	18167.5	883.828
791.8	23559	23237.7	17586.7	17618.5	17612.9	22644.5	18121.8	321.228
791.7	22709.8	22550.3	17583.1	17615.4	17609.8	21993.7	18080.7	159.469
791.6	21978.1	21939.6	17579.5	17612.2	17606.6	21415.6	18043.7	38.4922
791.5	21167.4	21405	17576	17609.1	17603.5	20910	18010.2	-237.607
791.4	20670.5	20941.5	17572.4	17606	17600.4	20472.7	17979.6	-270.996
791.3	20329.5	20542.8	17568.8	17603	17597.3	20097.5	17951.5	-213.295
791.2	20151.1	20202.2	17565.2	17599.9	17594.2	19778.2	17925.8	-51.123
791.1	19392.3	19912.1	17561.7	17596.8	17591.1	19507.4	17901.9	-519.754
791	19015.2	19665.6	17558.1	17593.8	17588	19278.4	17879.7	-650.385
790.9	19200.4	19455.9	17554.5	17590.7	17584.9	19084.8	17859.1	-255.535
790.8	18809.7	19277	17551	17587.7	17581.9	18920.7	17839.7	-467.336
790.7	18830	19123.9	17547.4	17584.7	17578.8	18781	17821.6	-293.873
790.6	18624.5	18991.8	17543.8	17581.7	17575.8	18661.4	17804.5	-367.338
790.5	18771.3	18877.3	17540.3	17578.7	17572.8	18558.2	17788.4	-106.014
790.4	18168.3	18777.1	17536.7	17575.7	17569.8	18468.6	17773.2	-608.82
790.3	18249.6	18688.8	17533.1	17572.7	17566.8	18389.9	17758.8	-439.174
790.2	18394.1	18610.4	17529.6	17569.8	17563.8	18320.4	17745	-216.221
790.1	18211.2	18540.2	17526	17566.8	17560.9	18258.5	17732	-328.975
790	18100.6	18477.1	17522.4	17563.9	17557.9	18203	17719.5	-376.519
789.9	17685	18420	17518.9	17561	17555	18152.9	17707.6	-734.938
789.8	18136.7	18368	17515.3	17558.1	17552.1	18107.4	17696.2	-231.303
789.7	17910.9	18320.6	17511.7	17555.2	17549.2	18066	17685.3	-409.717
789.6	17669.2	18277.1	17508.2	17552.4	17546.4	18028	17674.8	-607.875
789.5	17962.8	18237.1	17504.6	17549.5	17543.5	17993.1	17664.7	-274.34
789.4	18263.2	18200.3	17501	17546.7	17540.7	17960.9	17655	62.8555
789.3	17822.8	18166.2	17497.5	17543.9	17537.9	17931.2	17645.7	-343.457
789.2	17861.2	18134.7	17493.9	17541.1	17535.1	17903.5	17636.6	-273.519
789.1	17601.5	18105.4	17490.3	17538.3	17532.4	17877.8	17627.8	-503.926
789	17976.3	18078.2	17486.7	17535.6	17529.6	17853.8	17619.3	-101.797
788.9	17746	18052.8	17483.2	17532.9	17526.9	17831.4	17611.1	-306.752
788.8	17822.8	18029	17479.6	17530.2	17524.2	17810.3	17603.1	-206.248
788.7	17938	18006.9	17476	17527.5	17521.6	17790.6	17595.3	-68.9004
788.6	17847.6	17986.1	17472.5	17524.8	17519	17771.9	17587.8	-138.461
788.5	17874.7	17966.6	17468.9	17522.2	17516.4	17754.3	17580.4	-91.8906
788.4	17931.2	17948.3	17465.3	17519.6	17513.8	17737.7	17573.2	-17.1504
788.3	17818.3	17931.1	17461.8	17517	17511.3	17721.9	17566.2	-112.875
788.2	17861.2	17915	17458.2	17514.5	17508.8	17707	17559.4	-53.7969
788.1	17834.1	17899.7	17454.6	17511.9	17506.3	17692.7	17552.7	-65.6582
788	17698.6	17885.4	17451.1	17509.4	17503.9	17679.1	17546.1	-186.803
787.9	17879.2	17871.8	17447.5	17507	17501.5	17666.2	17539.7	7.4043
787.8	17831.8	17859	17443.9	17504.5	17499.1	17653.8	17533.4	-27.2324
787.7	17495.3	17847	17440.4	17502.1	17496.8	17641.9	17527.2	-351.656
787.6	17820.5	17835.6	17436.8	17499.8	17494.6	17630.5	17521.2	-15.0527
787.5	17807	17824.8	17433.2	17497.4	17492.3	17619.5	17515.2	-17.8379
787.4	17834.1	17814.6	17429.7	17495.1	17490.2	17609	17509.3	19.4355
787.3	17581.1	17805	17426.1	17492.9	17488	17598.8	17503.6	-223.885
787.2	17504.4	17796	17422.5	17490.7	17486	17589	17497.9	-291.598
787.1	17504.4	17787.4	17419	17488.5	17484	17579.5	17492.3	-283.033
787	17822.8	17779.3	17415.4	17486.3	17482	17570.3	17486.8	43.4648
786.9	17739.2	17771.7	17411.8	17484.2	17480.1	17561.5	17481.3	-32.4902
786.8	17660.2	17764.6	17408.2	17482.2	17478.3	17552.8	17476	-104.373
786.7	17944.7	17757.8	17404.7	17480.2	17476.5	17544.5	17470.7	186.902
786.6	17958.3	17751.5	17401.1	17478.3	17474.8	17536.3	17465.4	206.756
786.5	17879.2	17745.6	17397.5	17476.4	17473.2	17528.4	17460.3	133.609
786.4	17615	17740.1	17394	17474.5	17471.6	17520.7	17455.2	-125.113
786.3	17840.8	17735	17390.4	17472.8	17470.2	17513.2	17450.1	105.832
786.2	17486.3	17730.3	17386.8	17471	17468.8	17505.9	17445.1	-243.996
786.1	17495.3	17725.9	17383.3	17469.4	17467.5	17498.7	17440.1	-230.602
786	17578.9	17721.9	17379.7	17467.8	17466.3	17491.7	17435.2	-143.06
785.9	17637.6	17718.3	17376.1	17466.3	17465.2	17484.8	17430.4	-80.7266
785.8	17255.9	17715.1	17372.6	17464.8	17464.2	17478.1	17425.6	-459.131
785.7	17484	17712.2	17369	17463.5	17463.4	17471.5	17420.8	-228.15
785.6	17493.1	17709.7	17365.4	17462.2	17462.6	17465.1	17416.1	-216.594
785.5	17691.8	17707.5	17361.9	17461	17462	17458.7	17411.4	-15.7051
785.4	17709.9	17705.7	17358.3	17459.8	17461.5	17452.5	17406.7	4.14453
785.3	17556.3	17704.3	17354.7	17458.8	17461.2	17446.4	17402.1	-148.016
785.2	17414	17703.3	17351.2	17457.9	17461	17440.4	17397.5	-289.272
785.1	17260.5	17702.7	17347.6	17457	17460.9	17434.5	17393	-442.209
785	17359.8	17702.4	17344	17456.3	17461.1	17428.7	17388.4	-342.613
784.9	17886	17702.6	17340.5	17455.7	17461.4	17422.9	17384	183.397
784.8	17425.3	17703.2	17336.9	17455.2	17461.9	17417.3	17379.5	-277.912
784.7	17556.3	17704.3	17333.3	17454.8	17462.7	17411.7	17375	-147.973
784.6	17402.7	17705.8	17329.7	17454.6	17463.6	17406.2	17370.6	-303.041
784.5	17581.1	17707.8	17326.2	17454.5	17464.8	17400.7	17366.2	-126.603
784.4	17685	17710.2	17322.6	17454.5	17466.3	17395.4	17361.9	-25.1836
784.3	17475	17713.2	17319	17454.7	17468	17390.1	17357.5	-238.197
784.2	17445.6	17716.7	17315.5	17455	17470	17384.8	17353.2	-271.074
784.1	17407.2	17720.8	17311.9	17455.6	17472.4	17379.7	17348.9	-313.565
784	17418.5	17725.5	17308.3	17456.3	17475.1	17374.5	17344.7	-306.965
783.9	17529.2	17730.8	17304.8	17457.2	17478.1	17369.5	17340.4	-201.629
783.8	17409.5	17736.8	17301.2	17458.3	17481.6	17364.4	17336.2	-327.324
783.7	17384.7	17743.5	17297.6	17459.6	17485.4	17359.5	17332	-358.877
783.6	17427.6	17751	17294.1	17461.1	17489.8	17354.5	17327.8	-323.445
783.5	17522.4	17759.3	17290.5	17462.9	17494.6	17349.6	17323.6	-236.875
783.4	17373.4	17768.5	17286.9	17465	17500	17344.8	17319.4	-395.074
783.3	17386.9	17778.5	17283.4	17467.3	17506	17340	17315.3	-391.613
783.2	17389.2	17789.6	17279.8	17470	17512.7	17335.2	17311.1	-400.432
783.1	17712.1	17801.8	17276.2	17472.9	17520	17330.5	17307	-89.6543
783	17549.5	17815.1	17272.7	17476.2	17528.2	17325.8	17302.9	-265.57
782.9	17197.2	17829.7	17269.1	17479.8	17537.1	17321.2	17298.8	-632.447
782.8	17723.4	17845.6	17265.5	17483.9	17547	17316.5	17294.7	-122.201
782.7	17773.1	17863	17262	17488.3	17558	17312	17290.7	-89.9394
782.6	17725.7	17882.1	17258.4	17493.2	17570	17307.4	17286.6	-156.414
782.5	17696.3	17902.9	17254.8	17498.6	17583.3	17302.9	17282.6	-206.578
782.4	17949.2	17925.6	17251.2	17504.5	17598	17298.3	17278.6	23.6113
782.3	17881.5	17950.5	17247.7	17510.9	17614.2	17293.9	17274.5	-69.0312
782.2	17890.5	17977.8	17244.1	17518	17632.1	17289.4	17270.5	-87.2266
782.1	17944.7	18007.6	17240.5	17525.7	17652	17285	17266.5	-62.8887
782	18050.9	18040.4	17237	17534.1	17674	17280.6	17262.5	10.4961
781.9	18084.8	18076.4	17233.4	17543.3	17698.5	17276.2	17258.6	8.35352
781.8	18218	18116.1	17229.8	17553.3	17725.9	17271.9	17254.6	101.869
781.7	18342.2	18160	17226.3	17564.2	17756.4	17267.5	17250.7	182.197
781.6	18317.4	18208.7	17222.7	17576	17790.8	17263.2	17246.7	108.664
781.5	18583.8	18262.9	17219.1	17589	17829.6	17258.9	17242.8	320.973
781.4	18732.9	18323.5	17215.6	17603.1	17873.5	17254.7	17238.8	409.443
781.3	18550	18391.5	17212	17618.5	17923.7	17250.4	17234.9	158.414
781.2	18773.5	18468.4	17208.4	17635.3	17981.2	17246.2	17231	305.121
781.1	19103.3	18555.7	17204.9	17653.7	18047.6	17241.9	17227.1	547.525
781	19171	18655.3	17201.3	17673.8	18124.4	17237.7	17223.2	515.732
780.9	19225.2	18769.3	17197.7	17695.7	18213.9	17233.5	17219.3	455.863
780.8	19159.7	18900.6	17194.2	17719.8	18318.5	17229.4	17215.4	259.074
780.7	19534.6	19052	17190.6	17746.1	18440.8	17225.2	17211.5	482.613
780.6	19487.2	19226.9	17187	17775.1	18584.1	17221.1	17207.7	260.26
780.5	19785.3	19428.9	17183.5	17806.9	18751.6	17217	17203.8	356.379
780.4	20004.3	19662	17179.9	17842	18946.8	17212.8	17200	342.383
780.3	20042.7	19930.3	17176.3	17880.7	19173.8	17208.7	17196.1	112.385
780.2	20316	20237.8	17172.7	17923.5	19435.6	17204.6	17192.3	78.1797
780.1	20729.3	20588.6	17169.2	17971	19736	17200.6	17188.4	140.701
780	21113.2	20985.5	17165.6	18023.9	20077.3	17196.5	17184.6	127.697
779.9	21601	21431.1	17162	18083	20460.9	17192.5	17180.8	169.916
779.8	22007.5	21926.2	17158.5	18149.4	20886.9	17188.4	17176.9	81.2461
779.7	22470.4	22468.3	17154.9	18224.2	21351.2	17184.4	17173.1	2.15039
779.6	23193.1	23051.7	17151.3	18309.3	21846.7	17180.4	17169.3	141.44
779.5	23511.5	23663.6	17147.8	18406.4	22358.7	17176.3	17165.5	-152.065
779.4	24157.4	24284.8	17144.2	18518.2	22865.2	17172.3	17161.7	-127.4
779.3	25101.4	24887.8	17140.6	18648	23335.5	17168.4	17157.9	213.613
779.2	25029.1	25437.2	17137.1	18799.5	23730.4	17164.4	17154.1	-408.098
779.1	25480.8	25898	17133.5	18977.9	24009.9	17160.4	17150.3	-417.217
779	25776.6	26241.5	17129.9	19188.7	24139.6	17156.5	17146.5	-464.869
778.9	26128.9	26457.4	17126.4	19438.8	24102.3	17152.5	17142.7	-328.416
778.8	26138	26558	17122.8	19736.4	23902.4	17148.5	17139	-419.986
778.7	26431.6	26577	17119.2	20089.8	23565.1	17144.6	17135.2	-145.445
778.6	26167.3	26561.7	17115.7	20508.8	23127.8	17140.7	17131.4	-394.406
778.5	26709.3	26562.5	17112.1	21002.5	22631.8	17136.8	17127.7	146.801
778.4	26702.6	26624.7	17108.5	21580.7	22112.8	17132.8	17123.9	77.8418
778.3	26745.5	26784.3	17105	22252.1	21598	17128.9	17120.1	-38.8223
778.2	27045.8	27065.9	17101.4	23021.9	21106.7	17125	17116.4	-20.0312
778.1	27718.8	27483	17097.8	23893	20649.7	17121.2	17112.6	235.801
778	28184	28036	17094.2	24859.1	20233.4	17117.3	17108.9	148.08
777.9	28922.5	28710.5	17090.7	25904.4	19859.6	17113.4	17105.1	211.971
777.8	29688.1	29473.5	17087.1	26996.2	19527.7	17109.5	17101.4	214.56
777.7	30085.5	30265.7	17083.5	28077	19236	17105.6	17097.7	-180.168
777.6	30907.6	31002.8	17080	29065.8	18981.3	17101.8	17093.9	-95.2656
777.5	31381.8	31577.7	17076.4	29858.4	18760.4	17097.9	17090.2	-195.863
777.4	31826.7	31882.5	17072.8	30350.9	18569.5	17094.1	17086.5	-55.7773
777.3	31713.8	31837.3	17069.3	30467.2	18405	17090.2	17082.7	-123.522
777.2	31580.6	31419	17065.7	30187.3	18263.4	17086.4	17079	161.58
777.1	31377.3	30668.5	17062.1	29555.7	18141.3	17082.5	17075.3	708.857
777	30993.4	29675.2	17058.6	28664.6	18036	17078.7	17071.6	1318.23
776.9	30051.7	28543.2	17055	27620.8	17944.6	17074.9	17067.8	1508.46
776.8	29299.6	27365.6	17051.4	26519.7	17865	17071.1	17064.1	1934.04
776.7	28412.1	26213.8	17047.9	25434.4	17795.3	17067.3	17060.4	2198.37
776.6	26700.3	25131.1	17044.3	24410.1	17733.7	17063.5	17056.7	1569.22
776.5	25539.5	24143.4	17040.7	23473.9	17679	17059.7	17053	1396.13
776.4	24202.6	23260.2	17037.2	22636.3	17630.1	17055.8	17049.3	942.43
776.3	23281.2	22481.9	17033.6	21899	17586	17052	17045.6	799.242
776.2	21982.6	21805.1	17030	21258.9	17546.1	17048.3	17041.9	177.502
776.1	21065.8	21221.2	17026.5	20708.1	17509.8	17044.5	17038.2	-155.434
776	20345.3	20721.4	17022.9	20238.4	17476.5	17040.7	17034.5	-376.088
775.9	19853	20295.5	17019.3	19839.8	17445.9	17036.9	17030.8	-442.471
775.8	18972.3	19933.2	17015.7	19502.6	17417.6	17033.1	17027.1	-960.965
775.7	18642.6	19625.7	17012.2	19218	17391.4	17029.4	17023.4	-983.1
775.6	18529.6	19363.7	17008.6	18977.2	17367	17025.6	17019.8	-834.094
775.5	18367	19140.1	17005	18773.1	17344.3	17021.8	17016.1	-773.092
775.4	18062.2	18948.1	17001.5	18599	17323.1	17018.1	17012.4	-885.91
775.3	17565.3	18781.9	16997.9	18449.5	17303.1	17014.3	17008.7	-1216.57
775.2	17700.8	18637.2	16994.3	18320.2	17284.4	17010.5	17005	-936.371
775.1	17396	18510	16990.8	18207.5	17266.8	17006.8	17001.3	-1114.09
775	17357.6	18397.6	16987.2	18108.3	17250.1	17003	16997.7	-1040
774.9	17384.7	18297.2	16983.6	18020.5	17234.4	16999.3	16994	-912.586
774.8	17289.8	18207.2	16980.1	17942.1	17219.4	16995.5	16990.3	-917.33
774.7	17249.2	18125.8	16976.5	17871.6	17205.2	16991.8	16986.6	-876.646
774.6	17073	18051.9	16972.9	17808	17191.7	16988.1	16983	-978.902
774.5	16996.2	17984.6	16969.4	17750.2	17178.8	16984.3	16979.3	-988.326
774.4	16912.7	17922.9	16965.8	17697.5	17166.5	16980.6	16975.6	-1010.19
774.3	16858.5	17866.1	16962.2	17649.2	17154.7	16976.9	16972	-1007.63
774.2	16860.7	17813.8	16958.7	17604.9	17143.4	16973.2	16968.3	-953.074
774.1	17030.1	17765.4	16955.1	17564	17132.6	16969.4	16964.6	-735.293
774	16752.3	17720.5	16951.5	17526.2	17122.2	16965.7	16961	-968.201
773.9	17018.8	17678.8	16948	17491.2	17112.1	16962	16957.3	-659.998
773.8	16908.2	17639.9	16944.4	17458.7	17102.5	16958.3	16953.7	-731.75
773.7	17009.8	17603.6	16940.8	17428.4	17093.1	16954.5	16950	-593.799
773.6	16458.8	17569.6	16937.2	17400	17084.1	16950.8	16946.3	-1110.81
773.5	16964.6	17537.7	16933.7	17373.5	17075.3	16947.1	16942.7	-573.029
773.4	16655.2	17507.7	16930.1	17348.7	17066.8	16943.4	16939	-852.424
773.3	16896.9	17479.4	16926.5	17325.3	17058.6	16939.7	16935.4	-582.514
773.2	16838.2	17452.7	16923	17303.3	17050.6	16936	16931.7	-614.572
773.1	16899.1	17427.5	16919.4	17282.5	17042.8	16932.3	16928.1	-528.381
773	16842.7	17403.6	16915.8	17262.9	17035.2	16928.6	16924.4	-560.971
772.9	16788.5	17381	16912.3	17244.3	17027.8	16924.9	16920.8	-592.531
772.8	16926.2	17359.5	16908.7	17226.6	17020.6	16921.2	16917.1	-433.254
772.7	16479.1	17339	16905.1	17209.8	17013.6	16917.5	16913.5	-859.938
772.6	16718.5	17319.5	16901.6	17193.8	17006.7	16913.8	16909.8	-601.041
772.5	16727.5	17300.9	16898	17178.6	17000	16910.1	16906.2	-573.394
772.4	16732	17283.1	16894.4	17164	16993.4	16906.5	16902.6	-551.084
772.3	16754.6	17266.1	16890.9	17150	16986.9	16902.8	16898.9	-511.467
772.2	16761.4	17249.7	16887.3	17136.7	16980.6	16899.1	16895.3	-488.377
772.1	16851.7	17234.1	16883.7	17123.9	16974.3	16895.4	16891.6	-382.379
772	17043.7	17219	16880.2	17111.5	16968.2	16891.7	16888	-175.379
771.9	16510.7	17204.6	16876.6	17099.7	16962.2	16888	16884.4	-693.879
771.8	16815.6	17190.6	16873	17088.3	16956.3	16884.4	16880.7	-375.066
771.7	16944.3	17177.2	16869.5	17077.3	16950.5	16880.7	16877.1	-232.914
771.6	16727.5	17164.2	16865.9	17066.6	16944.8	16877	16873.5	-436.746
771.5	16668.8	17151.7	16862.3	17056.3	16939.2	16873.3	16869.8	-482.94
771.4	16736.5	17139.6	16858.8	17046.4	16933.6	16869.7	16866.2	-403.078
771.3	16655.2	17127.9	16855.2	17036.7	16928.1	16866	16862.5	-472.65
771.2	16996.2	17116.5	16851.6	17027.4	16922.7	16862.3	16858.9	-120.279
771.1	17009.8	17105.5	16848	17018.3	16917.4	16858.7	16855.3	-95.7051
771	16813.3	17094.8	16844.5	17009.5	16912.1	16855	16851.7	-281.484
770.9	16849.4	17084.4	16840.9	17000.9	16906.9	16851.3	16848	-234.955
770.8	16835.9	17074.3	16837.3	16992.5	16901.7	16847.7	16844.4	-238.394
770.7	16528.8	17064.5	16833.8	16984.3	16896.6	16844	16840.8	-535.688
770.6	16711.7	17054.9	16830.2	16976.4	16891.6	16840.3	16837.2	-343.178
770.5	16578.4	17045.5	16826.6	16968.6	16886.6	16836.7	16833.5	-467.078
770.4	16655.2	17036.4	16823.1	16961	16881.6	16833	16829.9	-381.185
770.3	16815.6	17027.5	16819.5	16953.6	16876.7	16829.4	16826.3	-211.943
770.2	16835.9	17018.8	16815.9	16946.4	16871.9	16825.7	16822.7	-182.926
770.1	16698.1	17010.3	16812.4	16939.2	16867.1	16822	16819	-312.185
770	17027.8	17002	16808.8	16932.3	16862.3	16818.4	16815.4	25.8457
769.9	16942	16993.9	16805.2	16925.4	16857.6	16814.7	16811.8	-51.832
769.8	16628.1	16985.9	16801.7	16918.7	16852.9	16811.1	16808.2	-357.769
769.7	16930.7	16978.1	16798.1	16912.1	16848.2	16807.4	16804.5	-47.3398
769.6	16745.6	16970.4	16794.5	16905.7	16843.6	16803.8	16800.9	-224.863
769.5	16653	16962.9	16791	16899.3	16839	16800.2	16797.3	-309.938
769.4	16567.2	16955.5	16787.4	16893	16834.5	16796.5	16793.7	-388.375
769.3	16282.6	16948.3	16783.8	16886.9	16829.9	16792.8	16790.1	-665.675
769.2	16858.5	16941.2	16780.2	16880.8	16825.4	16789.2	16786.4	-82.6738
769.1	16975.9	16934.1	16776.7	16874.8	16821	16785.6	16782.8	41.7695
769	16984.9	16927.2	16773.1	16868.9	16816.5	16781.9	16779.2	57.6914
768.9	16802	16920.5	16769.5	16863.1	16812.1	16778.3	16775.6	-118.447
768.8	16784	16913.8	16766	16857.4	16807.7	16774.6	16772	-129.832
768.7	16544.6	16907.2	16762.4	16851.7	16803.3	16771	16768.4	-362.635
768.6	16630.4	16900.7	16758.8	16846.1	16799	16767.3	16764.8	-270.33
768.5	17030.1	16894.3	16755.3	16840.6	16794.7	16763.7	16761.1	135.787
768.4	16723	16888	16751.7	16835.2	16790.3	16760.1	16757.5	-165.041
768.3	16713.9	16881.8	16748.1	16829.8	16786.1	16756.4	16753.9	-167.846
768.2	16747.8	16875.7	16744.6	16824.4	16781.8	16752.8	16750.3	-127.832
768.1	16621.3	16869.6	16741	16819.2	16777.5	16749.2	16746.7	-248.228
768	16621.3	16863.6	16737.4	16813.9	16773.3	16745.5	16743.1	-242.234
767.9	16544.6	16857.7	16733.9	16808.8	16769.1	16741.9	16739.5	-313.096
767.8	16833.6	16851.8	16730.3	16803.6	16764.9	16738.3	16735.8	-18.1758
767.7	16903.6	16846	16726.7	16798.6	16760.7	16734.6	16732.2	57.6191
767.6	16793	16840.3	16723.2	16793.5	16756.6	16731	16728.6	-47.3105
767.5	16490.4	16834.6	16719.6	16788.5	16752.4	16727.4	16725	-344.264
767.4	16625.9	16829	16716	16783.6	16748.3	16723.8	16721.4	-203.158
767.3	16607.8	16823.5	16712.5	16778.7	16744.2	16720.1	16717.8	-215.674
767.2	16553.6	16818	16708.9	16773.8	16740.1	16716.5	16714.2	-264.375
767.1	16481.3	16812.5	16705.3	16769	16736	16712.9	16710.6	-331.197
767	16544.6	16807.1	16701.8	16764.2	16731.9	16709.2	16707	-262.568
766.9	16456.5	16801.8	16698.2	16759.5	16727.9	16705.6	16703.4	-345.297
766.8	16894.6	16796.5	16694.6	16754.8	16723.8	16702	16699.8	98.1211
766.7	16558.1	16791.2	16691	16750.1	16719.8	16698.4	16696.2	-233.117
766.6	16648.5	16786	16687.5	16745.4	16715.7	16694.7	16692.6	-137.57
766.5	16756.8	16780.8	16683.9	16740.8	16711.7	16691.1	16689	-24.0039
766.4	17005.3	16775.7	16680.3	16736.2	16707.7	16687.5	16685.4	229.541
766.3	16962.4	16770.6	16676.8	16731.6	16703.7	16683.9	16681.8	191.725
766.2	16804.3	16765.6	16673.2	16727.1	16699.7	16680.2	16678.2	38.6953
766.1	17091.1	16760.6	16669.6	16722.5	16695.8	16676.6	16674.5	330.519
766	16628.1	16755.6	16666.1	16718	16691.8	16673	16670.9	-127.457
765.9	16955.6	16750.6	16662.5	16713.6	16687.8	16669.4	16667.3	204.947
765.8	16994	16745.7	16658.9	16709.1	16683.9	16665.8	16663.7	248.254
765.7	17093.3	16740.8	16655.4	16704.7	16679.9	16662.1	16660.1	352.502
765.6	16817.8	16736	16651.8	16700.3	16676	16658.5	16656.5	81.8359
765.5	16689.1	16731.2	16648.2	16695.9	16672.1	16654.9	16652.9	-42.0684
765.4	16458.8	16726.4	16644.7	16691.6	16668.2	16651.3	16649.3	-267.629
765.3	16964.6	16721.6	16641.1	16687.2	16664.3	16647.7	16645.7	243.006
765.2	16860.7	16716.9	16637.5	16682.9	16660.3	16644	16642.1	143.856
765.1	16508.4	16712.2	16634	16678.6	16656.5	16640.4	16638.5	-203.734
765	16630.4	16707.5	16630.4	16674.3	16652.6	16636.8	16634.9	-77.0996

## Sheet: 2b
X1	Y1	X2	Y2
312.554	8.93	312.554	14.461
312.555	7.637	312.555	13.861
312.555	6.362	312.555	13.609
312.556	5.256	312.556	13.647
312.557	4.361	312.557	13.709
312.558	3.693	312.558	13.746
312.559	3.286	312.559	13.767
312.559	3.063	312.559	13.783
312.56	2.65	312.56	13.766
312.561	2.097	312.561	13.747
312.562	1.677	312.562	13.757
312.562	1.363	312.562	13.784
312.563	1.173	312.563	13.802
312.564	1.099	312.564	13.8
312.565	1.073	312.565	13.787
312.565	1.067	312.565	13.779
312.566	1.109	312.566	13.784
312.567	1.228	312.567	13.805
312.568	1.458	312.568	13.842
312.568	1.784	312.568	13.9
312.569	2.161	312.569	13.984
312.57	2.626	312.57	14.099
312.571	3.165	312.571	14.239
312.572	3.826	312.572	14.407
312.572	4.593	312.572	14.603
312.573	5.397	312.573	14.834
312.574	6.174	312.574	15.109
312.575	6.991	312.575	15.431
312.575	7.79	312.575	15.798
312.576	8.503	312.576	16.203
312.577	9.225	312.577	16.632
312.578	9.96	312.578	17.067
312.578	10.651	312.578	17.495
312.579	11.263	312.579	17.913
312.58	11.66	312.58	18.319
312.581	11.831	312.581	18.704
312.582	11.792	312.582	19.055
312.582	11.525	312.582	19.36
312.583	11.025	312.583	19.619
312.584	10.36	312.584	19.829
312.584	9.557	312.584	19.986
312.585	8.683	312.585	20.074
312.586	7.703	312.586	20.08
312.587	6.617	312.587	19.993
312.588	5.509	312.588	19.805
312.588	4.377	312.588	19.517
312.589	3.228	312.589	19.146
312.59	2.124	312.59	18.715
312.591	1.069	312.591	18.236
312.591	0.022	312.591	17.713
312.592	-0.942	312.592	17.154
312.593	-1.743	312.593	16.565
312.594	-2.366	312.594	15.958
312.594	-2.812	312.594	15.35
312.595	-3.083	312.595	14.749
312.596	-3.213	312.596	14.161
312.597	-3.21	312.597	13.599
312.598	-3.101	312.598	13.079
312.598	-2.87	312.598	12.617
312.599	-2.637	312.599	12.219
312.6	-2.411	312.6	11.894
312.601	-2.174	312.601	11.642
312.601	-1.959	312.601	11.453
312.602	-1.838	312.602	11.319
312.603	-1.846	312.603	11.237
312.604	-1.844	312.604	11.207
312.604	-1.801	312.604	11.225
312.605	-1.808	312.605	11.292
312.606	-1.835	312.606	11.407
312.607	-1.861	312.607	11.557
312.607	-1.831	312.607	11.73
312.608	-1.797	312.608	11.923
312.609	-1.804	312.609	12.13
312.61	-1.742	312.61	12.341
312.61	-1.602	312.61	12.552
312.611	-1.356	312.611	12.761
312.612	-0.989	312.612	12.967
312.613	-0.553	312.613	13.172
312.613	-0.019	312.613	13.377
312.614	0.627	312.614	13.581
312.615	1.36	312.615	13.783
312.616	2.174	312.616	13.985
312.616	3.009	312.616	14.187
312.617	3.863	312.617	14.381
312.618	4.709	312.618	14.566
312.619	5.492	312.619	14.743
312.62	6.138	312.62	14.913
312.62	6.641	312.62	15.072
312.621	7.004	312.621	15.21
312.622	7.185	312.622	15.323
312.623	7.224	312.623	15.406
312.623	7.159	312.623	15.461
312.624	6.978	312.624	15.492
312.625	6.741	312.625	15.496
312.626	6.453	312.626	15.47
312.627	6.082	312.627	15.406
312.627	5.569	312.627	15.302
312.628	4.886	312.628	15.15
312.629	4.058	312.629	14.943
312.63	3.08	312.63	14.673
312.63	1.941	312.63	14.331
312.631	0.734	312.631	13.915
312.632	-0.477	312.632	13.425
312.633	-1.627	312.633	12.859
312.633	-2.632	312.633	12.22
312.634	-3.476	312.634	11.518
312.635	-4.255	312.635	10.762
312.636	-4.996	312.636	9.947
312.636	-5.707	312.636	9.064
312.637	-6.382	312.637	8.118
312.638	-6.971	312.638	7.121
312.639	-7.471	312.639	6.085
312.639	-7.829	312.639	5.022
312.64	-8.006	312.64	3.947
312.641	-8.018	312.641	2.874
312.642	-7.887	312.642	1.831
312.642	-7.534	312.642	0.843
312.643	-7.009	312.643	-0.068
312.644	-6.282	312.644	-0.877
312.645	-5.453	312.645	-1.561
312.646	-4.573	312.646	-2.107
312.646	-3.726	312.646	-2.51
312.647	-2.887	312.647	-2.766
312.648	-2.118	312.648	-2.867
312.649	-1.33	312.649	-2.811
312.649	-0.495	312.649	-2.602
312.65	0.325	312.65	-2.252
312.651	1.172	312.651	-1.769
312.652	2.082	312.652	-1.171
312.652	2.97	312.652	-0.474
312.653	3.823	312.653	0.302
312.654	4.688	312.654	1.124
312.655	5.356	312.655	1.962
312.656	5.9	312.656	2.791
312.656	6.272	312.656	3.585
312.657	6.558	312.657	4.318
312.658	6.781	312.658	4.982
312.659	6.974	312.659	5.57
312.659	7.122	312.659	6.073
312.66	7.297	312.66	6.482
312.661	7.443	312.661	6.796
312.662	7.502	312.662	7.018
312.662	7.491	312.662	7.151
312.663	7.326	312.663	7.199
312.664	7.016	312.664	7.166
312.665	6.616	312.665	7.064
312.665	6.169	312.665	6.915
312.666	5.692	312.666	6.742
312.667	5.292	312.667	6.569
312.668	4.872	312.668	6.412
312.668	4.494	312.668	6.284
312.669	4.175	312.669	6.199
312.67	3.893	312.67	6.153
312.671	3.611	312.671	6.142
312.671	3.354	312.671	6.166
312.672	3.108	312.672	6.228
312.673	2.823	312.673	6.33
312.674	2.493	312.674	6.47
312.675	2.149	312.675	6.647
312.675	1.955	312.675	6.86
312.676	1.884	312.676	7.112
312.677	1.902	312.677	7.401
312.678	2.023	312.678	7.714
312.678	2.292	312.678	8.044
312.679	2.698	312.679	8.386
312.68	3.181	312.68	8.731
312.681	3.636	312.681	9.07
312.681	4.007	312.681	9.4
312.682	4.275	312.682	9.728
312.683	4.465	312.683	10.067
312.684	4.576	312.684	10.422
312.685	4.636	312.685	10.798
312.685	4.696	312.685	11.197
312.686	4.758	312.686	11.619
312.687	4.825	312.687	12.068
312.688	4.833	312.688	12.547
312.688	4.812	312.688	13.052
312.689	4.739	312.689	13.574
312.69	4.644	312.69	14.102
312.691	4.39	312.691	14.619
312.691	3.961	312.691	15.106
312.692	3.537	312.692	15.55
312.693	3.18	312.693	15.944
312.694	2.878	312.694	16.278
312.694	2.617	312.694	16.544
312.695	2.44	312.695	16.73
312.696	2.37	312.696	16.835
312.697	2.383	312.697	16.857
312.697	2.427	312.697	16.798
312.698	2.518	312.698	16.656
312.699	2.616	312.699	16.43
312.7	2.741	312.7	16.121
312.7	2.871	312.7	15.732
312.701	3.071	312.701	15.278
312.702	3.249	312.702	14.774
312.703	3.421	312.703	14.237
312.704	3.609	312.704	13.687
312.704	3.715	312.704	13.145
312.705	3.687	312.705	12.629
312.706	3.561	312.706	12.154
312.707	3.228	312.707	11.729
312.707	2.658	312.707	11.354
312.708	1.878	312.708	11.027
312.709	0.92	312.709	10.742
312.71	-0.157	312.71	10.492
312.71	-1.34	312.71	10.271
312.711	-2.581	312.711	10.078
312.712	-3.847	312.712	9.905
312.713	-5.162	312.713	9.746
312.713	-6.579	312.713	9.592
312.714	-7.982	312.714	9.443
312.715	-9.245	312.715	9.293
312.716	-10.437	312.716	9.135
312.716	-11.518	312.716	8.962
312.717	-12.469	312.717	8.763
312.718	-13.256	312.718	8.524
312.719	-13.696	312.719	8.236
312.719	-13.883	312.719	7.9
312.72	-13.804	312.72	7.525
312.721	-13.534	312.721	7.118
312.722	-13.052	312.722	6.699
312.723	-12.43	312.723	6.286
312.723	-11.752	312.723	5.895
312.724	-11.157	312.724	5.543
312.725	-10.542	312.725	5.247
312.726	-9.949	312.726	5.016
312.726	-9.444	312.726	4.862
312.727	-9.019	312.727	4.8
312.728	-8.595	312.728	4.833
312.729	-8.131	312.729	4.964
312.729	-7.572	312.729	5.193
312.73	-6.934	312.73	5.525
312.731	-6.267	312.731	5.963
312.732	-5.561	312.732	6.502
312.733	-4.913	312.733	7.138
312.733	-4.211	312.733	7.864
312.734	-3.557	312.734	8.661
312.735	-2.942	312.735	9.51
312.736	-2.362	312.736	10.395
312.736	-1.849	312.736	11.3
312.737	-1.474	312.737	12.212
312.738	-1.143	312.738	13.116
312.739	-0.874	312.739	13.997
312.739	-0.729	312.739	14.842
312.74	-0.732	312.74	15.646
312.741	-0.948	312.741	16.404
312.742	-1.452	312.742	17.121
312.742	-2.193	312.742	17.784
312.743	-3.091	312.743	18.388
312.744	-4.103	312.744	18.925
312.745	-5.125	312.745	19.384
312.745	-6.157	312.745	19.757
312.746	-7.244	312.746	20.034
312.747	-8.301	312.747	20.207
312.748	-9.286	312.748	20.269
312.748	-10.117	312.748	20.219
312.749	-10.795	312.749	20.057
312.75	-11.311	312.75	19.781
312.751	-11.608	312.751	19.395
312.752	-11.703	312.752	18.898
312.752	-11.592	312.752	18.297
312.753	-11.318	312.753	17.595
312.754	-10.797	312.754	16.804
312.755	-10.147	312.755	15.952
312.755	-9.472	312.755	15.067
312.756	-8.7	312.756	14.177
312.757	-7.947	312.757	13.306
312.758	-7.302	312.758	12.477
312.759	-6.639	312.759	11.711
312.759	-6.051	312.759	11.032
312.76	-5.495	312.76	10.453
312.761	-4.919	312.761	9.978
312.762	-4.285	312.762	9.616
312.762	-3.686	312.762	9.375
312.763	-3.189	312.763	9.259
312.764	-2.732	312.764	9.264
312.765	-2.313	312.765	9.386
312.765	-1.944	312.765	9.617
312.766	-1.642	312.766	9.938
312.767	-1.334	312.767	10.322
312.768	-0.956	312.768	10.742
312.768	-0.494	312.768	11.168
312.769	0.045	312.769	11.577
312.77	0.656	312.77	11.952
312.771	1.343	312.771	12.278
312.771	2.118	312.771	12.544
312.772	2.889	312.772	12.748
312.773	3.625	312.773	12.889
312.774	4.28	312.774	12.961
312.774	4.92	312.774	12.958
312.775	5.59	312.775	12.875
312.776	6.243	312.776	12.711
312.777	6.826	312.777	12.469
312.777	7.36	312.777	12.154
312.778	7.826	312.778	11.773
312.779	8.176	312.779	11.332
312.78	8.435	312.78	10.843
312.781	8.547	312.781	10.32
312.781	8.573	312.781	9.776
312.782	8.556	312.782	9.227
312.783	8.422	312.783	8.688
312.784	8.267	312.784	8.167
312.784	8.174	312.784	7.669
312.785	8.074	312.785	7.191
312.786	7.951	312.786	6.731
312.787	7.767	312.787	6.295
312.787	7.49	312.787	5.891
312.788	7.069	312.788	5.524
312.789	6.637	312.789	5.195
312.79	6.222	312.79	4.909
312.791	5.797	312.791	4.669
312.791	5.346	312.791	4.483
312.792	4.838	312.792	4.349
312.793	4.284	312.793	4.268
312.794	3.69	312.794	4.245
312.794	3.117	312.794	4.275
312.795	2.67	312.795	4.346
312.796	2.223	312.796	4.448
312.797	1.703	312.797	4.578
312.797	1.193	312.797	4.742
312.798	0.785	312.798	4.948
312.799	0.442	312.799	5.194
312.8	0.187	312.8	5.478
312.8	0.053	312.8	5.804
312.801	0.037	312.801	6.17
312.802	0.089	312.802	6.571
312.803	0.282	312.803	6.997
312.803	0.649	312.803	7.439
312.804	1.063	312.804	7.891
312.805	1.557	312.805	8.345
312.806	2.099	312.806	8.784
312.807	2.631	312.807	9.198
312.807	3.06	312.807	9.583
312.808	3.438	312.808	9.936
312.809	3.841	312.809	10.256
312.81	4.215	312.81	10.539
312.81	4.45	312.81	10.782
312.811	4.597	312.811	10.987
312.812	4.711	312.812	11.148
312.813	4.798	312.813	11.257
312.813	4.804	312.813	11.307
312.814	4.702	312.814	11.306
312.815	4.452	312.815	11.268
312.816	4.085	312.816	11.211
312.816	3.677	312.816	11.144
312.817	3.171	312.817	11.078
312.818	2.579	312.818	11.025
312.819	1.999	312.819	10.997
312.82	1.428	312.82	11.004
312.82	0.882	312.82	11.053
312.821	0.337	312.821	11.14
312.822	-0.179	312.822	11.264
312.822	-0.624	312.822	11.423
312.823	-0.975	312.823	11.616
312.824	-1.249	312.824	11.843
312.825	-1.427	312.825	12.108
312.826	-1.491	312.826	12.418
312.826	-1.369	312.826	12.777
312.827	-1.096	312.827	13.178
312.828	-0.72	312.828	13.609
312.829	-0.181	312.829	14.06
312.829	0.509	312.829	14.519
312.83	1.31	312.83	14.975
312.831	2.092	312.831	15.417
312.832	2.93	312.832	15.836
312.832	3.916	312.832	16.227
312.833	5.052	312.833	16.598
312.834	6.273	312.834	16.955
312.835	7.542	312.835	17.304
312.836	8.886	312.836	17.646
312.836	10.148	312.836	17.985
312.837	11.229	312.837	18.325
312.838	12.122	312.838	18.662
312.839	12.796	312.839	18.978
312.839	13.236	312.839	19.258
312.84	13.433	312.84	19.494
312.841	13.358	312.841	19.688
312.842	13.079	312.842	19.841
312.842	12.71	312.842	19.959
312.843	12.278	312.843	20.047
312.844	11.847	312.844	20.105
312.845	11.303	312.845	20.136
312.845	10.605	312.845	20.136
312.846	9.767	312.846	20.102
312.847	8.797	312.847	20.026
312.848	7.642	312.848	19.902
312.849	6.339	312.849	19.72
312.849	5.114	312.849	19.464
312.85	3.949	312.85	19.133
312.851	2.828	312.851	18.737
312.851	1.752	312.851	18.291
312.852	0.775	312.852	17.804
312.853	-0.187	312.853	17.283
312.854	-1.117	312.854	16.74
312.855	-2.044	312.855	16.186
312.855	-2.927	312.855	15.635
312.856	-3.854	312.856	15.101
312.857	-4.843	312.857	14.593
312.858	-5.813	312.858	14.111
312.858	-6.691	312.858	13.648
312.859	-7.446	312.859	13.203
312.86	-8.124	312.86	12.779
312.861	-8.606	312.861	12.388
312.861	-9.074	312.861	12.05
312.862	-9.461	312.862	11.775
312.863	-9.738	312.863	11.567
312.864	-9.857	312.864	11.425
312.865	-9.788	312.865	11.353
312.865	-9.419	312.865	11.346
312.866	-8.791	312.866	11.386
312.867	-7.983	312.867	11.456
312.868	-7.01	312.868	11.533
312.868	-5.935	312.868	11.598
312.869	-4.813	312.869	11.641
312.87	-3.744	312.87	11.658
312.871	-2.763	312.871	11.657
312.871	-1.785	312.871	11.649
312.872	-0.704	312.872	11.642
312.873	0.414	312.873	11.641
312.874	1.637	312.874	11.64
312.874	2.857	312.874	11.638
312.875	4.066	312.875	11.634
312.876	5.307	312.876	11.629
312.877	6.508	312.877	11.618
312.877	7.593	312.877	11.604
312.878	8.494	312.878	11.597
312.879	9.241	312.879	11.609
312.88	9.804	312.88	11.66
312.88	10.275	312.88	11.756
312.881	10.715	312.881	11.889
312.882	11.145	312.882	12.057
312.883	11.519	312.883	12.248
312.884	11.701	312.884	12.453
312.884	11.711	312.884	12.657
312.885	11.594	312.885	12.843
312.886	11.321	312.886	13
312.887	10.925	312.887	13.124
312.887	10.394	312.887	13.207
312.888	9.718	312.888	13.243
312.889	8.974	312.889	13.23
312.89	8.274	312.89	13.17
312.89	7.689	312.89	13.066
312.891	7.199	312.891	12.912
312.892	6.788	312.892	12.704
312.893	6.482	312.893	12.451
312.894	6.237	312.894	12.172
312.894	6.11	312.894	11.886
312.895	6.031	312.895	11.602
312.896	6.054	312.896	11.33
312.897	6.067	312.897	11.08
312.897	6.097	312.897	10.863
312.898	6.143	312.898	10.693
312.899	6.187	312.899	10.568
312.9	6.229	312.9	10.489
312.9	6.228	312.9	10.455
312.901	6.074	312.901	10.478
312.902	5.814	312.902	10.554
312.903	5.399	312.903	10.67
312.903	4.897	312.903	10.811
312.904	4.312	312.904	10.963
312.905	3.566	312.905	11.115
312.906	2.68	312.906	11.246
312.906	1.664	312.906	11.342
312.907	0.552	312.907	11.395
312.908	-0.657	312.908	11.402
312.909	-1.961	312.909	11.36
312.909	-3.39	312.909	11.263
312.91	-4.947	312.91	11.11
312.911	-6.592	312.911	10.903
312.912	-8.305	312.912	10.649
312.913	-10.113	312.913	10.348
312.913	-11.888	312.913	9.996
312.914	-13.625	312.914	9.594
312.915	-15.277	312.915	9.156
312.916	-16.958	312.916	8.707
312.916	-18.576	312.916	8.268
312.917	-20.109	312.917	7.843
312.918	-21.506	312.918	7.445
312.919	-22.783	312.919	7.087
312.919	-23.775	312.919	6.773
312.92	-24.482	312.92	6.508
312.921	-24.834	312.921	6.294
312.922	-24.917	312.922	6.13
312.923	-24.747	312.923	6.017
312.923	-24.286	312.923	5.956
312.924	-23.499	312.924	5.951
312.925	-22.377	312.925	6.002
312.925	-20.994	312.925	6.11
312.926	-19.454	312.926	6.277
312.927	-17.831	312.927	6.494
312.928	-16.033	312.928	6.745
312.929	-14.194	312.929	7.019
312.929	-12.301	312.929	7.32
312.93	-10.371	312.93	7.647
312.931	-8.447	312.931	7.997
312.932	-6.682	312.932	8.366
312.932	-5.057	312.932	8.749
312.933	-3.509	312.933	9.143
312.934	-1.956	312.934	9.551
312.935	-0.374	312.935	9.976
312.935	1.107	312.935	10.412
312.936	2.418	312.936	10.857
312.937	3.597	312.937	11.303
312.938	4.599	312.938	11.746
312.938	5.482	312.938	12.18
312.939	6.286	312.939	12.613
312.94	6.943	312.94	13.06
312.941	7.495	312.941	13.524
312.942	7.939	312.942	13.993
312.942	8.246	312.942	14.455
312.943	8.413	312.943	14.901
312.944	8.474	312.944	15.32
312.945	8.459	312.945	15.706
312.945	8.266	312.945	16.05
312.946	7.917	312.946	16.332
312.947	7.4	312.947	16.537
312.948	6.8	312.948	16.655
312.948	6.154	312.948	16.675
312.949	5.413	312.949	16.59
312.95	4.579	312.95	16.394
312.951	3.564	312.951	16.08
312.952	2.466	312.952	15.631
312.952	1.326	312.952	15.03
312.953	0.264	312.953	14.279
312.954	-0.666	312.954	13.398
312.954	-1.449	312.954	12.408
312.955	-1.981	312.955	11.329
312.956	-2.315	312.956	10.183
312.957	-2.583	312.957	8.992
312.958	-2.719	312.958	7.778
312.958	-2.708	312.958	6.567
312.959	-2.584	312.959	5.392
312.96	-2.369	312.96	4.282
312.961	-2.033	312.961	3.265
312.961	-1.511	312.961	2.368
312.962	-0.744	312.962	1.61
312.963	0.203	312.963	1.009
312.964	1.244	312.964	0.583
312.964	2.386	312.964	0.341
312.965	3.527	312.965	0.273
312.966	4.643	312.966	0.349
312.967	5.779	312.967	0.545
312.967	6.855	312.967	0.839
312.968	7.97	312.968	1.205
312.969	9.215	312.969	1.62
312.97	10.456	312.97	2.059
312.971	11.567	312.971	2.5
312.971	12.561	312.971	2.915
312.972	13.391	312.972	3.284
312.973	14.049	312.973	3.589
312.974	14.5	312.974	3.814
312.974	14.743	312.974	3.951
312.975	14.906	312.975	3.99
312.976	14.984	312.976	3.928
312.977	14.938	312.977	3.763
312.977	14.737	312.977	3.509
312.978	14.352	312.978	3.191
312.979	13.763	312.979	2.828
312.98	12.956	312.98	2.437
312.981	11.96	312.981	2.039
312.981	10.713	312.981	1.648
312.982	9.36	312.982	1.28
312.983	8.031	312.983	0.945
312.983	6.765	312.983	0.646
312.984	5.52	312.984	0.371
312.985	4.329	312.985	0.111
312.986	3.215	312.986	-0.135
312.987	2.17	312.987	-0.368
312.987	1.135	312.987	-0.584
312.988	0.18	312.988	-0.775
312.989	-0.722	312.989	-0.93
312.99	-1.566	312.99	-1.042
312.99	-2.431	312.99	-1.114
312.991	-3.29	312.991	-1.153
312.992	-4.117	312.992	-1.163
312.993	-4.918	312.993	-1.15
312.993	-5.586	312.993	-1.112
312.994	-6.195	312.994	-1.045
312.995	-6.859	312.995	-0.949
312.996	-7.6	312.996	-0.816
312.997	-8.239	312.997	-0.624
312.997	-8.764	312.997	-0.36
312.998	-9.249	312.998	-0.021
312.999	-9.743	312.999	0.394
313	-10.229	313	0.88
313	-10.679	313	1.422
313.001	-11.042	313.001	2.003
313.002	-11.292	313.002	2.605
313.003	-11.33	313.003	3.216
313.003	-11.164	313.003	3.83
313.004	-10.723	313.004	4.448
313.005	-10.076	313.005	5.068
313.006	-9.236	313.006	5.69
313.006	-8.166	313.006	6.306
313.007	-6.823	313.007	6.913
313.008	-5.263	313.008	7.508
313.009	-3.663	313.009	8.077
313.01	-2.124	313.01	8.612
313.01	-0.565	313.01	9.109
313.011	1.027	313.011	9.561
313.012	2.653	313.012	9.966
313.012	4.184	313.012	10.328
313.013	5.626	313.013	10.656
313.014	6.965	313.014	10.964
313.015	8.185	313.015	11.262
313.016	9.33	313.016	11.552
313.016	10.278	313.016	11.835
313.017	11.092	313.017	12.107
313.018	11.711	313.018	12.371
313.019	12.049	313.019	12.633
313.019	12.176	313.019	12.9
313.02	12.165	313.02	13.18
313.021	12.082	313.021	13.48
313.022	11.93	313.022	13.81
313.022	11.718	313.022	14.175
313.023	11.529	313.023	14.578
313.024	11.337	313.024	15.013
313.025	11.213	313.025	15.47
313.026	11.085	313.026	15.928
313.026	10.994	313.026	16.371
313.027	10.969	313.027	16.781
313.028	10.99	313.028	17.148
313.029	11.127	313.029	17.465
313.029	11.332	313.029	17.729
313.03	11.57	313.03	17.93
313.031	11.892	313.031	18.057
313.032	12.257	313.032	18.103
313.032	12.64	313.032	18.062
313.033	13.059	313.033	17.934
313.034	13.5	313.034	17.718
313.035	13.925	313.035	17.412
313.035	14.216	313.035	17.021
313.036	14.448	313.036	16.565
313.037	14.646	313.037	16.074
313.038	14.87	313.038	15.581
313.038	15.093	313.038	15.109
313.039	15.306	313.039	14.68
313.04	15.448	313.04	14.315
313.041	15.448	313.041	14.024
313.041	15.319	313.041	13.817
313.042	15.09	313.042	13.702
313.043	14.758	313.043	13.686
313.044	14.296	313.044	13.77
313.045	13.728	313.045	13.953
313.045	13.033	313.045	14.218
313.046	12.299	313.046	14.549
313.047	11.469	313.047	14.937
313.048	10.651	313.048	15.37
313.048	9.765	313.048	15.823
313.049	8.815	313.049	16.259
313.05	7.767	313.05	16.644
313.051	6.638	313.051	16.956
313.051	5.437	313.051	17.17
313.052	4.197	313.052	17.263
313.053	2.972	313.053	17.22
313.054	1.876	313.054	17.041
313.055	0.922	313.055	16.726
313.055	0.106	313.055	16.282
313.056	-0.573	313.056	15.715
313.057	-1.056	313.057	15.036
313.058	-1.363	313.058	14.27
313.058	-1.488	313.058	13.44
313.059	-1.363	313.059	12.57
313.06	-1.104	313.06	11.678
313.061	-0.698	313.061	10.787
313.061	-0.253	313.061	9.924
313.062	0.188	313.062	9.118
313.063	0.63	313.063	8.393
313.064	1.076	313.064	7.769
313.064	1.472	313.064	7.268
313.065	1.837	313.065	6.899
313.066	2.047	313.066	6.646
313.067	2.207	313.067	6.493
313.067	2.377	313.067	6.424
313.068	2.563	313.068	6.425
313.069	2.715	313.069	6.486
313.07	2.862	313.07	6.594
313.07	2.958	313.07	6.736
313.071	3.008	313.071	6.889
313.072	3.041	313.072	7.041
313.073	3.045	313.073	7.178
313.074	3.138	313.074	7.287
313.074	3.337	313.074	7.349
313.075	3.596	313.075	7.349
313.076	3.856	313.076	7.284
313.077	4.212	313.077	7.15
313.077	4.555	313.077	6.954
313.078	4.991	313.078	6.713
313.079	5.439	313.079	6.445
313.08	5.84	313.08	6.16
313.08	6.16	313.08	5.867
313.081	6.451	313.081	5.573
313.082	6.709	313.082	5.28
313.083	6.961	313.083	4.99
313.084	7.151	313.084	4.712
313.084	7.338	313.084	4.451
313.085	7.464	313.085	4.213
313.086	7.492	313.086	4.008
313.087	7.438	313.087	3.846
313.087	7.323	313.087	3.736
313.088	7.2	313.088	3.671
313.089	7.085	313.089	3.645
313.09	7.009	313.09	3.656
313.09	6.932	313.09	3.695
313.091	6.838	313.091	3.749
313.092	6.788	313.092	3.81
313.093	6.785	313.093	3.872
313.093	6.84	313.093	3.926
313.094	6.938	313.094	3.967
313.095	7.086	313.095	3.999
313.096	7.3	313.096	4.024
313.096	7.539	313.096	4.045
313.097	7.862	313.097	4.063
313.098	8.23	313.098	4.079
313.099	8.652	313.099	4.09
313.099	9.094	313.099	4.088
313.1	9.567	313.1	4.072
313.101	10.021	313.101	4.043
313.102	10.493	313.102	3.996
313.103	11.008	313.103	3.932
313.103	11.621	313.103	3.858
313.104	12.312	313.104	3.78
313.105	13.055	313.105	3.7
313.106	13.723	313.106	3.63
313.106	14.351	313.106	3.58
313.107	14.821	313.107	3.55
313.108	15.217	313.108	3.546
313.109	15.524	313.109	3.571
313.109	15.726	313.109	3.626
313.11	15.851	313.11	3.711
313.111	15.881	313.111	3.831
313.112	15.809	313.112	3.989
313.113	15.603	313.113	4.189
313.113	15.322	313.113	4.425
313.114	14.918	313.114	4.695
313.115	14.299	313.115	4.993
313.115	13.481	313.115	5.319
313.116	12.48	313.116	5.674
313.117	11.274	313.117	6.062
313.118	9.979	313.118	6.478
313.119	8.601	313.119	6.912
313.119	7.241	313.119	7.363
313.12	5.796	313.12	7.817
313.121	4.354	313.121	8.259
313.122	2.892	313.122	8.676
313.122	1.433	313.122	9.059
313.123	-0.003	313.123	9.402
313.124	-1.283	313.124	9.696
313.125	-2.407	313.125	9.936
313.125	-3.427	313.125	10.131
313.126	-4.283	313.126	10.294
313.127	-4.953	313.127	10.434
313.128	-5.438	313.128	10.553
313.128	-5.817	313.128	10.654
313.129	-6.07	313.129	10.745
313.13	-6.255	313.13	10.832
313.131	-6.42	313.131	10.918
313.132	-6.599	313.132	10.997
313.132	-6.68	313.132	11.072
313.133	-6.742	313.133	11.147
313.134	-6.718	313.134	11.227
313.135	-6.612	313.135	11.316
313.135	-6.523	313.135	11.418
313.136	-6.48	313.136	11.541
313.137	-6.482	313.137	11.689
313.138	-6.478	313.138	11.859
313.138	-6.555	313.138	12.044
313.139	-6.718	313.139	12.242
313.14	-7.078	313.14	12.455
313.141	-7.546	313.141	12.676
313.142	-8.053	313.142	12.89
313.142	-8.54	313.142	13.083
313.143	-8.921	313.143	13.25
313.144	-9.208	313.144	13.395
313.144	-9.455	313.144	13.519
313.145	-9.622	313.145	13.619
313.146	-9.764	313.146	13.691
313.147	-9.873	313.147	13.733
313.148	-9.895	313.148	13.741
313.148	-9.873	313.148	13.716
313.149	-9.902	313.149	13.66
313.15	-10.066	313.15	13.574
313.151	-10.243	313.151	13.452
313.151	-10.392	313.151	13.282
313.152	-10.486	313.152	13.055
313.153	-10.541	313.153	12.766
313.154	-10.525	313.154	12.419
313.154	-10.447	313.154	12.02
313.155	-10.361	313.155	11.577
313.156	-10.264	313.156	11.1
313.157	-10.168	313.157	10.61
313.158	-10.036	313.158	10.13
313.158	-9.897	313.158	9.668
313.159	-9.642	313.159	9.231
313.16	-9.347	313.16	8.818
313.161	-8.998	313.161	8.425
313.161	-8.556	313.161	8.047
313.162	-7.986	313.162	7.685
313.163	-7.402	313.163	7.35
313.164	-6.928	313.164	7.058
313.164	-6.536	313.164	6.818
313.165	-6.175	313.165	6.635
313.166	-5.923	313.166	6.508
313.167	-5.794	313.167	6.439
313.167	-5.826	313.167	6.422
313.168	-5.97	313.168	6.443
313.169	-6.215	313.169	6.48
313.17	-6.511	313.17	6.517
313.171	-6.788	313.171	6.554
313.171	-7.171	313.171	6.592
313.172	-7.577	313.172	6.64
313.173	-8.055	313.173	6.711
313.173	-8.491	313.173	6.822
313.174	-8.894	313.174	6.981
313.175	-9.193	313.175	7.185
313.176	-9.319	313.176	7.433
313.177	-9.293	313.177	7.725
313.177	-9.241	313.177	8.061
313.178	-9.202	313.178	8.435
313.179	-9.161	313.179	8.841
313.18	-9.122	313.18	9.265
313.18	-9.095	313.18	9.698
313.181	-9.139	313.181	10.133
313.182	-9.276	313.182	10.554
313.183	-9.559	313.183	10.95
313.183	-9.882	313.183	11.309
313.184	-10.233	313.184	11.617
313.185	-10.609	313.185	11.861
313.186	-11.14	313.186	12.02
313.187	-11.757	313.187	12.083
313.187	-12.415	313.187	12.046
313.188	-13.091	313.188	11.905
313.189	-13.784	313.189	11.662
313.19	-14.385	313.19	11.332
313.19	-14.844	313.19	10.928
313.191	-15.203	313.191	10.463
313.192	-15.417	313.192	9.961
313.193	-15.502	313.193	9.441
313.193	-15.392	313.193	8.92
313.194	-15.147	313.194	8.413
313.195	-14.745	313.195	7.931
313.196	-14.256	313.196	7.484
313.196	-13.674	313.196	7.082
313.197	-12.984	313.197	6.726
313.198	-12.152	313.198	6.421
313.199	-11.177	313.199	6.168
313.199	-10.178	313.199	5.961
313.2	-9.122	313.2	5.798
313.201	-7.998	313.201	5.681
313.202	-6.884	313.202	5.604
313.202	-5.791	313.202	5.564
313.203	-4.588	313.203	5.56
313.204	-3.326	313.204	5.588
313.205	-1.995	313.205	5.644
313.205	-0.604	313.205	5.733
313.206	0.877	313.206	5.861
313.207	2.428	313.207	6.029
313.208	3.994	313.208	6.232
313.209	5.593	313.209	6.459
313.209	7.233	313.209	6.708
313.21	8.866	313.21	6.977
313.211	10.353	313.211	7.265
313.212	11.753	313.212	7.576
313.212	13.046	313.212	7.901
313.213	14.216	313.213	8.22
313.214	15.28	313.214	8.513
313.215	16.177	313.215	8.763
313.216	16.802	313.216	8.954
313.216	17.221	313.216	9.081
313.217	17.453	313.217	9.133
313.218	17.434	313.218	9.098
313.219	17.141	313.219	8.964
313.219	16.525	313.219	8.731
313.22	15.582	313.22	8.404
313.221	14.355	313.221	7.994
313.222	12.878	313.222	7.514
313.222	11.251	313.222	6.976
313.223	9.596	313.223	6.393
313.224	7.879	313.224	5.777
313.225	6.106	313.225	5.143
313.225	4.314	313.225	4.512
313.226	2.544	313.226	3.912
313.227	0.901	313.227	3.364
313.228	-0.628	313.228	2.882
313.228	-2.094	313.228	2.474
313.229	-3.583	313.229	2.145
313.23	-5.017	313.23	1.901
313.231	-6.343	313.231	1.741
313.231	-7.469	313.231	1.664
313.232	-8.36	313.232	1.666
313.233	-9.05	313.233	1.746
313.234	-9.626	313.234	1.895
313.235	-10.04	313.235	2.098
313.235	-10.282	313.235	2.336
313.236	-10.314	313.236	2.595
313.237	-10.236	313.237	2.864
313.238	-10.182	313.238	3.137
313.238	-10.105	313.238	3.409
313.239	-9.997	313.239	3.677
313.24	-9.855	313.24	3.939
313.241	-9.648	313.241	4.188
313.241	-9.331	313.241	4.427
313.242	-8.968	313.242	4.659
313.243	-8.56	313.243	4.895
313.244	-8.091	313.244	5.146
313.245	-7.566	313.245	5.417
313.245	-7.001	313.245	5.706
313.246	-6.426	313.246	6.009
313.247	-5.96	313.247	6.326
313.248	-5.634	313.248	6.655
313.248	-5.482	313.248	6.991
313.249	-5.343	313.249	7.329
313.25	-5.149	313.25	7.655
313.251	-4.96	313.251	7.948
313.251	-4.785	313.251	8.188
313.252	-4.664	313.252	8.368
313.253	-4.607	313.253	8.49
313.254	-4.631	313.254	8.548
313.254	-4.705	313.254	8.533
313.255	-4.785	313.255	8.429
313.256	-4.841	313.256	8.228
313.257	-4.783	313.257	7.92
313.257	-4.651	313.257	7.508
313.258	-4.367	313.258	7.005
313.259	-3.953	313.259	6.435
313.26	-3.453	313.26	5.821
313.26	-2.847	313.26	5.187
313.261	-2.287	313.261	4.55
313.262	-1.817	313.262	3.933
313.263	-1.437	313.263	3.366
313.264	-1.084	313.264	2.872
313.264	-0.745	313.264	2.469
313.265	-0.445	313.265	2.164
313.266	-0.186	313.266	1.97
313.267	0.031	313.267	1.903
313.267	0.158	313.267	1.971
313.268	0.161	313.268	2.173
313.269	-0.024	313.269	2.512
313.27	-0.386	313.27	2.988
313.27	-0.996	313.27	3.587
313.271	-1.765	313.271	4.288
313.272	-2.633	313.272	5.074
313.273	-3.623	313.273	5.935
313.273	-4.634	313.273	6.865
313.274	-5.591	313.274	7.851
313.275	-6.489	313.275	8.872
313.276	-7.366	313.276	9.902
313.276	-8.134	313.276	10.918
313.277	-8.778	313.277	11.903
313.278	-9.22	313.278	12.836
313.279	-9.532	313.279	13.7
313.28	-9.717	313.28	14.491
313.28	-9.862	313.28	15.206
313.281	-10.01	313.281	15.844
313.282	-10.068	313.282	16.402
313.283	-9.928	313.283	16.887
313.283	-9.675	313.283	17.304
313.284	-9.229	313.284	17.645
313.285	-8.533	313.285	17.901
313.286	-7.704	313.286	18.056
313.286	-6.721	313.286	18.098
313.287	-5.629	313.287	18.027
313.288	-4.501	313.288	17.861
313.289	-3.448	313.289	17.612
313.289	-2.45	313.289	17.296
313.29	-1.521	313.29	16.93
313.291	-0.654	313.291	16.523
313.292	0.148	313.292	16.079
313.293	0.915	313.293	15.606
313.293	1.65	313.293	15.103
313.294	2.352	313.294	14.572
313.295	2.961	313.295	14.01
313.296	3.57	313.296	13.422
313.296	4.062	313.296	12.821
313.297	4.384	313.297	12.222
313.298	4.598	313.298	11.65
313.299	4.764	313.299	11.135
313.299	4.787	313.299	10.687
313.3	4.669	313.3	10.306
313.301	4.59	313.301	9.985
313.302	4.446	313.302	9.71
313.302	4.126	313.302	9.478
313.303	3.69	313.303	9.279
313.304	3.187	313.304	9.104
313.305	2.617	313.305	8.949
313.305	1.974	313.305	8.812
313.306	1.198	313.306	8.692
313.307	0.35	313.307	8.59
313.308	-0.548	313.308	8.504
313.308	-1.508	313.308	8.429
313.309	-2.462	313.309	8.368
313.31	-3.328	313.31	8.31
313.311	-4.217	313.311	8.249
313.312	-5.011	313.312	8.187
313.312	-5.697	313.312	8.127
313.313	-6.339	313.313	8.069
313.314	-6.863	313.314	8.019
313.315	-7.18	313.315	7.978
313.315	-7.349	313.315	7.951
313.316	-7.457	313.316	7.943
313.317	-7.447	313.317	7.954
313.318	-7.317	313.318	7.985
313.318	-7.025	313.318	8.031
313.319	-6.657	313.319	8.085
313.32	-6.321	313.32	8.146
313.321	-5.965	313.321	8.205
313.322	-5.623	313.322	8.246
313.322	-5.362	313.322	8.256
313.323	-5.034	313.323	8.222
313.324	-4.668	313.324	8.127
313.325	-4.285	313.325	7.967
313.325	-3.958	313.325	7.75
313.326	-3.596	313.326	7.481
313.327	-3.199	313.327	7.166
313.328	-2.751	313.328	6.809
313.328	-2.241	313.328	6.413
313.329	-1.632	313.329	5.978
313.33	-0.92	313.33	5.511
313.331	-0.174	313.331	5.025
313.331	0.574	313.331	4.53
313.332	1.408	313.332	4.03
313.333	2.254	313.333	3.537
313.334	3.072	313.334	3.073
313.334	3.835	313.334	2.653
313.335	4.451	313.335	2.288
313.336	5.003	313.336	1.985
313.337	5.536	313.337	1.75
313.337	6.045	313.337	1.578
313.338	6.421	313.338	1.473
313.339	6.77	313.339	1.434
313.34	7.076	313.34	1.46
313.341	7.319	313.341	1.555
313.341	7.508	313.341	1.724
313.342	7.623	313.342	1.966
313.343	7.704	313.343	2.272
313.344	7.771	313.344	2.636
313.344	7.809	313.344	3.053
313.345	7.909	313.345	3.52
313.346	8.086	313.346	4.028
313.347	8.325	313.347	4.571
313.348	8.643	313.348	5.147
313.348	8.933	313.348	5.755
313.349	9.154	313.349	6.394
313.35	9.368	313.35	7.062
313.351	9.657	313.351	7.739
313.351	9.917	313.351	8.409
313.352	10.235	313.352	9.064
313.353	10.616	313.353	9.696
313.354	10.918	313.354	10.288
313.354	11.132	313.354	10.822
313.355	11.223	313.355	11.288
313.356	11.171	313.356	11.679
313.357	10.999	313.357	11.988
313.357	10.622	313.357	12.194
313.358	10.064	313.358	12.283
313.359	9.429	313.359	12.247
313.36	8.701	313.36	12.085
313.36	7.943	313.36	11.797
313.361	7.168	313.361	11.382
313.362	6.415	313.362	10.85
313.363	5.64	313.363	10.223
313.363	4.802	313.363	9.523
313.364	3.819	313.364	8.761
313.365	2.734	313.365	7.943
313.366	1.667	313.366	7.092
313.366	0.744	313.366	6.233
313.367	-0.021	313.367	5.385
313.368	-0.606	313.368	4.566
313.369	-1.103	313.369	3.79
313.37	-1.539	313.37	3.083
313.37	-1.873	313.37	2.462
313.371	-2.212	313.371	1.932
313.372	-2.538	313.372	1.489
313.373	-2.818	313.373	1.134
313.373	-3.032	313.373	0.858
313.374	-3.259	313.374	0.638
313.375	-3.552	313.375	0.456
313.376	-3.889	313.376	0.302
313.376	-4.263	313.376	0.172
313.377	-4.664	313.377	0.067
313.378	-5.115	313.378	-0.02
313.379	-5.623	313.379	-0.101
313.38	-6.063	313.38	-0.186
313.38	-6.361	313.38	-0.279
313.381	-6.49	313.381	-0.384
313.382	-6.382	313.382	-0.51
313.383	-6.142	313.383	-0.655
313.383	-5.76	313.383	-0.807
313.384	-5.275	313.384	-0.958
313.385	-4.788	313.385	-1.099
313.386	-4.34	313.386	-1.213
313.386	-3.857	313.386	-1.278
313.387	-3.251	313.387	-1.284
313.388	-2.514	313.388	-1.234
313.389	-1.626	313.389	-1.126
313.389	-0.587	313.389	-0.969
313.39	0.647	313.39	-0.766
313.391	1.902	313.391	-0.516
313.392	3.105	313.392	-0.22
313.392	4.195	313.392	0.114
313.393	5.231	313.393	0.483
313.394	6.156	313.394	0.89
313.395	7.021	313.395	1.328
313.396	7.767	313.396	1.787
313.396	8.434	313.396	2.261
313.397	9.098	313.397	2.743
313.398	9.745	313.398	3.216
313.399	10.37	313.399	3.665
313.399	10.982	313.399	4.085
313.4	11.516	313.4	4.473
313.401	11.948	313.401	4.825
313.402	12.315	313.402	5.143
313.402	12.551	313.402	5.425
313.403	12.734	313.403	5.668
313.404	12.777	313.404	5.881
313.405	12.615	313.405	6.079
313.405	12.267	313.405	6.27
313.406	11.697	313.406	6.45
313.407	10.921	313.407	6.621
313.408	10.004	313.408	6.782
313.409	8.92	313.409	6.924
313.409	7.599	313.409	7.048
313.41	6.169	313.41	7.162
313.411	4.601	313.411	7.275
313.411	2.904	313.411	7.391
313.412	1.198	313.412	7.521
313.413	-0.5	313.413	7.668
313.414	-2.217	313.414	7.839
313.415	-3.962	313.415	8.043
313.415	-5.709	313.415	8.283
313.416	-7.361	313.416	8.55
313.417	-8.791	313.417	8.821
313.418	-10.011	313.418	9.083
313.418	-10.947	313.418	9.327
313.419	-11.594	313.419	9.547
313.42	-12.055	313.42	9.739
313.421	-12.333	313.421	9.906
313.421	-12.456	313.421	10.045
313.422	-12.513	313.422	10.147
313.423	-12.542	313.423	10.207
313.424	-12.509	313.424	10.219
313.425	-12.429	313.425	10.171
313.425	-12.296	313.425	10.05
313.426	-12.094	313.426	9.85
313.427	-11.772	313.427	9.569
313.428	-11.276	313.428	9.21
313.428	-10.676	313.428	8.787
313.429	-10.109	313.429	8.32
313.43	-9.603	313.43	7.834
313.431	-9.146	313.431	7.343
313.431	-8.786	313.431	6.856
313.432	-8.381	313.432	6.377
313.433	-7.949	313.433	5.915
313.434	-7.372	313.434	5.478
313.434	-6.646	313.434	5.075
313.435	-5.752	313.435	4.717
313.436	-4.762	313.436	4.42
313.437	-3.72	313.437	4.204
313.438	-2.703	313.438	4.086
313.438	-1.769	313.438	4.07
313.439	-1.025	313.439	4.153
313.44	-0.433	313.44	4.328
313.44	0.02	313.44	4.585
313.441	0.43	313.441	4.914
313.442	0.807	313.442	5.303
313.443	1.069	313.443	5.744
313.444	1.198	313.444	6.241
313.444	1.164	313.444	6.796
313.445	1.019	313.445	7.409
313.446	0.78	313.446	8.071
313.447	0.387	313.447	8.774
313.447	-0.177	313.447	9.508
313.448	-0.852	313.448	10.258
313.449	-1.649	313.449	11.007
313.45	-2.534	313.45	11.744
313.45	-3.342	313.45	12.461
313.451	-4.031	313.451	13.157
313.452	-4.665	313.452	13.825
313.453	-5.317	313.453	14.457
313.454	-6.016	313.454	15.043
313.454	-6.742	313.454	15.577
313.455	-7.362	313.455	16.052
313.456	-7.851	313.456	16.464
313.457	-8.214	313.457	16.802
313.457	-8.512	313.457	17.064
313.458	-8.783	313.458	17.259
313.459	-9.046	313.459	17.394
313.46	-9.255	313.46	17.471
313.46	-9.473	313.46	17.488
313.461	-9.606	313.461	17.45
313.462	-9.64	313.462	17.359
313.463	-9.695	313.463	17.217
313.463	-9.85	313.463	17.022
313.464	-10.063	313.464	16.783
313.465	-10.199	313.465	16.514
313.466	-10.279	313.466	16.221
313.466	-10.352	313.466	15.91
313.467	-10.504	313.467	15.584
313.468	-10.679	313.468	15.245
313.469	-10.861	313.469	14.904
313.469	-11.04	313.469	14.567
313.47	-11.211	313.47	14.237
313.471	-11.265	313.471	13.909
313.472	-11.28	313.472	13.583
313.473	-11.274	313.473	13.263
313.473	-11.368	313.473	12.945
313.474	-11.601	313.474	12.629
313.475	-11.965	313.475	12.319
313.476	-12.35	313.476	12.015
313.476	-12.831	313.476	11.71
313.477	-13.359	313.477	11.396
313.478	-13.853	313.478	11.069
313.479	-14.327	313.479	10.727
313.479	-14.805	313.479	10.374
313.48	-15.273	313.48	10.008
313.481	-15.738	313.481	9.616
313.482	-16.16	313.482	9.186
313.483	-16.51	313.483	8.71
313.483	-16.809	313.483	8.194
313.484	-16.971	313.484	7.646
313.485	-16.975	313.485	7.074
313.486	-16.766	313.486	6.491
313.486	-16.271	313.486	5.906
313.487	-15.527	313.487	5.321
313.488	-14.675	313.488	4.741
313.489	-13.689	313.489	4.176
313.489	-12.679	313.489	3.635
313.49	-11.662	313.49	3.123
313.491	-10.597	313.491	2.644
313.492	-9.429	313.492	2.2
313.492	-8.193	313.492	1.79
313.493	-6.915	313.493	1.428
313.494	-5.665	313.494	1.119
313.495	-4.47	313.495	0.863
313.495	-3.312	313.495	0.644
313.496	-2.24	313.496	0.455
313.497	-1.167	313.497	0.289
313.498	-0.117	313.498	0.136
313.498	0.77	313.498	-0.004
313.499	1.483	313.499	-0.128
313.5	2.122	313.5	-0.233
313.501	2.73	313.501	-0.325
313.502	3.371	313.502	-0.413
313.502	3.988	313.502	-0.5
313.503	4.517	313.503	-0.595
313.504	4.952	313.504	-0.698
313.505	5.269	313.505	-0.806
313.505	5.457	313.505	-0.919
313.506	5.497	313.506	-1.035
313.507	5.399	313.507	-1.149
313.508	5.204	313.508	-1.247
313.508	4.896	313.508	-1.337
313.509	4.479	313.509	-1.421
313.51	4.034	313.51	-1.506
313.511	3.512	313.511	-1.601
313.512	3.006	313.512	-1.717
313.512	2.419	313.512	-1.852
313.513	1.714	313.513	-1.991
313.514	0.84	313.514	-2.12
313.514	-0.126	313.514	-2.225
313.515	-1.074	313.515	-2.3
313.516	-2.02	313.516	-2.343
313.517	-2.876	313.517	-2.364
313.518	-3.644	313.518	-2.378
313.518	-4.279	313.518	-2.392
313.519	-4.8	313.519	-2.412
313.52	-5.264	313.52	-2.437
313.521	-5.663	313.521	-2.458
313.521	-6.132	313.521	-2.466
313.522	-6.633	313.522	-2.456
313.523	-7.066	313.523	-2.421
313.524	-7.421	313.524	-2.355
313.524	-7.596	313.524	-2.264
313.525	-7.674	313.525	-2.162
313.526	-7.628	313.526	-2.058
313.527	-7.453	313.527	-1.952
313.527	-7.198	313.527	-1.842
313.528	-6.863	313.528	-1.723
313.529	-6.53	313.529	-1.584
313.53	-6.136	313.53	-1.414
313.531	-5.682	313.531	-1.203
313.531	-5.182	313.531	-0.949
313.532	-4.658	313.532	-0.658
313.533	-4.136	313.533	-0.34
313.534	-3.602	313.534	-0.004
313.534	-3.097	313.534	0.347
313.535	-2.62	313.535	0.708
313.536	-2.174	313.536	1.076
313.537	-1.738	313.537	1.451
313.537	-1.26	313.537	1.834
313.538	-0.804	313.538	2.22
313.539	-0.387	313.539	2.601
313.54	0.008	313.54	2.967
313.541	0.357	313.541	3.311
313.541	0.647	313.541	3.629
313.542	0.903	313.542	3.919
313.543	1.057	313.543	4.17
313.543	1.087	313.543	4.379
313.544	1.05	313.544	4.549
313.545	0.936	313.545	4.682
313.546	0.788	313.546	4.785
313.547	0.623	313.547	4.856
313.547	0.44	313.547	4.898
313.548	0.226	313.548	4.906
313.549	-0.074	313.549	4.87
313.55	-0.361	313.55	4.778
313.55	-0.636	313.55	4.616
313.551	-0.905	313.551	4.379
313.552	-1.269	313.552	4.068
313.553	-1.709	313.553	3.686
313.553	-2.182	313.553	3.237
313.554	-2.735	313.554	2.726
313.555	-3.321	313.555	2.164
313.556	-3.931	313.556	1.563
313.557	-4.549	313.557	0.933
313.557	-5.118	313.557	0.288
313.558	-5.604	313.558	-0.366
313.559	-6.01	313.559	-1.02
313.56	-6.264	313.56	-1.672
313.56	-6.382	313.56	-2.314
313.561	-6.328	313.561	-2.93
313.562	-6.213	313.562	-3.494
313.563	-6.016	313.563	-3.983
313.563	-5.796	313.563	-4.394
313.564	-5.493	313.564	-4.728
313.565	-5.119	313.565	-4.987
313.566	-4.682	313.566	-5.171
313.566	-4.177	313.566	-5.283
313.567	-3.522	313.567	-5.33
313.568	-2.719	313.568	-5.32
313.569	-1.779	313.569	-5.262
313.57	-0.743	313.57	-5.173
313.57	0.289	313.57	-5.057
313.571	1.346	313.571	-4.916
313.572	2.282	313.572	-4.757
313.572	3.069	313.572	-4.581
313.573	3.701	313.573	-4.398
313.574	4.235	313.574	-4.22
313.575	4.634	313.575	-4.053
313.576	5.001	313.576	-3.888
313.576	5.36	313.576	-3.716
313.577	5.652	313.577	-3.54
313.578	5.848	313.578	-3.37
313.579	6.001	313.579	-3.212
313.579	6.07	313.579	-3.067
313.58	5.928	313.58	-2.935
313.581	5.567	313.581	-2.815
313.582	5.012	313.582	-2.702
313.582	4.414	313.582	-2.6
313.583	3.774	313.583	-2.513
313.584	3.186	313.584	-2.443
313.585	2.703	313.585	-2.39
313.586	2.35	313.586	-2.345
313.586	2.034	313.586	-2.299
313.587	1.811	313.587	-2.249
313.588	1.587	313.588	-2.193
313.589	1.401	313.589	-2.134
313.589	1.257	313.589	-2.065
313.59	1.205	313.59	-1.975
313.591	1.15	313.591	-1.854
313.592	1.136	313.592	-1.695
313.592	1.279	313.592	-1.49
313.593	1.523	313.593	-1.231
313.594	1.91	313.594	-0.924
313.595	2.363	313.595	-0.561
313.595	2.84	313.595	-0.135
313.596	3.339	313.596	0.37
313.597	3.813	313.597	0.958
313.598	4.314	313.598	1.623
313.599	4.884	313.599	2.35
313.599	5.426	313.599	3.127
313.6	5.969	313.6	3.943
313.601	6.459	313.601	4.789
313.601	6.963	313.601	5.655
313.602	7.473	313.602	6.527
313.603	8.054	313.603	7.395
313.604	8.647	313.604	8.253
313.605	9.21	313.605	9.087
313.605	9.797	313.605	9.881
313.606	10.362	313.606	10.63
313.607	10.835	313.607	11.325
313.608	11.241	313.608	11.95
313.608	11.593	313.608	12.494
313.609	11.904	313.609	12.946
313.61	12.118	313.61	13.303
313.611	12.228	313.611	13.57
313.611	12.304	313.611	13.746
313.612	12.285	313.612	13.827
313.613	12.155	313.613	13.811
313.614	11.953	313.614	13.7
313.615	11.581	313.615	13.5
313.615	11.025	313.615	13.213
313.616	10.29	313.616	12.837
313.617	9.416	313.617	12.382
313.618	8.512	313.618	11.861
313.618	7.63	313.618	11.286
313.619	6.834	313.619	10.674
313.62	6.113	313.62	10.031
313.621	5.414	313.621	9.362
313.621	4.72	313.621	8.672
313.622	3.942	313.622	7.962
313.623	3.12	313.623	7.235
313.624	2.27	313.624	6.506
313.624	1.445	313.624	5.801
313.625	0.779	313.625	5.143
313.626	0.265	313.626	4.548
313.627	-0.099	313.627	4.032
313.627	-0.29	313.627	3.607
313.628	-0.283	313.628	3.28
313.629	-0.176	313.629	3.052
313.63	-0.074	313.63	2.916
313.63	0.012	313.63	2.863
313.631	0.148	313.631	2.883
313.632	0.362	313.632	2.974
313.633	0.596	313.633	3.132
313.634	0.884	313.634	3.35
313.634	1.335	313.634	3.625
313.635	1.936	313.635	3.953
313.636	2.713	313.636	4.318
313.637	3.653	313.637	4.699
313.637	4.588	313.637	5.075
313.638	5.507	313.638	5.426
313.639	6.415	313.639	5.727
313.64	7.226	313.64	5.965
313.64	8.081	313.64	6.135
313.641	8.955	313.641	6.234
313.642	9.834	313.642	6.265
313.643	10.642	313.643	6.231
313.644	11.291	313.644	6.134
313.644	11.702	313.644	5.975
313.645	11.885	313.645	5.763
313.646	11.852	313.646	5.513
313.647	11.646	313.647	5.233
313.647	11.364	313.647	4.923
313.648	10.962	313.648	4.587
313.649	10.437	313.649	4.23
313.65	9.87	313.65	3.854
313.65	9.23	313.65	3.464
313.651	8.634	313.651	3.067
313.652	8.058	313.652	2.663
313.653	7.406	313.653	2.251
313.653	6.769	313.653	1.834
313.654	6.169	313.654	1.414
313.655	5.627	313.655	0.996
313.656	5.125	313.656	0.581
313.656	4.726	313.656	0.166
313.657	4.405	313.657	-0.251
313.658	4.052	313.658	-0.673
313.659	3.696	313.659	-1.091
313.659	3.262	313.659	-1.494
313.66	2.802	313.66	-1.88
313.661	2.383	313.661	-2.245
313.662	1.978	313.662	-2.578
313.663	1.638	313.663	-2.872
313.663	1.333	313.663	-3.12
313.664	1.128	313.664	-3.315
313.665	0.928	313.665	-3.452
313.666	0.701	313.666	-3.534
313.666	0.456	313.666	-3.561
313.667	0.191	313.667	-3.531
313.668	-0.109	313.668	-3.44
313.669	-0.395	313.669	-3.284
313.669	-0.545	313.669	-3.065
313.67	-0.565	313.67	-2.801
313.671	-0.553	313.671	-2.515
313.672	-0.533	313.672	-2.219
313.673	-0.581	313.673	-1.918
313.673	-0.644	313.673	-1.616
313.674	-0.714	313.674	-1.319
313.675	-0.759	313.675	-1.032
313.675	-0.819	313.675	-0.754
313.676	-0.916	313.676	-0.484
313.677	-0.978	313.677	-0.218
313.678	-1.029	313.678	0.048
313.679	-1.13	313.679	0.31
313.679	-1.216	313.679	0.551
313.68	-1.286	313.68	0.767
313.681	-1.415	313.681	0.958
313.682	-1.589	313.682	1.131
313.682	-1.796	313.682	1.302
313.683	-2.059	313.683	1.483
313.684	-2.317	313.684	1.673
313.685	-2.586	313.685	1.876
313.685	-2.916	313.685	2.101
313.686	-3.352	313.686	2.349
313.687	-3.854	313.687	2.614
313.688	-4.393	313.688	2.889
313.688	-4.909	313.688	3.161
313.689	-5.371	313.689	3.414
313.69	-5.763	313.69	3.63
313.691	-6.13	313.691	3.804
313.692	-6.542	313.692	3.942
313.692	-6.98	313.692	4.036
313.693	-7.44	313.693	4.079
313.694	-7.993	313.694	4.061
313.695	-8.551	313.695	3.979
313.695	-9.127	313.695	3.834
313.696	-9.692	313.696	3.636
313.697	-10.201	313.697	3.381
313.698	-10.663	313.698	3.059
313.698	-11.024	313.698	2.669
313.699	-11.323	313.699	2.218
313.7	-11.591	313.7	1.723
313.701	-11.964	313.701	1.206
313.702	-12.37	313.702	0.685
313.702	-12.748	313.702	0.18
313.703	-13.013	313.703	-0.288
313.704	-13.162	313.704	-0.713
313.704	-13.184	313.704	-1.089
313.705	-13.05	313.705	-1.415
313.706	-12.754	313.706	-1.69
313.707	-12.287	313.707	-1.919
313.708	-11.713	313.708	-2.102
313.708	-11.066	313.708	-2.243
313.709	-10.379	313.709	-2.343
313.71	-9.605	313.71	-2.401
313.711	-8.803	313.711	-2.415
313.711	-7.995	313.711	-2.391
313.712	-7.109	313.712	-2.352
313.713	-6.077	313.713	-2.323
313.714	-4.981	313.714	-2.321
313.714	-3.897	313.714	-2.356
313.715	-2.885	313.715	-2.443
313.716	-2.027	313.716	-2.582
313.717	-1.354	313.717	-2.755
313.717	-0.859	313.717	-2.938
313.718	-0.476	313.718	-3.115
313.719	-0.247	313.719	-3.279
313.72	-0.118	313.72	-3.422
313.721	-0.173	313.721	-3.535
313.721	-0.396	313.721	-3.604
313.722	-0.788	313.722	-3.617
313.723	-1.17	313.723	-3.568
313.724	-1.613	313.724	-3.45
313.724	-2.124	313.724	-3.246
313.725	-2.66	313.725	-2.943
313.726	-3.236	313.726	-2.537
313.727	-3.811	313.727	-2.024
313.727	-4.461	313.727	-1.398
313.728	-5.095	313.728	-0.676
313.729	-5.667	313.729	0.111
313.73	-6.168	313.73	0.928
313.731	-6.651	313.731	1.753
313.731	-7.146	313.731	2.57
313.732	-7.66	313.732	3.367
313.733	-8.078	313.733	4.127
313.733	-8.331	313.733	4.836
313.734	-8.427	313.734	5.47
313.735	-8.571	313.735	6.009
313.736	-8.734	313.736	6.44
313.737	-9.004	313.737	6.75
313.737	-9.344	313.737	6.933
313.738	-9.746	313.738	6.987
313.739	-10.176	313.739	6.902
313.74	-10.474	313.74	6.677
313.74	-10.64	313.74	6.317
313.741	-10.742	313.741	5.841
313.742	-10.878	313.742	5.267
313.743	-11.085	313.743	4.608
313.743	-11.342	313.743	3.872
313.744	-11.579	313.744	3.067
313.745	-11.812	313.745	2.198
313.746	-12.137	313.746	1.279
313.747	-12.568	313.747	0.335
313.747	-12.982	313.747	-0.609
313.748	-13.374	313.748	-1.534
313.749	-13.741	313.749	-2.421
313.75	-14.149	313.75	-3.254
313.75	-14.612	313.75	-4.013
313.751	-15.073	313.751	-4.68
313.752	-15.599	313.752	-5.245
313.753	-16.174	313.753	-5.704
313.753	-16.735	313.753	-6.06
313.754	-17.296	313.754	-6.312
313.755	-17.866	313.755	-6.45
313.756	-18.404	313.756	-6.471
313.756	-18.905	313.756	-6.371
313.757	-19.412	313.757	-6.149
313.758	-19.864	313.758	-5.821
313.759	-20.275	313.759	-5.407
313.759	-20.747	313.759	-4.918
313.76	-21.329	313.76	-4.372
313.761	-21.876	313.761	-3.78
313.762	-22.38	313.762	-3.16
313.762	-22.827	313.762	-2.531
313.763	-23.301	313.763	-1.904
313.764	-23.687	313.764	-1.284
313.765	-24.039	313.765	-0.673
313.766	-24.39	313.766	-0.079
313.766	-24.544	313.766	0.478
313.767	-24.441	313.767	0.976
313.768	-24.083	313.768	1.401
313.769	-23.538	313.769	1.741
313.769	-22.839	313.769	1.998
313.77	-22.043	313.77	2.186
313.771	-21.193	313.771	2.318
313.772	-20.242	313.772	2.4
313.772	-19.133	313.772	2.437
313.773	-17.95	313.773	2.429
313.774	-16.675	313.774	2.379
313.775	-15.281	313.775	2.292
313.776	-13.806	313.776	2.167
313.776	-12.365	313.776	2.003
313.777	-10.9	313.777	1.81
313.778	-9.387	313.778	1.606
313.779	-7.957	313.779	1.42
313.779	-6.546	313.779	1.267
313.78	-5.175	313.78	1.159
313.781	-3.876	313.781	1.104
313.782	-2.696	313.782	1.093
313.782	-1.634	313.782	1.104
313.783	-0.71	313.783	1.115
313.784	0.071	313.784	1.116
313.785	0.723	313.785	1.102
313.785	1.193	313.785	1.078
313.786	1.476	313.786	1.05
313.787	1.624	313.787	1.016
313.788	1.708	313.788	0.98
313.788	1.794	313.788	0.942
313.789	1.825	313.789	0.889
313.79	1.804	313.79	0.801
313.791	1.722	313.791	0.656
313.791	1.555	313.791	0.442
313.792	1.299	313.792	0.153
313.793	1.079	313.793	-0.212
313.794	0.884	313.794	-0.634
313.795	0.719	313.795	-1.091
313.795	0.573	313.795	-1.559
313.796	0.521	313.796	-2.021
313.797	0.576	313.797	-2.459
313.798	0.755	313.798	-2.871
313.798	1.1	313.798	-3.254
313.799	1.491	313.799	-3.597
313.8	1.857	313.8	-3.89
313.801	2.102	313.801	-4.127
313.801	2.292	313.801	-4.295
313.802	2.352	313.802	-4.377
313.803	2.4	313.803	-4.353
313.804	2.394	313.804	-4.213
313.805	2.372	313.805	-3.955
313.805	2.294	313.805	-3.584
313.806	2.212	313.806	-3.12
313.807	2.106	313.807	-2.579
313.808	1.997	313.808	-1.977
313.808	1.813	313.808	-1.342
313.809	1.6	313.809	-0.705
313.81	1.351	313.81	-0.084
313.811	1.039	313.811	0.502
313.811	0.684	313.811	1.032
313.812	0.308	313.812	1.491
313.813	-0.029	313.813	1.864
313.814	-0.385	313.814	2.147
313.814	-0.706	313.814	2.327
313.815	-1.013	313.815	2.396
313.816	-1.329	313.816	2.352
313.817	-1.633	313.817	2.2
313.817	-1.903	313.817	1.956
313.818	-2.174	313.818	1.645
313.819	-2.364	313.819	1.281
313.82	-2.348	313.82	0.872
313.82	-2.172	313.82	0.443
313.821	-1.993	313.821	0.016
313.822	-1.778	313.822	-0.394
313.823	-1.572	313.823	-0.772
313.824	-1.349	313.824	-1.1
313.824	-1.075	313.824	-1.367
313.825	-0.814	313.825	-1.57
313.826	-0.507	313.826	-1.709
313.827	-0.118	313.827	-1.786
313.827	0.266	313.827	-1.805
313.828	0.73	313.828	-1.771
313.829	1.189	313.829	-1.695
313.83	1.609	313.83	-1.599
313.83	2.047	313.83	-1.504
313.831	2.484	313.831	-1.418
313.832	2.847	313.832	-1.337
313.833	3.18	313.833	-1.264
313.834	3.602	313.834	-1.2
313.834	4.116	313.834	-1.143
313.835	4.647	313.835	-1.098
313.836	5.263	313.836	-1.07
313.837	5.916	313.837	-1.067
313.837	6.61	313.837	-1.091
313.838	7.26	313.838	-1.145
313.839	7.897	313.839	-1.228
313.84	8.529	313.84	-1.334
313.84	9.066	313.84	-1.459
313.841	9.624	313.841	-1.597
313.842	10.142	313.842	-1.739
313.843	10.597	313.843	-1.872
313.843	10.962	313.843	-1.995
313.844	11.252	313.844	-2.117
313.845	11.382	313.845	-2.239
313.846	11.292	313.846	-2.363
313.846	10.916	313.846	-2.49
313.847	10.349	313.847	-2.615
313.848	9.576	313.848	-2.734
313.849	8.646	313.849	-2.851
313.849	7.629	313.849	-2.965
313.85	6.584	313.85	-3.066
313.851	5.486	313.851	-3.142
313.852	4.274	313.852	-3.189
313.853	3.031	313.853	-3.207
313.853	1.732	313.853	-3.191
313.854	0.496	313.854	-3.147
313.855	-0.609	313.855	-3.088
313.856	-1.618	313.856	-3.015
313.856	-2.595	313.856	-2.936
313.857	-3.455	313.857	-2.858
313.858	-4.193	313.858	-2.792
313.859	-4.8	313.859	-2.746
313.859	-5.323	313.859	-2.725
313.86	-5.813	313.86	-2.732
313.861	-6.245	313.861	-2.762
313.862	-6.663	313.862	-2.808
313.862	-6.978	313.862	-2.869
313.863	-7.166	313.863	-2.948
313.864	-7.143	313.864	-3.043
313.865	-6.981	313.865	-3.151
313.865	-6.838	313.865	-3.27
313.866	-6.844	313.866	-3.389
313.867	-7.037	313.867	-3.497
313.868	-7.335	313.868	-3.586
313.869	-7.719	313.869	-3.648
313.869	-8.216	313.869	-3.669
313.87	-8.782	313.87	-3.64
313.871	-9.337	313.871	-3.559
313.872	-9.857	313.872	-3.432
313.872	-10.308	313.872	-3.265
313.873	-10.71	313.873	-3.068
313.874	-11.007	313.874	-2.855
313.875	-11.275	313.875	-2.644
313.875	-11.627	313.875	-2.454
313.876	-11.999	313.876	-2.297
313.877	-12.419	313.877	-2.185
313.878	-12.747	313.878	-2.118
313.878	-12.968	313.878	-2.102
313.879	-13.075	313.879	-2.145
313.88	-13.118	313.88	-2.252
313.881	-13.045	313.881	-2.429
313.882	-12.867	313.882	-2.689
313.882	-12.643	313.882	-3.043
313.883	-12.333	313.883	-3.487
313.884	-11.865	313.884	-4.006
313.885	-11.259	313.885	-4.585
313.885	-10.701	313.885	-5.209
313.886	-10.205	313.886	-5.856
313.887	-9.729	313.887	-6.502
313.888	-9.224	313.888	-7.129
313.888	-8.808	313.888	-7.716
313.889	-8.423	313.889	-8.248
313.89	-8.124	313.89	-8.718
313.891	-7.869	313.891	-9.115
313.891	-7.726	313.891	-9.417
313.892	-7.702	313.892	-9.606
313.893	-7.769	313.893	-9.666
313.894	-7.904	313.894	-9.575
313.894	-8.008	313.894	-9.318
313.895	-8.131	313.895	-8.897
313.896	-8.321	313.896	-8.325
313.897	-8.628	313.897	-7.617
313.897	-8.892	313.897	-6.786
313.898	-9.156	313.898	-5.856
313.899	-9.464	313.899	-4.845
313.9	-9.777	313.9	-3.773
313.901	-10.05	313.901	-2.658
313.901	-10.29	313.901	-1.525
313.902	-10.452	313.902	-0.396
313.903	-10.489	313.903	0.704
313.904	-10.34	313.904	1.752
313.904	-9.99	313.904	2.723
313.905	-9.51	313.905	3.607
313.906	-8.892	313.906	4.385
313.907	-8.165	313.907	5.047
313.908	-7.359	313.908	5.589
313.908	-6.551	313.908	6.019
313.909	-5.751	313.909	6.343
313.91	-4.939	313.91	6.574
313.911	-4.122	313.911	6.728
313.911	-3.329	313.911	6.818
313.912	-2.51	313.912	6.859
313.913	-1.638	313.913	6.858
313.914	-0.755	313.914	6.833
313.914	0.101	313.914	6.801
313.915	0.865	313.915	6.775
313.916	1.544	313.916	6.761
313.917	2.136	313.917	6.762
313.917	2.648	313.917	6.774
313.918	3.125	313.918	6.799
313.919	3.508	313.919	6.838
313.92	3.793	313.92	6.894
313.92	3.967	313.92	6.967
313.921	4.059	313.921	7.057
313.922	4.087	313.922	7.156
313.923	4.131	313.923	7.249
313.923	4.216	313.923	7.321
313.924	4.3	313.924	7.365
313.925	4.363	313.925	7.385
313.926	4.409	313.926	7.377
313.926	4.508	313.926	7.334
313.927	4.648	313.927	7.249
313.928	4.824	313.928	7.125
313.929	4.988	313.929	6.968
313.93	5.176	313.93	6.781
313.93	5.379	313.93	6.565
313.931	5.593	313.931	6.327
313.932	5.849	313.932	6.073
313.933	6.142	313.933	5.802
313.933	6.466	313.933	5.514
313.934	6.789	313.934	5.215
313.935	7.074	313.935	4.919
313.936	7.366	313.936	4.634
313.937	7.645	313.937	4.362
313.937	7.957	313.937	4.098
313.938	8.313	313.938	3.841
313.939	8.658	313.939	3.593
313.94	9.027	313.94	3.36
313.94	9.43	313.94	3.133
313.941	9.876	313.941	2.905
313.942	10.341	313.942	2.671
313.943	10.835	313.943	2.424
313.943	11.327	313.943	2.159
313.944	11.826	313.944	1.872
313.945	12.409	313.945	1.563
313.946	13.143	313.946	1.227
313.946	14.054	313.946	0.859
313.947	15.09	313.947	0.457
313.948	16.121	313.948	0.024
313.949	17.155	313.949	-0.435
313.949	18.075	313.949	-0.91
313.95	18.857	313.95	-1.393
313.951	19.44	313.951	-1.879
313.952	19.869	313.952	-2.366
313.952	20.101	313.952	-2.841
313.953	20.133	313.953	-3.297
313.954	19.977	313.954	-3.723
313.955	19.677	313.955	-4.105
313.955	19.264	313.955	-4.435
313.956	18.759	313.956	-4.709
313.957	18.083	313.957	-4.918
313.958	17.15	313.958	-5.054
313.959	15.956	313.959	-5.114
313.959	14.565	313.959	-5.104
313.96	13.138	313.96	-5.033
313.961	11.66	313.961	-4.909
313.962	10.16	313.962	-4.747
313.962	8.729	313.962	-4.56
313.963	7.466	313.963	-4.359
313.964	6.308	313.964	-4.158
313.965	5.26	313.965	-3.966
313.965	4.33	313.965	-3.783
313.966	3.483	313.966	-3.619
313.967	2.697	313.967	-3.49
313.968	1.955	313.968	-3.407
313.969	1.274	313.969	-3.384
313.969	0.758	313.969	-3.433
313.97	0.445	313.97	-3.567
313.971	0.289	313.971	-3.785
313.971	0.254	313.971	-4.086
313.972	0.281	313.972	-4.46
313.973	0.365	313.973	-4.9
313.974	0.537	313.974	-5.398
313.975	0.676	313.975	-5.944
313.975	0.763	313.975	-6.523
313.976	0.721	313.976	-7.116
313.977	0.592	313.977	-7.708
313.978	0.439	313.978	-8.294
313.978	0.349	313.978	-8.862
313.979	0.345	313.979	-9.402
313.98	0.389	313.98	-9.895
313.981	0.418	313.981	-10.323
313.981	0.483	313.981	-10.671
313.982	0.617	313.982	-10.92
313.983	0.83	313.983	-11.065
313.984	1.011	313.984	-11.104
313.985	1.078	313.985	-11.043
313.985	1.027	313.985	-10.883
313.986	0.859	313.986	-10.631
313.987	0.665	313.987	-10.294
313.988	0.457	313.988	-9.883
313.988	0.272	313.988	-9.418
313.989	0.186	313.989	-8.912
313.99	0.132	313.99	-8.374
313.991	0.068	313.991	-7.813
313.991	-0.061	313.991	-7.241
313.992	-0.149	313.992	-6.681
313.993	-0.193	313.993	-6.152
313.994	-0.266	313.994	-5.668
313.994	-0.314	313.994	-5.244
313.995	-0.285	313.995	-4.884
313.996	-0.143	313.996	-4.586
313.997	0.115	313.997	-4.349
313.998	0.5	313.998	-4.17
313.998	1.067	313.998	-4.038
313.999	1.769	313.999	-3.939
314	2.549	314	-3.863
314	3.445	314	-3.798
314.001	4.422	314.001	-3.738
314.002	5.412	314.002	-3.675
314.003	6.374	314.003	-3.606
314.004	7.251	314.004	-3.517
314.004	7.98	314.004	-3.396
314.005	8.558	314.005	-3.234
314.006	8.995	314.006	-3.03
314.007	9.248	314.007	-2.783
314.007	9.262	314.007	-2.5
314.008	9.126	314.008	-2.184
314.009	8.883	314.009	-1.832
314.01	8.516	314.01	-1.444
314.01	7.976	314.01	-1.028
314.011	7.383	314.011	-0.593
314.012	6.766	314.012	-0.141
314.013	6.099	314.013	0.33
314.014	5.3	314.014	0.819
314.014	4.454	314.014	1.323
314.015	3.586	314.015	1.84
314.016	2.735	314.016	2.366
314.017	1.999	314.017	2.903
314.017	1.398	314.017	3.45
314.018	0.902	314.018	4.014
314.019	0.397	314.019	4.599
314.02	-0.081	314.02	5.217
314.02	-0.542	314.02	5.874
314.021	-1.034	314.021	6.574
314.022	-1.45	314.022	7.319
314.023	-1.838	314.023	8.113
314.023	-2.321	314.023	8.966
314.024	-2.887	314.024	9.874
314.025	-3.513	314.025	10.835
314.026	-4.042	314.026	11.852
314.026	-4.509	314.026	12.932
314.027	-4.859	314.027	14.081
314.028	-5.072	314.028	15.303
314.029	-5.273	314.029	16.591
314.029	-5.525	314.029	17.941
314.03	-5.778	314.03	19.346
314.031	-6.03	314.031	20.798
314.032	-6.25	314.032	22.291
314.033	-6.396	314.033	23.821
314.033	-6.464	314.033	25.381
314.034	-6.584	314.034	26.968
314.035	-6.734	314.035	28.57
314.036	-6.799	314.036	30.176
314.036	-6.708	314.036	31.781
314.037	-6.469	314.037	33.384
314.038	-6.286	314.038	34.987
314.039	-6.162	314.039	36.588
314.039	-6.131	314.039	38.184
314.04	-6.233	314.04	39.783
314.041	-6.453	314.041	41.401
314.042	-6.724	314.042	43.061
314.043	-7.007	314.043	44.791
314.043	-7.259	314.043	46.612
314.044	-7.512	314.044	48.538
314.045	-7.769	314.045	50.574
314.046	-7.946	314.046	52.729
314.046	-7.964	314.046	55.017
314.047	-7.786	314.047	57.457
314.048	-7.504	314.048	60.078
314.049	-7.237	314.049	62.904
314.049	-7.046	314.049	65.949
314.05	-6.795	314.05	69.224
314.051	-6.473	314.051	72.735
314.052	-6.156	314.052	76.489
314.052	-5.749	314.052	80.488
314.053	-5.292	314.053	84.732
314.054	-4.776	314.054	89.216
314.055	-4.332	314.055	93.93
314.055	-3.898	314.055	98.865
314.056	-3.461	314.056	104.025
314.057	-3.064	314.057	109.422
314.058	-2.785	314.058	115.067
314.058	-2.641	314.058	120.963
314.059	-2.674	314.059	127.111
314.06	-2.853	314.06	133.493
314.061	-3.113	314.061	140.098
314.062	-3.353	314.062	146.915
314.062	-3.626	314.062	153.928
314.063	-3.916	314.063	161.132
314.064	-4.153	314.064	168.518
314.065	-4.419	314.065	176.071
314.065	-4.73	314.065	183.769
314.066	-5.102	314.066	191.576
314.067	-5.436	314.067	199.462
314.068	-5.708	314.068	207.4
314.068	-5.913	314.068	215.355
314.069	-5.985	314.069	223.28
314.07	-5.874	314.07	231.121
314.071	-5.609	314.071	238.823
314.072	-5.205	314.072	246.325
314.072	-4.681	314.072	253.569
314.073	-3.961	314.073	260.498
314.074	-3.166	314.074	267.054
314.075	-2.316	314.075	273.184
314.075	-1.458	314.075	278.821
314.076	-0.633	314.076	283.897
314.077	0.238	314.077	288.35
314.078	1.197	314.078	292.127
314.078	2.189	314.078	295.182
[truncated: 2,097 more rows]

## Sheet: 2c
X	Y1	Y2	Y3
0	0	0	0
1	-0.37	1	-0.71
2	0	2	0

## Sheet: 2d
X1	Y1	X2	Y2
0	3	0	3
0.025	2	0.025	0
0.05	4	0.05	2
0.075	3	0.075	0
0.1	1	0.1	0
0.125	2	0.125	2
0.15	2	0.15	2
0.175	0	0.175	1
0.2	1	0.2	2
0.225	1	0.225	1
0.25	1	0.25	2
0.275	3	0.275	4
0.3	2	0.3	2
0.325	1	0.325	1
0.35	6	0.35	0
0.375	2	0.375	0
0.4	2	0.4	0
0.425	2	0.425	2
0.45	2	0.45	2
0.475	2	0.475	1
0.5	1	0.5	3
0.525	0	0.525	2
0.55	2	0.55	2
0.575	0	0.575	1
0.6	2	0.6	4
0.625	3	0.625	3
0.65	3	0.65	3
0.675	3	0.675	2
0.7	1	0.7	1
0.725	3	0.725	2
0.75	1	0.75	2
0.775	0	0.775	0
0.8	1	0.8	4
0.825	1	0.825	1
0.85	1	0.85	1
0.875	3	0.875	0
0.9	0	0.9	3
0.925	4	0.925	0
0.95	1	0.95	1
0.975	1	0.975	1
1	3	1	1
1.025	1	1.025	1
1.05	0	1.05	1
1.075	4	1.075	0
1.1	5	1.1	1
1.125	2	1.125	3
1.15	1	1.15	0
1.175	4	1.175	2
1.2	2	1.2	1
1.225	3	1.225	1
1.25	0	1.25	0
1.275	1	1.275	2
1.3	1	1.3	2
1.325	4	1.325	3
1.35	2	1.35	1
1.375	3	1.375	0
1.4	1	1.4	0
1.425	0	1.425	0
1.45	2	1.45	0
1.475	2	1.475	1
1.5	1	1.5	1
1.525	1	1.525	1
1.55	1	1.55	0
1.575	2	1.575	2
1.6	2	1.6	1
1.625	1	1.625	2
1.65	1	1.65	1
1.675	4	1.675	2
1.7	0	1.7	1
1.725	1	1.725	2
1.75	0	1.75	0
1.775	2	1.775	3
1.8	5	1.8	2
1.825	0	1.825	0
1.85	2	1.85	1
1.875	1	1.875	0
1.9	2	1.9	1
1.925	2	1.925	1
1.95	6	1.95	0
1.975	3	1.975	4
2	10	2	2
2.025	9	2.025	3
2.05	17	2.05	3
2.075	49	2.075	5
2.1	115	2.1	7
2.125	358	2.125	21
2.15	1053	2.15	47
2.175	2254	2.175	121
2.2	4135	2.2	404
2.225	6219	2.225	935
2.25	8229	2.25	2017
2.275	9404	2.275	3488
2.3	9826	2.3	5309
2.325	10000	2.325	7038
2.35	9605	2.35	8350
2.375	9247	2.375	9247
2.4	8953	2.4	9870
2.425	8380	2.425	10000
2.45	7918	2.45	9891
2.475	7669	2.475	9576
2.5	7152	2.5	9256
2.525	6752	2.525	9031
2.55	6617	2.55	8601
2.575	6257	2.575	8082
2.6	5953	2.6	7911
2.625	5698	2.625	7496
2.65	5594	2.65	7366
2.675	5537	2.675	6761
2.7	5282	2.7	6931
2.725	5127	2.725	6480
2.75	5033	2.75	6239
2.775	4921	2.775	6139
2.8	4631	2.8	5822
2.825	4593	2.825	5687
2.85	4416	2.85	5456
2.875	4380	2.875	5351
2.9	4332	2.9	5092
2.925	4057	2.925	4828
2.95	4085	2.95	4792
2.975	3972	2.975	4813
3	3806	3	4571
3.025	3884	3.025	4438
3.05	3748	3.05	4252
3.075	3715	3.075	4207
3.1	3578	3.1	4137
3.125	3489	3.125	3851
3.15	3452	3.15	3785
3.175	3316	3.175	3834
3.2	3284	3.2	3655
3.225	3158	3.225	3473
3.25	3204	3.25	3560
3.275	3080	3.275	3382
3.3	3018	3.3	3337
3.325	3013	3.325	3316
3.35	2919	3.35	3145
3.375	2984	3.375	3062
3.4	2909	3.4	2993
3.425	2969	3.425	2994
3.45	2829	3.45	2927
3.475	2947	3.475	2860
3.5	2831	3.5	2946
3.525	2993	3.525	2863
3.55	2809	3.55	2958
3.575	2788	3.575	2862
3.6	2871	3.6	3007
3.625	2863	3.625	2893
3.65	2671	3.65	2798
3.675	2762	3.675	2684
3.7	2550	3.7	2708
3.725	2502	3.725	2701
3.75	2495	3.75	2567
3.775	2475	3.775	2515
3.8	2362	3.8	2498
3.825	2345	3.825	2411
3.85	2345	3.85	2442
3.875	2256	3.875	2430
3.9	2339	3.9	2285
3.925	2225	3.925	2331
3.95	2097	3.95	2263
3.975	2175	3.975	2114
4	2184	4	2105
4.025	2138	4.025	2045
4.05	2006	4.05	2052
4.075	2095	4.075	1986
4.1	2066	4.1	1882
4.125	2019	4.125	1935
4.15	1989	4.15	1878
4.175	2001	4.175	1904
4.2	2064	4.2	1857
4.225	2000	4.225	1818
4.25	1876	4.25	1891
4.275	2001	4.275	1735
4.3	1859	4.3	1829
4.325	1896	4.325	1793
4.35	1893	4.35	1726
4.375	1831	4.375	1718
4.4	1797	4.4	1644
4.425	1787	4.425	1663
4.45	1766	4.45	1622
4.475	1704	4.475	1601
4.5	1764	4.5	1631
4.525	1710	4.525	1597
4.55	1739	4.55	1502
4.575	1653	4.575	1474
4.6	1582	4.6	1493
4.625	1670	4.625	1443
4.65	1652	4.65	1442
4.675	1549	4.675	1392
4.7	1613	4.7	1354
4.725	1536	4.725	1379
4.75	1535	4.75	1338
4.775	1560	4.775	1359
4.8	1497	4.8	1368
4.825	1522	4.825	1207
4.85	1459	4.85	1296
4.875	1502	4.875	1246
4.9	1469	4.9	1226
4.925	1415	4.925	1178
4.95	1330	4.95	1251
4.975	1321	4.975	1078
5	1376	5	1121
5.025	1396	5.025	1115
5.05	1257	5.05	1083
5.075	1286	5.075	1092
5.1	1300	5.1	1066
5.125	1289	5.125	1017
5.15	1239	5.15	1015
5.175	1255	5.175	991
5.2	1230	5.2	1001
5.225	1232	5.225	979
5.25	1180	5.25	975
5.275	1206	5.275	1027
5.3	1156	5.3	914
5.325	1148	5.325	984
5.35	1162	5.35	858
5.375	1148	5.375	900
5.4	1174	5.4	927
5.425	1121	5.425	874
5.45	1077	5.45	880
5.475	1083	5.475	845
5.5	1107	5.5	846
5.525	1067	5.525	827
5.55	1062	5.55	779
5.575	1011	5.575	788
5.6	1028	5.6	803
5.625	957	5.625	737
5.65	951	5.65	779
5.675	1011	5.675	818
5.7	1070	5.7	764
5.725	1020	5.725	732
5.75	989	5.75	732
5.775	996	5.775	723
5.8	967	5.8	721
5.825	970	5.825	639
5.85	960	5.85	673
5.875	955	5.875	700
5.9	908	5.9	667
5.925	965	5.925	660
5.95	862	5.95	624
5.975	917	5.975	650
6	897	6	600
6.025	914	6.025	640
6.05	895	6.05	607
6.075	868	6.075	605
6.1	869	6.1	576
6.125	859	6.125	558
6.15	841	6.15	595
6.175	817	6.175	602
6.2	850	6.2	607
6.225	839	6.225	522
6.25	792	6.25	580
6.275	815	6.275	569
6.3	844	6.3	558
6.325	775	6.325	537
6.35	845	6.35	516
6.375	779	6.375	543
6.4	753	6.4	512
6.425	826	6.425	525
6.45	761	6.45	510
6.475	808	6.475	542
6.5	725	6.5	500
6.525	745	6.525	501
6.55	757	6.55	532
6.575	743	6.575	496
6.6	701	6.6	442
6.625	715	6.625	442
6.65	717	6.65	485
6.675	712	6.675	457
6.7	670	6.7	445
6.725	676	6.725	486
6.75	688	6.75	451
6.775	663	6.775	453
6.8	726	6.8	405
6.825	631	6.825	428
6.85	692	6.85	430
6.875	714	6.875	390
6.9	642	6.9	409
6.925	648	6.925	414
6.95	683	6.95	374
6.975	672	6.975	404
7	620	7	387
7.025	648	7.025	386
7.05	663	7.05	384
7.075	669	7.075	404
7.1	591	7.1	370
7.125	635	7.125	360
7.15	592	7.15	366
7.175	578	7.175	367
7.2	660	7.2	383
7.225	595	7.225	374
7.25	575	7.25	381
7.275	583	7.275	360
7.3	609	7.3	353
7.325	526	7.325	343
7.35	583	7.35	294
7.375	574	7.375	330
7.4	561	7.4	321
7.425	575	7.425	340
7.45	577	7.45	320
7.475	550	7.475	322
7.5	525	7.5	333
7.525	510	7.525	337
7.55	530	7.55	329
7.575	527	7.575	296
7.6	566	7.6	320
7.625	556	7.625	335
7.65	564	7.65	297
7.675	511	7.675	299
7.7	508	7.7	254
7.725	545	7.725	304
7.75	517	7.75	303
7.775	509	7.775	278
7.8	505	7.8	293
7.825	505	7.825	260
7.85	500	7.85	266
7.875	543	7.875	279
7.9	464	7.9	264
7.925	532	7.925	275
7.95	517	7.95	280
7.975	472	7.975	256
8	504	8	284
8.025	460	8.025	261
8.05	493	8.05	235
8.075	509	8.075	288
8.1	496	8.1	282
8.125	472	8.125	264
8.15	466	8.15	240
8.175	489	8.175	232
8.2	480	8.2	260
8.225	471	8.225	241
8.25	436	8.25	246
8.275	442	8.275	213
8.3	399	8.3	253
8.325	418	8.325	226
8.35	442	8.35	262
8.375	462	8.375	229
8.4	452	8.4	242
8.425	416	8.425	215
8.45	443	8.45	203
8.475	453	8.475	212
8.5	431	8.5	254
8.525	392	8.525	213
8.55	415	8.55	211
8.575	436	8.575	216
8.6	423	8.6	201
8.625	435	8.625	210
8.65	399	8.65	177
8.675	440	8.675	187
8.7	435	8.7	208
8.725	394	8.725	238
8.75	375	8.75	178
8.775	404	8.775	179
8.8	378	8.8	161
8.825	375	8.825	181
8.85	350	8.85	189
8.875	429	8.875	167
8.9	418	8.9	181
8.925	402	8.925	202
8.95	413	8.95	209
8.975	367	8.975	203
9	380	9	185
9.025	373	9.025	166
9.05	392	9.05	169
9.075	360	9.075	157
9.1	363	9.1	183
9.125	388	9.125	163
9.15	373	9.15	175
9.175	383	9.175	172
9.2	366	9.2	175
9.225	367	9.225	167
9.25	352	9.25	172
9.275	305	9.275	151
9.3	333	9.3	150
9.325	345	9.325	172
9.35	375	9.35	149
9.375	299	9.375	143
9.4	365	9.4	157
9.425	375	9.425	148
9.45	322	9.45	139
9.475	313	9.475	156
9.5	332	9.5	144
9.525	345	9.525	143
9.55	337	9.55	142
9.575	347	9.575	153
9.6	333	9.6	133
9.625	321	9.625	141
9.65	350	9.65	145
9.675	317	9.675	154
9.7	320	9.7	143
9.725	335	9.725	152
9.75	351	9.75	139
9.775	318	9.775	130
9.8	318	9.8	135
9.825	328	9.825	124
9.85	303	9.85	140
9.875	321	9.875	136
9.9	333	9.9	125
9.925	311	9.925	144
9.95	303	9.95	128
9.975	301	9.975	133
10	277	10	112
10.025	300	10.025	151
10.05	319	10.05	120
10.075	282	10.075	126
10.1	302	10.1	131
10.125	302	10.125	125
10.15	297	10.15	122
10.175	261	10.175	107
10.2	323	10.2	122
10.225	309	10.225	100
10.25	269	10.25	129
10.275	311	10.275	106
10.3	273	10.3	120
10.325	310	10.325	119
10.35	263	10.35	103
10.375	280	10.375	114
10.4	271	10.4	121
10.425	283	10.425	102
10.45	263	10.45	82
10.475	282	10.475	95
10.5	275	10.5	112
10.525	271	10.525	100
10.55	277	10.55	125
10.575	257	10.575	107
10.6	252	10.6	90
10.625	266	10.625	103
10.65	245	10.65	101
10.675	227	10.675	94
10.7	271	10.7	95
10.725	260	10.725	114
10.75	268	10.75	95
10.775	233	10.775	89
10.8	271	10.8	96
10.825	231	10.825	100
10.85	262	10.85	107
10.875	235	10.875	91
10.9	235	10.9	100
10.925	252	10.925	112
10.95	248	10.95	108
10.975	251	10.975	99
11	230	11	94
11.025	232	11.025	88
11.05	268	11.05	97
11.075	238	11.075	101
11.1	234	11.1	88
11.125	236	11.125	88
11.15	257	11.15	111
11.175	220	11.175	82
11.2	264	11.2	84
11.225	231	11.225	98
11.25	211	11.25	101
11.275	213	11.275	96
11.3	241	11.3	94
11.325	253	11.325	85
11.35	225	11.35	78
11.375	219	11.375	96
11.4	215	11.4	87
11.425	197	11.425	78
11.45	216	11.45	80
11.475	201	11.475	81
11.5	218	11.5	75
11.525	233	11.525	82
11.55	233	11.55	70
11.575	223	11.575	72
11.6	223	11.6	98
11.625	205	11.625	82
11.65	207	11.65	71
11.675	249	11.675	91
11.7	192	11.7	88
11.725	203	11.725	79
11.75	203	11.75	86
11.775	231	11.775	82
11.8	191	11.8	81
11.825	201	11.825	84
11.85	202	11.85	88
11.875	211	11.875	84
11.9	183	11.9	79
11.925	227	11.925	79
11.95	187	11.95	73
11.975	177	11.975	68
12	193	12	68
12.025	192	12.025	65
12.05	176	12.05	64
12.075	237	12.075	83
12.1	180	12.1	65
12.125	183	12.125	79
12.15	190	12.15	84
12.175	187	12.175	67
12.2	155	12.2	66
12.225	202	12.225	53
12.25	191	12.25	60
12.275	176	12.275	74
12.3	168	12.3	54
12.325	189	12.325	68
12.35	182	12.35	73
12.375	182	12.375	67
12.4	176	12.4	62
12.425	188	12.425	56
12.45	198	12.45	63
12.475	192	12.475	58
12.5	167	12.5	53
12.525	200	12.525	61
12.55	198	12.55	47
12.575	178	12.575	63
12.6	158	12.6	64
12.625	174	12.625	59
12.65	159	12.65	51
12.675	199	12.675	52
12.7	159	12.7	77
12.725	177	12.725	52
12.75	184	12.75	51
12.775	158	12.775	73
12.8	161	12.8	65
12.825	194	12.825	47
12.85	172	12.85	50
12.875	172	12.875	68
12.9	160	12.9	48
12.925	177	12.925	54
12.95	162	12.95	55
12.975	155	12.975	50
13	161	13	51
13.025	153	13.025	66
13.05	156	13.05	50
13.075	172	13.075	62
13.1	163	13.1	62
13.125	168	13.125	61
13.15	176	13.15	59
13.175	151	13.175	52
13.2	161	13.2	46
13.225	179	13.225	65
13.25	151	13.25	64
13.275	184	13.275	55
13.3	147	13.3	62
13.325	168	13.325	46
13.35	151	13.35	40
13.375	161	13.375	39
13.4	155	13.4	57
13.425	154	13.425	54
13.45	158	13.45	55
13.475	127	13.475	33
13.5	159	13.5	46
13.525	152	13.525	52
13.55	155	13.55	44
13.575	155	13.575	52
13.6	166	13.6	46
13.625	135	13.625	43
13.65	158	13.65	48
13.675	131	13.675	36
13.7	152	13.7	53
13.725	140	13.725	60
13.75	143	13.75	41
13.775	149	13.775	49
13.8	135	13.8	45
13.825	146	13.825	46
13.85	134	13.85	38
13.875	140	13.875	48
13.9	139	13.9	47
13.925	161	13.925	48
13.95	130	13.95	52
13.975	145	13.975	48
14	163	14	43
14.025	146	14.025	46
14.05	137	14.05	39
14.075	155	14.075	41
14.1	126	14.1	47
14.125	140	14.125	46
14.15	127	14.15	46
14.175	136	14.175	43
14.2	140	14.2	55
14.225	130	14.225	33
14.25	131	14.25	33
14.275	133	14.275	57
14.3	152	14.3	51
14.325	122	14.325	33
14.35	152	14.35	39
14.375	122	14.375	44
14.4	136	14.4	39
14.425	128	14.425	45
14.45	122	14.45	43
14.475	119	14.475	43
14.5	118	14.5	37
14.525	120	14.525	33
14.55	129	14.55	34
14.575	130	14.575	37
14.6	131	14.6	31
14.625	125	14.625	30
14.65	126	14.65	41
14.675	113	14.675	40
14.7	142	14.7	35
14.725	105	14.725	43
14.75	133	14.75	37
14.775	114	14.775	32
14.8	121	14.8	31
14.825	142	14.825	36
14.85	119	14.85	40
14.875	128	14.875	46
14.9	129	14.9	29
14.925	119	14.925	32
14.95	120	14.95	36
14.975	117	14.975	26
15	133	15	35
15.025	108	15.025	40
15.05	124	15.05	32
15.075	106	15.075	25
15.1	114	15.1	48
15.125	117	15.125	29
15.15	129	15.15	32
15.175	134	15.175	34
15.2	116	15.2	37
15.225	113	15.225	24
15.25	127	15.25	41
15.275	109	15.275	49
15.3	122	15.3	41
15.325	132	15.325	29
15.35	108	15.35	45
15.375	109	15.375	28
15.4	126	15.4	29
15.425	100	15.425	32
15.45	110	15.45	27
15.475	116	15.475	26
15.5	111	15.5	22
15.525	99	15.525	29
15.55	110	15.55	40
15.575	86	15.575	29
15.6	111	15.6	27
15.625	102	15.625	17
15.65	88	15.65	22
15.675	108	15.675	32
15.7	80	15.7	39
15.725	107	15.725	33
15.75	110	15.75	29
15.775	98	15.775	28
15.8	107	15.8	28
15.825	107	15.825	24
15.85	115	15.85	28
15.875	97	15.875	24
15.9	117	15.9	34
15.925	105	15.925	27
15.95	108	15.95	25
15.975	91	15.975	33
16	91	16	17
16.025	100	16.025	25
16.05	97	16.05	37
16.075	89	16.075	23
16.1	99	16.1	26
16.125	108	16.125	29
16.15	97	16.15	24
16.175	107	16.175	32
16.2	94	16.2	17
16.225	103	16.225	31
16.25	90	16.25	18
16.275	94	16.275	21
16.3	95	16.3	30
16.325	107	16.325	30
16.35	89	16.35	30
16.375	107	16.375	26
16.4	91	16.4	15
16.425	85	16.425	21
16.45	83	16.45	26
16.475	87	16.475	36
16.5	98	16.5	21
16.525	95	16.525	32
16.55	104	16.55	31
16.575	89	16.575	31
16.6	99	16.6	19
16.625	94	16.625	25
16.65	108	16.65	19
16.675	98	16.675	21
16.7	94	16.7	21
16.725	95	16.725	10
16.75	91	16.75	19
16.775	87	16.775	18
16.8	94	16.8	20
16.825	92	16.825	28
16.85	87	16.85	21
16.875	96	16.875	30
16.9	94	16.9	31
16.925	76	16.925	21
16.95	97	16.95	26
16.975	96	16.975	19
17	99	17	15
17.025	90	17.025	19
17.05	83	17.05	21
17.075	75	17.075	25
17.1	104	17.1	34
17.125	107	17.125	17
17.15	79	17.15	21
17.175	88	17.175	23
17.2	86	17.2	15
17.225	88	17.225	12
17.25	84	17.25	26
17.275	70	17.275	18
17.3	87	17.3	24
17.325	88	17.325	25
17.35	91	17.35	25
17.375	82	17.375	19
17.4	68	17.4	24
17.425	86	17.425	20
17.45	82	17.45	19
17.475	83	17.475	22
17.5	92	17.5	17
17.525	83	17.525	17
17.55	79	17.55	17
17.575	72	17.575	18
17.6	84	17.6	20
17.625	75	17.625	24
17.65	92	17.65	23
17.675	93	17.675	19
17.7	73	17.7	15
17.725	76	17.725	17
17.75	70	17.75	31
17.775	60	17.775	15
17.8	72	17.8	16
17.825	76	17.825	25
17.85	86	17.85	18
17.875	68	17.875	23
17.9	93	17.9	22
17.925	75	17.925	19
17.95	67	17.95	16
17.975	81	17.975	22
18	69	18	15
18.025	71	18.025	22
18.05	67	18.05	21
18.075	64	18.075	11
18.1	77	18.1	21
18.125	79	18.125	24
18.15	67	18.15	9
18.175	87	18.175	23
18.2	76	18.2	13
18.225	79	18.225	17
18.25	73	18.25	19
18.275	75	18.275	13
18.3	86	18.3	15
18.325	68	18.325	15
18.35	61	18.35	11
18.375	82	18.375	20
18.4	91	18.4	19
18.425	69	18.425	22
18.45	81	18.45	20
18.475	97	18.475	12
18.5	72	18.5	20
18.525	75	18.525	19
18.55	71	18.55	15
18.575	66	18.575	21
18.6	70	18.6	16
18.625	67	18.625	21
18.65	68	18.65	18
18.675	77	18.675	9
18.7	76	18.7	19
18.725	57	18.725	16
18.75	52	18.75	17
18.775	68	18.775	21
18.8	75	18.8	9
18.825	81	18.825	14
18.85	69	18.85	14
18.875	74	18.875	21
18.9	67	18.9	16
18.925	73	18.925	10
18.95	78	18.95	15
18.975	71	18.975	14
19	60	19	19
19.025	58	19.025	16
19.05	73	19.05	19
19.075	61	19.075	15
19.1	54	19.1	13
19.125	58	19.125	15
19.15	75	19.15	19
19.175	60	19.175	10
19.2	59	19.2	17
19.225	57	19.225	16
19.25	77	19.25	9
19.275	72	19.275	16
19.3	80	19.3	13
19.325	58	19.325	7
19.35	63	19.35	14
19.375	59	19.375	19
19.4	64	19.4	19
19.425	67	19.425	26
19.45	53	19.45	22
19.475	81	19.475	12
19.5	56	19.5	10
19.525	50	19.525	13
19.55	60	19.55	14
19.575	46	19.575	19
19.6	54	19.6	22
19.625	64	19.625	11
19.65	72	19.65	11
19.675	56	19.675	16
19.7	62	19.7	10
19.725	74	19.725	21
19.75	76	19.75	10
19.775	54	19.775	11
19.8	67	19.8	14
19.825	63	19.825	10
19.85	62	19.85	8
19.875	57	19.875	8
19.9	59	19.9	21
19.925	55	19.925	12
19.95	55	19.95	14
19.975	61	19.975	11
20	62	20	17
20.025	71	20.025	6
20.05	59	20.05	18
20.075	57	20.075	13
20.1	58	20.1	17
20.125	66	20.125	11
20.15	60	20.15	14
20.175	47	20.175	15
20.2	59	20.2	10
20.225	62	20.225	15
20.25	60	20.25	10
20.275	59	20.275	11
20.3	49	20.3	10
20.325	65	20.325	9
20.35	60	20.35	13
20.375	70	20.375	12
20.4	57	20.4	19
20.425	57	20.425	12
20.45	58	20.45	16
20.475	63	20.475	17
20.5	52	20.5	14
20.525	53	20.525	12
20.55	48	20.55	11
20.575	57	20.575	9
20.6	62	20.6	12
20.625	61	20.625	9
20.65	45	20.65	16
20.675	53	20.675	11
20.7	61	20.7	6
20.725	70	20.725	18
20.75	56	20.75	12
20.775	58	20.775	10
20.8	51	20.8	13
20.825	61	20.825	21
20.85	53	20.85	8
20.875	53	20.875	11
20.9	58	20.9	9
20.925	69	20.925	10
20.95	60	20.95	12
20.975	36	20.975	8
21	60	21	16
21.025	56	21.025	9
21.05	56	21.05	12
21.075	55	21.075	7
21.1	61	21.1	12
21.125	49	21.125	7
21.15	53	21.15	15
21.175	59	21.175	17
21.2	55	21.2	17
21.225	51	21.225	19
21.25	56	21.25	17
21.275	54	21.275	14
21.3	44	21.3	10
21.325	38	21.325	11
21.35	58	21.35	14
21.375	47	21.375	12
21.4	52	21.4	3
21.425	41	21.425	18
21.45	49	21.45	13
21.475	59	21.475	16
21.5	44	21.5	10
21.525	50	21.525	12
21.55	47	21.55	18
21.575	41	21.575	6
21.6	48	21.6	10
21.625	59	21.625	8
21.65	52	21.65	2
21.675	44	21.675	8
21.7	47	21.7	9
21.725	42	21.725	9
21.75	59	21.75	13
21.775	48	21.775	9
21.8	45	21.8	8
21.825	45	21.825	14
21.85	43	21.85	10
21.875	45	21.875	16
21.9	48	21.9	15
21.925	44	21.925	9
21.95	39	21.95	9
21.975	43	21.975	9
22	43	22	4
22.025	58	22.025	13
22.05	41	22.05	12
22.075	33	22.075	11
22.1	54	22.1	8
22.125	37	22.125	14
22.15	48	22.15	7
22.175	45	22.175	15
22.2	53	22.2	9
22.225	38	22.225	8
22.25	48	22.25	10
22.275	53	22.275	6
22.3	47	22.3	6
22.325	53	22.325	6
22.35	49	22.35	13
22.375	47	22.375	8
22.4	48	22.4	11
22.425	43	22.425	12
22.45	49	22.45	11
22.475	50	22.475	10
22.5	40	22.5	9
22.525	53	22.525	9
22.55	50	22.55	6
22.575	39	22.575	7
22.6	38	22.6	11
22.625	47	22.625	13
22.65	44	22.65	12
22.675	43	22.675	8
22.7	42	22.7	9
22.725	47	22.725	15
22.75	47	22.75	7
22.775	36	22.775	7
22.8	45	22.8	9
22.825	32	22.825	9
22.85	61	22.85	8
22.875	41	22.875	5
22.9	41	22.9	7
22.925	41	22.925	7
22.95	43	22.95	4
22.975	55	22.975	9
23	39	23	10
23.025	42	23.025	15
23.05	49	23.05	13
23.075	40	23.075	12
23.1	49	23.1	8
23.125	39	23.125	10
23.15	40	23.15	9
23.175	30	23.175	8
23.2	36	23.2	14
23.225	51	23.225	9
23.25	39	23.25	14
23.275	48	23.275	4
23.3	37	23.3	8
23.325	28	23.325	7
23.35	41	23.35	5
23.375	39	23.375	7
23.4	42	23.4	10
23.425	39	23.425	12
23.45	41	23.45	8
23.475	48	23.475	4
23.5	36	23.5	16
23.525	27	23.525	6
23.55	42	23.55	8
23.575	43	23.575	7
23.6	38	23.6	8
23.625	31	23.625	14
23.65	42	23.65	2
23.675	32	23.675	11
23.7	40	23.7	8
23.725	44	23.725	9
23.75	43	23.75	2
23.775	31	23.775	8
23.8	40	23.8	9
23.825	31	23.825	10
23.85	42	23.85	7
23.875	39	23.875	3
23.9	43	23.9	7
23.925	29	23.925	12
23.95	41	23.95	6
23.975	33	23.975	11
24	41	24	1
24.025	37	24.025	9
24.05	32	24.05	9
24.075	28	24.075	10
24.1	28	24.1	5
24.125	32	24.125	9
24.15	40	24.15	14
24.175	39	24.175	2
24.2	43	24.2	4
24.225	40	24.225	8
24.25	28	24.25	7
24.275	41	24.275	7
24.3	41	24.3	13
24.325	42	24.325	4
24.35	36	24.35	9
24.375	38	24.375	10
24.4	45	24.4	12
24.425	41	24.425	8
24.45	35	24.45	6
24.475	38	24.475	12
24.5	29	24.5	5
24.525	30	24.525	6
24.55	34	24.55	9
24.575	38	24.575	9
24.6	30	24.6	10
24.625	30	24.625	9
24.65	34	24.65	12
24.675	40	24.675	8
24.7	38	24.7	2
24.725	37	24.725	4
24.75	45	24.75	5
24.775	37	24.775	9
24.8	41	24.8	11
24.825	32	24.825	6
24.85	41	24.85	5
24.875	40	24.875	10
24.9	29	24.9	7
24.925	28	24.925	5
24.95	30	24.95	3
24.975	25	24.975	8
25	31	25	7
25.025	39	25.025	11
25.05	29	25.05	4
25.075	40	25.075	5
25.1	34	25.1	7
25.125	36	25.125	14
25.15	33	25.15	7
25.175	37	25.175	6
25.2	33	25.2	7
25.225	28	25.225	5
25.25	34	25.25	7
25.275	25	25.275	13
25.3	36	25.3	4
25.325	32	25.325	7
25.35	36	25.35	5
25.375	36	25.375	9
25.4	40	25.4	7
25.425	41	25.425	7
25.45	27	25.45	8
25.475	41	25.475	8
25.5	29	25.5	3
25.525	30	25.525	10
25.55	25	25.55	7
25.575	20	25.575	5
25.6	23	25.6	8
25.625	33	25.625	4
25.65	32	25.65	6
25.675	35	25.675	11
25.7	40	25.7	7
25.725	28	25.725	4
25.75	23	25.75	5
25.775	23	25.775	7
25.8	28	25.8	9
25.825	33	25.825	4
25.85	36	25.85	7
25.875	28	25.875	7
25.9	42	25.9	2
25.925	37	25.925	4
25.95	32	25.95	7
25.975	36	25.975	6
26	26	26	6
26.025	33	26.025	11
26.05	32	26.05	9
26.075	32	26.075	7
26.1	22	26.1	8
26.125	38	26.125	8
26.15	35	26.15	11
26.175	31	26.175	7
26.2	33	26.2	6
26.225	19	26.225	5
26.25	29	26.25	4
26.275	17	26.275	3
26.3	35	26.3	4
26.325	28	26.325	4
26.35	29	26.35	7
26.375	31	26.375	4
26.4	29	26.4	6
26.425	32	26.425	4
26.45	26	26.45	5
26.475	35	26.475	2
26.5	23	26.5	6
26.525	25	26.525	3
26.55	19	26.55	10
26.575	29	26.575	5
26.6	23	26.6	5
26.625	21	26.625	3
26.65	24	26.65	6
26.675	35	26.675	10
26.7	29	26.7	4
26.725	36	26.725	8
26.75	29	26.75	9
26.775	22	26.775	5
26.8	25	26.8	5
26.825	35	26.825	4
26.85	26	26.85	3
26.875	23	26.875	4
26.9	28	26.9	4
26.925	25	26.925	10
26.95	28	26.95	2
26.975	25	26.975	2
27	31	27	10
27.025	30	27.025	1
27.05	28	27.05	7
27.075	23	27.075	6
27.1	23	27.1	6
27.125	31	27.125	5
27.15	25	27.15	6
27.175	26	27.175	9
27.2	24	27.2	1
27.225	27	27.225	7
27.25	20	27.25	9
27.275	28	27.275	7
27.3	28	27.3	9
27.325	32	27.325	7
27.35	15	27.35	5
27.375	36	27.375	7
27.4	25	27.4	6
27.425	28	27.425	7
27.45	24	27.45	6
27.475	18	27.475	4
27.5	31	27.5	6
27.525	43	27.525	7
27.55	27	27.55	2
27.575	22	27.575	4
27.6	27	27.6	6
27.625	25	27.625	2
27.65	27	27.65	3
27.675	25	27.675	8
27.7	26	27.7	6
27.725	27	27.725	6
27.75	26	27.75	6
27.775	28	27.775	4
27.8	30	27.8	8
27.825	24	27.825	8
27.85	21	27.85	2
27.875	23	27.875	4
27.9	36	27.9	6
27.925	38	27.925	5
27.95	32	27.95	4
27.975	25	27.975	4
28	24	28	2
28.025	31	28.025	7
28.05	21	28.05	4
28.075	25	28.075	10
28.1	33	28.1	3
28.125	27	28.125	4
28.15	27	28.15	4
28.175	33	28.175	6
28.2	21	28.2	5
28.225	22	28.225	6
28.25	21	28.25	8
28.275	22	28.275	3
28.3	28	28.3	8
28.325	25	28.325	2
28.35	27	28.35	5
28.375	25	28.375	6
28.4	27	28.4	8
28.425	19	28.425	6
28.45	23	28.45	4
28.475	22	28.475	6
28.5	20	28.5	5
28.525	20	28.525	3
28.55	25	28.55	4
28.575	27	28.575	2
28.6	20	28.6	4
28.625	23	28.625	0
28.65	19	28.65	6
28.675	18	28.675	6
28.7	27	28.7	5
28.725	25	28.725	10
28.75	35	28.75	4
28.775	18	28.775	8
28.8	29	28.8	5
28.825	28	28.825	3
28.85	22	28.85	4
28.875	22	28.875	2
28.9	20	28.9	4
28.925	24	28.925	4
28.95	16	28.95	2
28.975	22	28.975	2
29	28	29	8
29.025	25	29.025	5
29.05	20	29.05	9
29.075	28	29.075	0
29.1	28	29.1	8
29.125	9	29.125	9
29.15	22	29.15	7
29.175	21	29.175	8
29.2	27	29.2	9
29.225	18	29.225	5
29.25	20	29.25	6
29.275	18	29.275	5
29.3	18	29.3	2
29.325	25	29.325	3
29.35	19	29.35	3
29.375	18	29.375	4
29.4	22	29.4	2
29.425	16	29.425	3
29.45	25	29.45	2
29.475	18	29.475	2
29.5	26	29.5	2
29.525	25	29.525	4
29.55	17	29.55	4
29.575	27	29.575	3
29.6	15	29.6	5
29.625	26	29.625	3
29.65	16	29.65	1
29.675	16	29.675	2
29.7	22	29.7	7
29.725	17	29.725	3
29.75	20	29.75	2
29.775	18	29.775	2
29.8	22	29.8	7
29.825	19	29.825	3
29.85	26	29.85	6
29.875	21	29.875	3
29.9	24	29.9	9
29.925	19	29.925	2
29.95	17	29.95	3
29.975	22	29.975	3
30	27	30	2
30.025	20	30.025	10
30.05	19	30.05	8
30.075	21	30.075	3
30.1	23	30.1	6
30.125	12	30.125	4
30.15	17	30.15	3
30.175	19	30.175	4
30.2	19	30.2	10
30.225	17	30.225	7
30.25	19	30.25	1
30.275	20	30.275	4
30.3	26	30.3	3
30.325	23	30.325	4
30.35	24	30.35	2
30.375	20	30.375	7
30.4	21	30.4	6
30.425	27	30.425	7
30.45	29	30.45	3
30.475	15	30.475	3
30.5	22	30.5	5
30.525	13	30.525	5
30.55	22	30.55	5
30.575	24	30.575	4
30.6	24	30.6	5
30.625	22	30.625	1
30.65	17	30.65	3
30.675	13	30.675	5
30.7	26	30.7	5
30.725	27	30.725	5
30.75	24	30.75	1
30.775	19	30.775	9
30.8	19	30.8	2
30.825	14	30.825	1
30.85	17	30.85	1
30.875	15	30.875	2
30.9	19	30.9	5
30.925	31	30.925	3
30.95	18	30.95	4
30.975	19	30.975	3
31	22	31	4
31.025	22	31.025	2
31.05	19	31.05	8
31.075	30	31.075	0
31.1	25	31.1	3
31.125	14	31.125	4
31.15	25	31.15	2
31.175	20	31.175	8
31.2	17	31.2	6
31.225	22	31.225	2
31.25	21	31.25	4
31.275	25	31.275	6
31.3	20	31.3	3
31.325	18	31.325	7
31.35	18	31.35	3
31.375	17	31.375	3
31.4	25	31.4	5
31.425	16	31.425	7
31.45	19	31.45	4
31.475	22	31.475	4
31.5	23	31.5	4
31.525	20	31.525	2
31.55	28	31.55	5
31.575	18	31.575	3
31.6	14	31.6	6
31.625	11	31.625	2
31.65	24	31.65	6
31.675	22	31.675	4
31.7	25	31.7	2
31.725	21	31.725	4
31.75	24	31.75	3
31.775	18	31.775	4
31.8	14	31.8	3
31.825	23	31.825	5
31.85	11	31.85	2
31.875	19	31.875	4
31.9	19	31.9	2
31.925	13	31.925	3
31.95	20	31.95	3
31.975	15	31.975	2
32	23	32	1
32.025	17	32.025	4
32.05	17	32.05	2
32.075	21	32.075	3
32.1	18	32.1	6
32.125	12	32.125	2
32.15	21	32.15	3
32.175	18	32.175	1
32.2	18	32.2	5
32.225	22	32.225	1
32.25	19	32.25	1
32.275	12	32.275	1
32.3	20	32.3	1
32.325	13	32.325	1
32.35	8	32.35	3
32.375	17	32.375	4
32.4	12	32.4	3
32.425	14	32.425	4
32.45	18	32.45	5
32.475	23	32.475	4
32.5	19	32.5	6
32.525	19	32.525	3
32.55	20	32.55	2
32.575	16	32.575	2
32.6	16	32.6	4
32.625	15	32.625	2
32.65	7	32.65	1
32.675	18	32.675	3
32.7	14	32.7	7
32.725	16	32.725	3
32.75	19	32.75	1
32.775	16	32.775	1
32.8	20	32.8	3
32.825	18	32.825	3
32.85	25	32.85	0
32.875	20	32.875	3
32.9	19	32.9	4
32.925	12	32.925	5
32.95	9	32.95	1
32.975	17	32.975	6
33	11	33	5
33.025	12	33.025	1
33.05	19	33.05	5
33.075	13	33.075	1
33.1	22	33.1	4
33.125	16	33.125	3
33.15	19	33.15	5
33.175	17	33.175	3
33.2	13	33.2	1
33.225	14	33.225	5
33.25	10	33.25	4
33.275	19	33.275	6
33.3	15	33.3	4
33.325	10	33.325	3
33.35	16	33.35	3
33.375	18	33.375	8
33.4	22	33.4	5
33.425	14	33.425	3
33.45	9	33.45	6
33.475	16	33.475	2
33.5	19	33.5	3
33.525	12	33.525	3
33.55	19	33.55	1
33.575	12	33.575	3
33.6	14	33.6	3
33.625	16	33.625	2
33.65	13	33.65	1
33.675	20	33.675	4
33.7	16	33.7	4
33.725	16	33.725	3
33.75	17	33.75	3
33.775	11	33.775	3
33.8	17	33.8	8
33.825	15	33.825	0
33.85	15	33.85	3
33.875	16	33.875	2
33.9	11	33.9	1
33.925	14	33.925	4
33.95	12	33.95	2
33.975	17	33.975	4
34	15	34	8
34.025	14	34.025	4
34.05	16	34.05	2
34.075	18	34.075	3
34.1	10	34.1	2
34.125	13	34.125	2
34.15	16	34.15	1
34.175	18	34.175	2
34.2	15	34.2	7
34.225	15	34.225	3
34.25	13	34.25	0
34.275	11	34.275	2
34.3	15	34.3	2
34.325	18	34.325	1
34.35	14	34.35	5
34.375	16	34.375	5
34.4	10	34.4	6
34.425	16	34.425	1
34.45	22	34.45	6
34.475	10	34.475	4
34.5	15	34.5	1
34.525	16	34.525	3
34.55	15	34.55	1
34.575	20	34.575	3
34.6	10	34.6	8
34.625	15	34.625	1
34.65	8	34.65	2
34.675	12	34.675	3
34.7	11	34.7	2
34.725	12	34.725	5
34.75	10	34.75	2
34.775	14	34.775	7
34.8	17	34.8	1
34.825	14	34.825	4
34.85	13	34.85	3
34.875	12	34.875	1
34.9	17	34.9	5
34.925	10	34.925	3
34.95	12	34.95	4
34.975	21	34.975	5
35	20	35	2
35.025	14	35.025	3
35.05	19	35.05	2
35.075	11	35.075	3
35.1	7	35.1	1
35.125	15	35.125	4
35.15	16	35.15	5
35.175	17	35.175	6
35.2	16	35.2	2
35.225	11	35.225	0
35.25	16	35.25	3
35.275	11	35.275	5
35.3	19	35.3	2
35.325	11	35.325	3
35.35	10	35.35	2
35.375	22	35.375	5
35.4	15	35.4	5
35.425	20	35.425	2
35.45	15	35.45	1
35.475	9	35.475	4
35.5	18	35.5	0
35.525	10	35.525	3
35.55	15	35.55	4
35.575	13	35.575	5
35.6	12	35.6	4
35.625	22	35.625	3
35.65	11	35.65	4
35.675	11	35.675	3
35.7	12	35.7	4
35.725	16	35.725	3
35.75	20	35.75	2
35.775	11	35.775	0
35.8	19	35.8	1
35.825	14	35.825	2
35.85	14	35.85	2
35.875	13	35.875	6
35.9	18	35.9	3
35.925	13	35.925	1
35.95	13	35.95	2
35.975	12	35.975	3
36	7	36	1
36.025	11	36.025	2
36.05	14	36.05	0
36.075	4	36.075	2
36.1	11	36.1	0
36.125	8	36.125	1
36.15	11	36.15	3
36.175	16	36.175	0
36.2	12	36.2	4
36.225	11	36.225	3
36.25	9	36.25	7
36.275	12	36.275	0
36.3	10	36.3	6
36.325	14	36.325	1
36.35	17	36.35	3
36.375	12	36.375	2
36.4	12	36.4	0
36.425	11	36.425	2
36.45	13	36.45	5
36.475	12	36.475	2
36.5	10	36.5	4
36.525	10	36.525	1
36.55	10	36.55	3
36.575	13	36.575	1
36.6	12	36.6	4
36.625	4	36.625	4
36.65	14	36.65	1
36.675	17	36.675	2
36.7	11	36.7	1
36.725	12	36.725	2
36.75	15	36.75	2
36.775	13	36.775	0
36.8	13	36.8	4
36.825	13	36.825	2
36.85	13	36.85	3
36.875	13	36.875	2
36.9	16	36.9	1
36.925	10	36.925	3
36.95	13	36.95	1
36.975	16	36.975	1
37	9	37	4
37.025	15	37.025	3
37.05	6	37.05	0
37.075	13	37.075	1
37.1	18	37.1	3
37.125	10	37.125	5
37.15	16	37.15	3
37.175	11	37.175	1
37.2	10	37.2	3
37.225	15	37.225	1
37.25	16	37.25	1
37.275	19	37.275	1
37.3	12	37.3	4
37.325	13	37.325	7
37.35	15	37.35	1
37.375	11	37.375	1
37.4	12	37.4	2
37.425	8	37.425	2
37.45	12	37.45	5
37.475	13	37.475	3
37.5	5	37.5	2
37.525	7	37.525	0
37.55	15	37.55	3
37.575	11	37.575	4
37.6	12	37.6	5
37.625	14	37.625	2
37.65	7	37.65	3
37.675	8	37.675	1
37.7	14	37.7	2
37.725	16	37.725	2
37.75	7	37.75	3
37.775	8	37.775	5
37.8	13	37.8	5
37.825	17	37.825	3
37.85	7	37.85	2
37.875	8	37.875	2
37.9	10	37.9	2
37.925	14	37.925	2
37.95	11	37.95	1
37.975	9	37.975	6
38	14	38	3
38.025	12	38.025	2
38.05	11	38.05	0
38.075	16	38.075	0
38.1	8	38.1	5
38.125	13	38.125	0
38.15	9	38.15	3
38.175	18	38.175	5
38.2	10	38.2	2
38.225	9	38.225	4
38.25	14	38.25	1
38.275	6	38.275	2
38.3	9	38.3	3
38.325	5	38.325	0
38.35	12	38.35	3
38.375	9	38.375	4
38.4	12	38.4	4
38.425	11	38.425	0
38.45	8	38.45	2
38.475	15	38.475	2
38.5	7	38.5	1
38.525	9	38.525	2
38.55	20	38.55	3
38.575	10	38.575	4
38.6	13	38.6	1
38.625	4	38.625	4
38.65	5	38.65	2
38.675	12	38.675	4
38.7	13	38.7	3
38.725	9	38.725	5
38.75	7	38.75	3
38.775	10	38.775	4
38.8	7	38.8	2
38.825	13	38.825	3
38.85	6	38.85	2
38.875	4	38.875	4
38.9	10	38.9	5
38.925	12	38.925	3
38.95	13	38.95	4
38.975	10	38.975	3
39	12	39	2
39.025	6	39.025	4
39.05	7	39.05	4
39.075	11	39.075	2
39.1	13	39.1	7
39.125	7	39.125	2
39.15	13	39.15	1
39.175	10	39.175	3
39.2	11	39.2	0
39.225	8	39.225	2
39.25	3	39.25	2
39.275	4	39.275	4
39.3	11	39.3	0
39.325	9	39.325	3
39.35	10	39.35	3
39.375	11	39.375	1
39.4	10	39.4	2
39.425	15	39.425	4
39.45	11	39.45	0
39.475	8	39.475	3
39.5	5	39.5	4
39.525	14	39.525	3
39.55	9	39.55	2
39.575	11	39.575	1
39.6	9	39.6	4
39.625	8	39.625	5
39.65	10	39.65	2
39.675	11	39.675	2
39.7	4	39.7	3
39.725	9	39.725	4
39.75	9	39.75	1
39.775	14	39.775	3
39.8	6	39.8	5
39.825	15	39.825	4
39.85	16	39.85	3
39.875	8	39.875	3
39.9	11	39.9	4
39.925	6	39.925	2
39.95	19	39.95	2
39.975	9	39.975	2
40	9	40	3
40.025	12	40.025	0
40.05	11	40.05	1
40.075	14	40.075	5
40.1	13	40.1	3
40.125	12	40.125	2
40.15	8	40.15	3
40.175	15	40.175	2
40.2	11	40.2	2
40.225	7	40.225	1
40.25	12	40.25	2
40.275	12	40.275	2
40.3	8	40.3	0
40.325	13	40.325	2
40.35	6	40.35	3
40.375	7	40.375	4
40.4	9	40.4	0
40.425	4	40.425	4
40.45	8	40.45	0
40.475	6	40.475	2
40.5	13	40.5	4
40.525	10	40.525	3
40.55	8	40.55	0
40.575	9	40.575	4
40.6	11	40.6	3
40.625	6	40.625	4
40.65	11	40.65	1
40.675	8	40.675	4
40.7	7	40.7	0
40.725	8	40.725	3
40.75	9	40.75	3
40.775	4	40.775	2
40.8	9	40.8	3
40.825	10	40.825	0
40.85	13	40.85	1
40.875	12	40.875	1
40.9	3	40.9	2
40.925	11	40.925	1
40.95	10	40.95	4
40.975	12	40.975	0
41	7	41	1
41.025	6	41.025	3
41.05	9	41.05	3
41.075	9	41.075	0
41.1	6	41.1	3
41.125	9	41.125	1
41.15	5	41.15	3
41.175	5	41.175	4
41.2	10	41.2	3
41.225	6	41.225	3
41.25	9	41.25	2
41.275	8	41.275	4
41.3	7	41.3	3
41.325	15	41.325	2
41.35	10	41.35	3
41.375	9	41.375	1
41.4	4	41.4	1
41.425	15	41.425	0
41.45	7	41.45	5
41.475	5	41.475	1
41.5	12	41.5	3
41.525	9	41.525	3
41.55	3	41.55	2
41.575	9	41.575	5
41.6	10	41.6	4
41.625	6	41.625	2
41.65	14	41.65	4
41.675	10	41.675	2
41.7	7	41.7	4
41.725	7	41.725	0
41.75	8	41.75	3
41.775	9	41.775	1
41.8	6	41.8	0
41.825	8	41.825	1
41.85	8	41.85	2
41.875	4	41.875	3
41.9	5	41.9	3
41.925	4	41.925	4
41.95	9	41.95	4
41.975	6	41.975	2
42	9	42	1
42.025	8	42.025	4
42.05	7	42.05	2
42.075	10	42.075	0
42.1	9	42.1	2
42.125	7	42.125	3
42.15	6	42.15	1
42.175	3	42.175	2
42.2	5	42.2	5
42.225	16	42.225	2
42.25	7	42.25	3
42.275	9	42.275	5
42.3	9	42.3	2
42.325	3	42.325	2
42.35	10	42.35	3
42.375	9	42.375	1
42.4	11	42.4	2
42.425	13	42.425	2
42.45	8	42.45	1
42.475	9	42.475	2
42.5	12	42.5	5
42.525	9	42.525	2
42.55	10	42.55	1
42.575	8	42.575	3
42.6	11	42.6	1
42.625	9	42.625	0
42.65	8	42.65	3
42.675	10	42.675	2
42.7	3	42.7	0
42.725	8	42.725	1
42.75	9	42.75	0
42.775	6	42.775	2
42.8	7	42.8	0
42.825	6	42.825	0
42.85	12	42.85	3
42.875	5	42.875	1
42.9	8	42.9	2
42.925	3	42.925	5
42.95	8	42.95	0
42.975	5	42.975	2
43	9	43	3
43.025	5	43.025	4
43.05	12	43.05	1
43.075	7	43.075	3
43.1	7	43.1	2
43.125	15	43.125	3
43.15	7	43.15	5
43.175	5	43.175	0
43.2	10	43.2	2
43.225	9	43.225	1
43.25	7	43.25	3
43.275	3	43.275	3
43.3	10	43.3	1
43.325	7	43.325	1
43.35	12	43.35	1
43.375	3	43.375	0
43.4	5	43.4	0
43.425	5	43.425	3
43.45	8	43.45	4
43.475	5	43.475	1
43.5	7	43.5	2
43.525	5	43.525	5
43.55	10	43.55	3
43.575	11	43.575	1
43.6	14	43.6	2
43.625	6	43.625	3
43.65	7	43.65	2
43.675	8	43.675	4
43.7	9	43.7	3
43.725	4	43.725	3
43.75	12	43.75	1
43.775	9	43.775	1
43.8	5	43.8	1
43.825	10	43.825	2
43.85	10	43.85	4
43.875	7	43.875	3
43.9	8	43.9	2
43.925	11	43.925	4
43.95	12	43.95	4
43.975	8	43.975	1
44	10	44	2
44.025	8	44.025	1
44.05	12	44.05	1
44.075	12	44.075	0
44.1	9	44.1	2
44.125	6	44.125	1
44.15	5	44.15	0
44.175	15	44.175	3
44.2	12	44.2	1
44.225	4	44.225	2
44.25	6	44.25	1
44.275	9	44.275	2
44.3	10	44.3	3
44.325	8	44.325	2
44.35	5	44.35	2
44.375	4	44.375	1
44.4	9	44.4	0
44.425	9	44.425	2
44.45	3	44.45	2
44.475	10	44.475	4
44.5	10	44.5	2
44.525	4	44.525	4
44.55	5	44.55	2
44.575	5	44.575	2
44.6	6	44.6	0
44.625	9	44.625	1
44.65	8	44.65	2
44.675	9	44.675	1
44.7	11	44.7	3
44.725	8	44.725	2
44.75	6	44.75	3
44.775	8	44.775	2
44.8	12	44.8	3
44.825	4	44.825	2
44.85	5	44.85	0
44.875	6	44.875	3
44.9	7	44.9	2
44.925	8	44.925	5
44.95	6	44.95	2
44.975	12	44.975	1
45	5	45	3
45.025	2	45.025	0
45.05	9	45.05	1
45.075	5	45.075	1
45.1	5	45.1	2
45.125	5	45.125	1
45.15	6	45.15	2
45.175	4	45.175	2
45.2	1	45.2	3
45.225	11	45.225	1
45.25	6	45.25	1
45.275	6	45.275	1
45.3	5	45.3	1
45.325	7	45.325	2
45.35	5	45.35	1
45.375	7	45.375	1
45.4	4	45.4	2
45.425	9	45.425	1
45.45	7	45.45	2
45.475	10	45.475	4
45.5	9	45.5	2
45.525	3	45.525	1
45.55	10	45.55	2
45.575	5	45.575	1
45.6	11	45.6	1
45.625	3	45.625	2
45.65	8	45.65	2
45.675	3	45.675	4
45.7	4	45.7	2
45.725	11	45.725	0
45.75	8	45.75	1
45.775	7	45.775	0
45.8	3	45.8	2
45.825	9	45.825	1
45.85	9	45.85	3
45.875	10	45.875	1
45.9	6	45.9	2
45.925	10	45.925	3
45.95	7	45.95	2
45.975	4	45.975	0
46	7	46	3
46.025	5	46.025	2
46.05	7	46.05	3
46.075	6	46.075	0
46.1	8	46.1	1
46.125	9	46.125	2
46.15	3	46.15	1
46.175	5	46.175	2
46.2	8	46.2	1
46.225	10	46.225	3
46.25	5	46.25	1
46.275	4	46.275	3
46.3	4	46.3	3
46.325	8	46.325	5
46.35	3	46.35	4
46.375	2	46.375	2
46.4	9	46.4	3
46.425	5	46.425	0
46.45	9	46.45	2
46.475	6	46.475	2
46.5	4	46.5	3
46.525	10	46.525	3
46.55	9	46.55	3
46.575	7	46.575	0
46.6	8	46.6	1
46.625	5	46.625	1
46.65	7	46.65	0
46.675	8	46.675	1
46.7	5	46.7	0
46.725	8	46.725	2
46.75	6	46.75	4
46.775	6	46.775	4
46.8	8	46.8	3
46.825	5	46.825	2
46.85	3	46.85	1
46.875	8	46.875	2
46.9	8	46.9	1
46.925	6	46.925	4
46.95	4	46.95	3
46.975	7	46.975	1
47	11	47	3
47.025	4	47.025	0
47.05	9	47.05	2
47.075	7	47.075	2
47.1	12	47.1	0
47.125	7	47.125	3
47.15	8	47.15	4
47.175	6	47.175	3
47.2	4	47.2	5
47.225	7	47.225	1
47.25	8	47.25	1
47.275	6	47.275	5
47.3	6	47.3	2
47.325	3	47.325	2
47.35	12	47.35	2
47.375	13	47.375	3
47.4	9	47.4	0
47.425	7	47.425	3
47.45	3	47.45	0
47.475	7	47.475	2
47.5	10	47.5	3
47.525	6	47.525	2
47.55	6	47.55	1
47.575	6	47.575	1
47.6	10	47.6	1
47.625	4	47.625	0
47.65	5	47.65	5
47.675	10	47.675	0
47.7	6	47.7	1
47.725	6	47.725	1
47.75	4	47.75	1
47.775	6	47.775	0
47.8	5	47.8	2
47.825	7	47.825	3
47.85	9	47.85	4
47.875	3	47.875	1
47.9	6	47.9	0
47.925	5	47.925	6
47.95	4	47.95	0
47.975	6	47.975	4
48	4	48	1
48.025	5	48.025	2
48.05	8	48.05	2
48.075	6	48.075	0
48.1	5	48.1	3
48.125	13	48.125	3
48.15	6	48.15	3
48.175	4	48.175	1
48.2	5	48.2	1
48.225	5	48.225	4
48.25	8	48.25	3
48.275	9	48.275	5
48.3	9	48.3	3
48.325	8	48.325	2
48.35	3	48.35	1
48.375	5	48.375	1
48.4	4	48.4	1
48.425	4	48.425	0
48.45	10	48.45	2
48.475	6	48.475	1
48.5	3	48.5	1
48.525	4	48.525	2
48.55	4	48.55	2
48.575	6	48.575	3
48.6	4	48.6	3
48.625	8	48.625	4
48.65	7	48.65	2
48.675	4	48.675	2
48.7	7	48.7	2
48.725	4	48.725	3
48.75	11	48.75	2
48.775	7	48.775	2
48.8	3	48.8	1
48.825	5	48.825	0
48.85	5	48.85	1
48.875	6	48.875	0
48.9	7	48.9	1
48.925	9	48.925	1
48.95	7	48.95	2
48.975	8	48.975	0
49	3	49	2
49.025	7	49.025	0
49.05	6	49.05	2
49.075	8	49.075	2
49.1	4	49.1	5
49.125	3	49.125	1
49.15	5	49.15	2
49.175	7	49.175	0
49.2	5	49.2	4
49.225	3	49.225	0
49.25	7	49.25	0
49.275	5	49.275	0
49.3	7	49.3	3
49.325	7	49.325	1
49.35	8	49.35	4
49.375	6	49.375	1
49.4	12	49.4	0
49.425	5	49.425	3
49.45	5	49.45	0
49.475	5	49.475	3
49.5	4	49.5	2
49.525	8	49.525	1
49.55	8	49.55	1
49.575	5	49.575	2
49.6	7	49.6	0
49.625	4	49.625	2
49.65	6	49.65	2
49.675	2	49.675	1
49.7	4	49.7	0
49.725	3	49.725	2
49.75	4	49.75	3
49.775	3	49.775	2
49.8	5	49.8	1
49.825	4	49.825	2
49.85	6	49.85	0
49.875	6	49.875	1
49.9	6	49.9	0
49.925	5	49.925	0
49.95	11	49.95	1
[truncated: 2,001 more rows]

## Sheet: 2d inset
X1	Y1	X2	Y2
200	35.73	200	13.333
201	36.635	201	13.31
202	37.153	202	13.357
203	37.396	203	13.483
204	38.024	204	13.349
205	38.957	205	13.459
206	38.826	206	13.571
207	37.601	207	13.561
208	36.519	208	13.602
209	35.88	209	13.649
210	35.469	210	13.709
211	33.926	211	13.677
212	33.244	212	13.666
213	32.766	213	13.8
214	32.342	214	13.891
215	31.692	215	13.984
216	31.03	216	14.071
217	30.036	217	14.215
218	29.411	218	14.355
219	28.869	219	14.468
220	28.551	220	14.567
221	27.821	221	14.582
222	27.327	222	14.746
223	26.969	223	14.852
224	26.566	224	14.873
225	25.91	225	15.007
226	25.526	226	15.045
227	25.305	227	15.038
228	25.006	228	15.071
229	24.514	229	14.997
230	24.4	230	15.131
231	23.999	231	15.158
232	23.637	232	15.13
233	23.279	233	15.09
234	23.157	234	15.149
235	22.753	235	15.2
236	22.45	236	15.245
237	22.063	237	15.122
238	21.873	238	15.111
239	21.891	239	15.044
240	21.855	240	15.053
241	21.774	241	15.014
242	21.499	242	14.996
243	21.202	243	14.863
244	21.08	244	14.77
245	21.166	245	14.74
246	21.355	246	14.712
247	21.331	247	14.607
248	21.357	248	14.538
249	21.499	249	14.503
250	21.604	250	14.385
251	21.673	251	14.241
252	21.804	252	14.224
253	21.989	253	14.129
254	21.932	254	14.039
255	21.894	255	13.907
256	21.805	256	13.782
257	21.922	257	13.709
258	21.932	258	13.626
259	21.902	259	13.556
260	21.831	260	13.459
261	21.777	261	13.393
262	21.788	262	13.343
263	21.792	263	13.297
264	21.846	264	13.218
265	21.766	265	13.193
266	21.661	266	13.191
267	21.659	267	13.132
268	21.569	268	13.103
269	21.475	269	12.999
270	21.413	270	12.96
271	21.323	271	12.936
272	21.3	272	12.925
273	21.376	273	12.817
274	21.356	274	12.853
275	21.365	275	12.857
276	21.271	276	12.774
277	21.191	277	12.711
278	21.043	278	12.675
279	21.086	279	12.657
280	21.033	280	12.648
281	21.079	281	12.621
282	21.046	282	12.617
283	21.035	283	12.555
284	20.844	284	12.532
285	20.764	285	12.535
286	20.807	286	12.53
287	20.846	287	12.504
288	20.865	288	12.47
289	20.817	289	12.473
290	20.53	290	12.471
291	20.34	291	12.523
292	20.406	292	12.47
293	20.428	293	12.428
294	20.412	294	12.439
295	20.391	295	12.468
296	20.428	296	12.436
297	20.349	297	12.427
298	20.277	298	12.404
299	20.26	299	12.363
300	20.153	300	12.321
301	20.127	301	12.331
302	20.064	302	12.331
303	20.087	303	12.331
304	19.99	304	12.281
305	19.505	305	12.081
306	18.978	306	11.947
307	18.577	307	11.87
308	18.454	308	11.825
309	18.404	309	11.726
310	18.241	310	11.646
311	18.031	311	11.617
312	17.889	312	11.563
313	17.74	313	11.45
314	17.567	314	11.28
315	17.449	315	11.065
316	17.225	316	10.922
317	17.038	317	10.784
318	16.714	318	10.631
319	16.49	319	10.468
320	16.205	320	10.242
321	15.9	321	10.013
322	15.576	322	9.76
323	15.242	323	9.529
324	14.854	324	9.291
325	14.502	325	9.043
326	14.065	326	8.778
327	13.682	327	8.499
328	13.264	328	8.212
329	12.886	329	7.946
330	12.434	330	7.664
331	11.969	331	7.396
332	11.547	332	7.128
333	11.144	333	6.878
334	10.736	334	6.614
335	10.298	335	6.356
336	9.847	336	6.098
337	9.476	337	5.841
338	9.11	338	5.605
339	8.747	339	5.383
340	8.42	340	5.176
341	8.077	341	4.965
342	7.746	342	4.772
343	7.441	343	4.583
344	7.155	344	4.396
345	6.888	345	4.227
346	6.602	346	4.063
347	6.338	347	3.897
348	6.1	348	3.751
349	5.852	349	3.608
350	5.593	350	3.457
351	5.35	351	3.302
352	5.109	352	3.148
353	4.885	353	3.003
354	4.65	354	2.857
355	4.432	355	2.72
356	4.216	356	2.588
357	4.006	357	2.459
358	3.798	358	2.332
359	3.588	359	2.208
360	3.368	360	2.08
361	3.164	361	1.955
362	2.972	362	1.826
363	2.773	363	1.703
364	2.595	364	1.588
365	2.418	365	1.484
366	2.245	366	1.383
367	2.074	367	1.278
368	1.914	368	1.182
369	1.764	369	1.093
370	1.632	370	1.011
371	1.506	371	0.935
372	1.379	372	0.855
373	1.259	373	0.779
374	1.148	374	0.71
375	1.047	375	0.65
376	0.956	376	0.593
377	0.877	377	0.543
378	0.802	378	0.497
379	0.735	379	0.454
380	0.675	380	0.416
381	0.617	381	0.381
382	0.565	382	0.348
383	0.519	383	0.319
384	0.479	384	0.293
385	0.442	385	0.27
386	0.409	386	0.249
387	0.38	387	0.229
388	0.354	388	0.212
389	0.33	389	0.197
390	0.31	390	0.183
391	0.292	391	0.171
392	0.275	392	0.161
393	0.261	393	0.151
394	0.249	394	0.142
395	0.239	395	0.134
396	0.228	396	0.126
397	0.219	397	0.12
398	0.211	398	0.114
399	0.204	399	0.109
400	0.197	400	0.104
401	0.191	401	0.098
402	0.185	402	0.094
403	0.18	403	0.092
404	0.174	404	0.089
405	0.17	405	0.086
406	0.166	406	0.082
407	0.162	407	0.08
408	0.159	408	0.078
409	0.156	409	0.076
410	0.153	410	0.075
411	0.151	411	0.073
412	0.148	412	0.072
413	0.145	413	0.07
414	0.143	414	0.069
415	0.143	415	0.068
416	0.141	416	0.067
417	0.138	417	0.066
418	0.136	418	0.066
419	0.134	419	0.065
420	0.133	420	0.064
421	0.132	421	0.064
422	0.131	422	0.064
423	0.13	423	0.063
424	0.129	424	0.063
425	0.128	425	0.063
426	0.127	426	0.063
427	0.126	427	0.063
428	0.124	428	0.062
429	0.124	429	0.062
430	0.122	430	0.061
431	0.121	431	0.061
432	0.12	432	0.062
433	0.119	433	0.061
434	0.118	434	0.061
435	0.117	435	0.06
436	0.116	436	0.06
437	0.115	437	0.06
438	0.114	438	0.059
439	0.112	439	0.059
440	0.112	440	0.059
441	0.111	441	0.058
442	0.111	442	0.058
443	0.111	443	0.058
444	0.11	444	0.058
445	0.11	445	0.058
446	0.11	446	0.058
447	0.109	447	0.058
448	0.108	448	0.058
449	0.108	449	0.058
450	0.107	450	0.058
451	0.107	451	0.058
452	0.106	452	0.058
453	0.105	453	0.058
454	0.105	454	0.058
455	0.105	455	0.058
456	0.104	456	0.058
457	0.104	457	0.058
458	0.104	458	0.058
459	0.103	459	0.057
460	0.103	460	0.057
461	0.102	461	0.057
462	0.101	462	0.057
463	0.101	463	0.057
464	0.101	464	0.057
465	0.101	465	0.056
466	0.101	466	0.056
467	0.101	467	0.056
468	0.101	468	0.056
469	0.101	469	0.057
470	0.101	470	0.056
471	0.1	471	0.056
472	0.099	472	0.056
473	0.099	473	0.056
474	0.1	474	0.056
475	0.099	475	0.056
476	0.099	476	0.056
477	0.098	477	0.055
478	0.098	478	0.055
479	0.098	479	0.055
480	0.098	480	0.055
481	0.097	481	0.055
482	0.097	482	0.055
483	0.097	483	0.055
484	0.096	484	0.055
485	0.096	485	0.055
486	0.095	486	0.055
487	0.095	487	0.055
488	0.095	488	0.055
489	0.095	489	0.055
490	0.095	490	0.055
491	0.095	491	0.055
492	0.095	492	0.055
493	0.095	493	0.055
494	0.095	494	0.055
495	0.095	495	0.055
496	0.095	496	0.055
497	0.095	497	0.054
498	0.094	498	0.054
499	0.094	499	0.054
500	0.094	500	0.054
501	0.094	501	0.054
502	0.093	502	0.054
503	0.093	503	0.054
504	0.093	504	0.054
505	0.093	505	0.054
506	0.092	506	0.054
507	0.092	507	0.054
508	0.092	508	0.054
509	0.092	509	0.054
510	0.092	510	0.054
511	0.092	511	0.054
512	0.091	512	0.053
513	0.092	513	0.054
514	0.092	514	0.054
515	0.093	515	0.055
516	0.092	516	0.055
517	0.092	517	0.055
518	0.093	518	0.054
519	0.093	519	0.054
520	0.092	520	0.054
521	0.091	521	0.054
522	0.091	522	0.054
523	0.092	523	0.054
524	0.092	524	0.054
525	0.092	525	0.054
526	0.091	526	0.054
527	0.091	527	0.053
528	0.091	528	0.053
529	0.09	529	0.054
530	0.09	530	0.054
531	0.09	531	0.054
532	0.09	532	0.054
533	0.089	533	0.054
534	0.09	534	0.054
535	0.09	535	0.054
536	0.091	536	0.054
537	0.091	537	0.053
538	0.091	538	0.053
539	0.091	539	0.053
540	0.091	540	0.054
541	0.091	541	0.054
542	0.091	542	0.054
543	0.092	543	0.054
544	0.091	544	0.054
545	0.091	545	0.054
546	0.091	546	0.054
547	0.091	547	0.054
548	0.091	548	0.055
549	0.09	549	0.055
550	0.09	550	0.054
551	0.09	551	0.054
552	0.09	552	0.054
553	0.09	553	0.054
554	0.09	554	0.054
555	0.09	555	0.053
556	0.089	556	0.053
557	0.089	557	0.053
558	0.089	558	0.053
559	0.09	559	0.053
560	0.09	560	0.053
561	0.09	561	0.054
562	0.09	562	0.054
563	0.09	563	0.054
564	0.089	564	0.054
565	0.089	565	0.054
566	0.089	566	0.054
567	0.09	567	0.054
568	0.09	568	0.054
569	0.091	569	0.055
570	0.09	570	0.055
571	0.091	571	0.054
572	0.091	572	0.054
573	0.091	573	0.054
574	0.092	574	0.055
575	0.092	575	0.055
576	0.091	576	0.055
577	0.091	577	0.054
578	0.091	578	0.055
579	0.092	579	0.055
580	0.091	580	0.055
581	0.091	581	0.055
582	0.09	582	0.054
583	0.089	583	0.054
584	0.089	584	0.054
585	0.089	585	0.054
586	0.089	586	0.054
587	0.09	587	0.054
588	0.09	588	0.054
589	0.089	589	0.053
590	0.089	590	0.053
591	0.089	591	0.053
592	0.089	592	0.054
593	0.089	593	0.054
594	0.089	594	0.054
595	0.089	595	0.054
596	0.089	596	0.054
597	0.089	597	0.054
598	0.09	598	0.055
599	0.09	599	0.055
600	0.09	600	0.055
601	0.091	601	0.055
602	0.091	602	0.055
603	0.09	603	0.055
604	0.091	604	0.054
605	0.091	605	0.054
606	0.091	606	0.054
607	0.09	607	0.054
608	0.09	608	0.054
609	0.09	609	0.055
610	0.09	610	0.055
611	0.09	611	0.055
612	0.09	612	0.055
613	0.09	613	0.055
614	0.089	614	0.055
615	0.089	615	0.055
616	0.088	616	0.054
617	0.088	617	0.054
618	0.089	618	0.055
619	0.089	619	0.055
620	0.089	620	0.054
621	0.089	621	0.054
622	0.089	622	0.055
623	0.089	623	0.054
624	0.09	624	0.055
625	0.09	625	0.055
626	0.09	626	0.055
627	0.09	627	0.055
628	0.09	628	0.055
629	0.09	629	0.055
630	0.09	630	0.055
631	0.09	631	0.055
632	0.09	632	0.055
633	0.09	633	0.056
634	0.09	634	0.056
635	0.091	635	0.057
636	0.091	636	0.057
637	0.091	637	0.056
638	0.091	638	0.056
639	0.091	639	0.056
640	0.09	640	0.056
641	0.09	641	0.056
642	0.09	642	0.056
643	0.09	643	0.056
644	0.09	644	0.056
645	0.09	645	0.056
646	0.09	646	0.056
647	0.09	647	0.056
648	0.09	648	0.056
649	0.09	649	0.056
650	0.09	650	0.056
651	0.09	651	0.056
652	0.09	652	0.056
653	0.09	653	0.056
654	0.091	654	0.056
655	0.09	655	0.056
656	0.09	656	0.056
657	0.091	657	0.056
658	0.091	658	0.056
659	0.091	659	0.056
660	0.09	660	0.056
661	0.09	661	0.056
662	0.091	662	0.056
663	0.091	663	0.056
664	0.091	664	0.057
665	0.09	665	0.057
666	0.09	666	0.057
667	0.09	667	0.057
668	0.09	668	0.057
669	0.09	669	0.057
670	0.09	670	0.057
671	0.09	671	0.057
672	0.09	672	0.057
673	0.091	673	0.057
674	0.09	674	0.057
675	0.09	675	0.057
676	0.09	676	0.057
677	0.091	677	0.057
678	0.091	678	0.057
679	0.09	679	0.057
680	0.09	680	0.057
681	0.09	681	0.057
682	0.09	682	0.057
683	0.09	683	0.058
684	0.09	684	0.058
685	0.091	685	0.057
686	0.091	686	0.057
687	0.09	687	0.057
688	0.09	688	0.057
689	0.09	689	0.057
690	0.09	690	0.057
691	0.09	691	0.057
692	0.09	692	0.058
693	0.09	693	0.058
694	0.09	694	0.058
695	0.09	695	0.057
696	0.09	696	0.057
697	0.089	697	0.057
698	0.089	698	0.057
699	0.089	699	0.057
700	0.089	700	0.057
701	0.089	701	0.058
702	0.089	702	0.058
703	0.089	703	0.058
704	0.089	704	0.058
705	0.089	705	0.058
706	0.089	706	0.058
707	0.09	707	0.057
708	0.09	708	0.058
709	0.09	709	0.058
710	0.09	710	0.058
711	0.09	711	0.058
712	0.09	712	0.058
713	0.09	713	0.058
714	0.089	714	0.059
715	0.089	715	0.058
716	0.09	716	0.059
717	0.09	717	0.059
718	0.09	718	0.058
719	0.09	719	0.058
720	0.09	720	0.058
721	0.089	721	0.059
722	0.088	722	0.059
723	0.088	723	0.059
724	0.089	724	0.059
725	0.089	725	0.059
726	0.088	726	0.059
727	0.088	727	0.059
728	0.089	728	0.059
729	0.089	729	0.059
730	0.09	730	0.058
731	0.089	731	0.059
732	0.088	732	0.059
733	0.088	733	0.06
734	0.088	734	0.06
735	0.088	735	0.06
736	0.088	736	0.06
737	0.088	737	0.06
738	0.088	738	0.06
739	0.089	739	0.059
740	0.088	740	0.059
741	0.088	741	0.059
742	0.089	742	0.059
743	0.089	743	0.059
744	0.088	744	0.059
745	0.089	745	0.059
746	0.088	746	0.06
747	0.088	747	0.06
748	0.088	748	0.06
749	0.089	749	0.06
750	0.089	750	0.061
751	0.089	751	0.06
752	0.089	752	0.059
753	0.088	753	0.059
754	0.089	754	0.059
755	0.089	755	0.06
756	0.089	756	0.06
757	0.089	757	0.06
758	0.089	758	0.059
759	0.088	759	0.059
760	0.089	760	0.059
761	0.088	761	0.059
762	0.089	762	0.059
763	0.089	763	0.06
764	0.088	764	0.06
765	0.088	765	0.059
766	0.088	766	0.059
767	0.089	767	0.059
768	0.089	768	0.059
769	0.089	769	0.059
770	0.088	770	0.059
771	0.088	771	0.059
772	0.089	772	0.059
773	0.089	773	0.059
774	0.089	774	0.059
775	0.089	775	0.059
776	0.089	776	0.059
777	0.088	777	0.059
778	0.087	778	0.058
779	0.088	779	0.058
780	0.088	780	0.059
781	0.088	781	0.059
782	0.088	782	0.059
783	0.088	783	0.058
784	0.087	784	0.059
785	0.088	785	0.06
786	0.088	786	0.06
787	0.088	787	0.059
788	0.088	788	0.058
789	0.089	789	0.058
790	0.088	790	0.058
791	0.088	791	0.058
792	0.088	792	0.058
793	0.089	793	0.058
794	0.089	794	0.059
795	0.089	795	0.058
796	0.089	796	0.057
797	0.089	797	0.057
798	0.089	798	0.058
799	0.089	799	0.058
800	0.089	800	0.058
801		801
802		802
803		803
804		804
805		805
806		806
807		807
808		808
809		809
810		810
811		811
812		812
813		813
814		814
815		815
816		816
817		817
818		818
819		819
820		820
821		821
822		822
823		823
824		824
825		825
826		826
827		827
828		828
829		829
830		830
831		831
832		832
833		833
834		834
835		835
836		836
837		837
838		838
839		839
840		840
841		841
842		842
843		843
844		844
845		845
846		846
847		847
848		848
849		849
850		850
851		851
852		852
853		853
854		854
855		855
856		856
857		857
858		858
859		859
860		860
861		861
862		862
863		863
864		864
865		865
866		866
867		867
868		868
869		869
870		870
871		871
872		872
873		873
874		874
875		875
876		876
877		877
878		878
879		879
880		880
881		881
882		882
883		883
884		884
885		885
886		886
887		887
888		888
889		889
890		890
891		891
892		892
893		893
894		894
895		895
896		896
897		897
898		898
899		899
900		900

## Sheet: 2e
X	Y
0	-16.1569
0.1003	-16.1826
0.2007	-16.2628
0.301	-16.3589
0.4013	-16.54
0.5016	-16.5407
0.602	-16.2148
0.7023	-15.4822
0.8026	-14.4804
0.903	-13.0609
1.0033	-11.3422
1.1036	-9.43488
1.2039	-7.8358
1.3043	-6.63243
1.4046	-5.99568
1.5049	-5.91149
1.6053	-6.50467
1.7056	-7.76163
1.8059	-9.33532
1.9062	-11.1642
2.0066	-13.0333
2.1069	-14.5525
2.2072	-15.6303
2.3076	-16.4227
2.4079	-16.9648
2.5082	-17.1852
2.6085	-17.188
2.7089	-17.1572
2.8092	-17.1689
2.9095	-17.1014
3.0099	-16.7065
3.1102	-15.9477
3.2105	-14.9879
3.3108	-13.6821
3.4112	-11.9449
3.5115	-9.94791
3.6118	-8.22246
3.7122	-6.86627
3.8125	-5.88845
3.9128	-5.57995
4.0131	-5.93322
4.1135	-6.87839
4.2138	-8.23673
4.3141	-9.98482
4.4145	-11.9914
4.5148	-13.7123
4.6151	-15.0109
4.7154	-15.9871
4.8158	-16.7476
4.9161	-17.134
5.0164	-17.2261
5.1168	-17.2473
5.2171	-17.2747
5.3174	-17.2273
5.4177	-16.9693
5.5181	-16.4105
5.6184	-15.5921
5.7187	-14.4732
5.8191	-12.9151
5.9194	-11.014
6.0197	-9.16999
6.12	-7.57446
6.2204	-6.32749
6.3207	-5.72401
6.421	-5.78194
6.5214	-6.34005
6.6217	-7.49304
6.722	-9.10742
6.8223	-11.0583
6.9227	-12.8864
7.023	-14.4221
7.1233	-15.581
7.2237	-16.4877
7.324	-17.0142
7.4243	-17.2288
7.5246	-17.2943
7.625	-17.3435
7.7253	-17.309
7.8256	-17.2102
7.926	-16.8893
8.0263	-16.2495
8.1266	-15.2721
8.2269	-13.9787
8.3273	-12.3228
8.4276	-10.4746
8.5279	-8.69379
8.6283	-7.2759
8.7286	-6.42473
8.8289	-6.25838
8.9292	-6.53296
9.0296	-7.53142
9.1299	-9.0337
9.2302	-10.8841
9.3306	-12.7074
9.4309	-14.3782
9.5312	-15.6864
9.6315	-16.6437
9.7319	-17.2106
9.8322	-17.4219
9.9325	-17.2852
10.0329	-17.027
10.1332	-16.7125
10.2335	-16.5089
10.3338	-16.2251
10.4342	-15.6575
10.5345	-14.7492
10.6348	-13.7384
10.7352	-12.4837
10.8355	-11.034
10.9358	-9.35903
11.0361	-7.9392
11.1365	-6.84473
11.2368	-6.29515
11.3371	-6.00396
11.4375	-6.16078
11.5378	-6.39107
11.6381	-6.71668
11.7384	-6.83252
11.8388	-7.12764
11.9391	-7.26422
12.0394	-7.18204
12.1398	-6.95273
12.2401	-6.69823
12.3404	-6.40761
12.4407	-5.98793
12.5411	-5.55502
12.6414	-5.24895
12.7417	-5.04935
12.8421	-4.78968
12.9424	-4.47461
13.0427	-4.3112
13.143	-4.2703
13.2434	-4.05837
13.3437	-4.00498
13.444	-4.06328
13.5444	-4.31385
13.6447	-4.45079
13.745	-4.65908
13.8453	-5.01583
13.9457	-5.53643
14.046	-5.89204
14.1463	-6.31039
14.2467	-6.92233
14.347	-7.59032
14.4473	-7.92283
14.5476	-8.04677
14.648	-8.09701
14.7483	-8.04871
14.8486	-7.64813
14.949	-7.02165
15.0493	-6.34923
15.1496	-5.62735
15.2499	-4.70776
15.3503	-3.83783
15.4506	-3.23021
15.5509	-2.78762
15.6513	-2.23798
15.7516	-1.74651
15.8519	-1.58653
15.9522	-1.59779
16.0526	-1.60122
16.1529	-1.76825
16.2532	-2.23402
16.3536	-2.93928
16.4539	-3.65304
16.5542	-4.33776
16.6545	-5.11417
16.7549	-5.74391
16.8552	-6.07886
16.9555	-6.15646
17.0559	-6.21798
17.1562	-6.0762
17.2565	-5.62812
17.3568	-4.9509
17.4572	-4.39183
17.5575	-3.91835
17.6578	-3.41456
17.7582	-2.87001
17.8585	-2.47131
17.9588	-2.10778
18.0591	-1.60037
18.1595	-1.08733
18.2598	-0.69747
18.3601	-0.384
18.4605	0.07889
18.5608	0.48517
18.6611	0.76356
18.7614	0.95075
18.8618	1.24503
18.9621	1.49793
19.0624	1.64615
19.1628	1.75027
19.2631	1.93313
19.3634	2.11447
19.4637	2.21321
19.5641	2.25884
19.6644	2.43595
19.7647	2.61158
19.8651	2.72108
19.9654	2.61313
20.0657	2.83103
20.166	3.05006
20.2664	3.09818
20.3667	2.971
20.467	3.16112
20.5674	3.3974
20.6677	3.4136
20.768	3.2335
20.8683	3.41923
20.9687	3.62166
21.069	3.61088
21.1693	3.39325
21.2697	3.54817
21.37	3.70917
21.4703	3.63953
21.5706	3.38848
21.671	3.50385
21.7713	3.61443
21.8716	3.5115
21.972	3.24082
22.0723	3.32075
22.1726	3.34303
22.2729	3.20189
22.3733	3.07634
22.4736	3.06156
22.5739	2.89687
22.6743	2.84901
22.7746	2.71398
22.8749	2.69539
22.9752	2.50405
23.0756	2.40414
23.1759	2.3256
23.2762	2.10838
23.3766	1.87989
23.4769	1.7432
23.5772	1.54511
23.6775	1.15855
23.7779	0.85683
23.8782	0.40098
23.9785	-0.04914
24.0789	-0.81277
24.1792	-1.51306
24.2795	-2.42965
24.3798	-3.57474
24.4802	-5.25302
24.5805	-7.21589
24.6808	-9.39855
24.7812	-11.3664
24.8815	-13.0455
24.9818	-14.2755
25.0821	-15.2507
25.1825	-15.8638

## Sheet: 3a
X	Y1	Y2	Y3	Y4	Y5	Y6
0	0	0	0	0	0	0
15	0.2	0.13	0.35714	0.28571	0.44286	0.62857
30	0.42	0.11429	0.98571	0.668	1.11243	1.70143
45	1	0.11429	1.99143	1.54	1.93429	2.79571
60	1.65	0.14	2.73143	2.29	2.84286	3.78286

## Sheet: 3b
X	Y1 Average	Y1 standard error	Y2 Average	Y2 standard error
1	0.14	0.0014	0.11	0.0009
2	0.11	0.0013	0.12	0.011
3	1.65	0.25	3.78	0.31
4	2.61	0.49	4.58	0.55
5	4.46	0.47	15.79	1.22
6	38	1.05	89.79	3.71

## Sheet: 3c
X	Y1	Y2
0	12.9571	12.7307
15	11.6743	11.4
30	10.7143	10.2947
45	9.78571	9.56
60	8.92571	8.70133

[truncated: 10 more sheets: 3c inset, 3d, 3d inset, 4a, 4c, 4d, 5a, 5b, 6a, 6b]
