# Supplementary material for: Subnanometric alkaline-earth oxide clusters for sustainable nitrate to ammonia photosynthesis
Source: Nat Commun. 2022 Mar 1;13:1098. doi: 10.1038/s41467-022-28740-8 (PMC8888631; doi:10.1038/s41467-022-28740-8)
Supplement: Supplementary file 5 — Supplementary Dataset 2 [file 41467_2022_28740_MOESM5_ESM.xlsx]

## Sheet: 1
X1	Y1	X2	Y2	X3	Y3	X4	Y4	X5	Y5	X6	Y6
10	50	10	82	10	52	10	64	10	50	25.281	100
10.02	56	10.02	64	10.02	52	10.02	72	10.02	62	36.946	10
10.04	48	10.04	76	10.04	52	10.04	70	10.04	68	37.8	20
10.06	72	10.06	58	10.06	48	10.06	58	10.06	66	38.575	10
10.08	70	10.08	70	10.08	46	10.08	56	10.08	66	48.049	35
10.1	76	10.1	68	10.1	56	10.1	80	10.1	60	53.89	20
10.12	62	10.12	60	10.12	60	10.12	76	10.12	50	55.06	20
10.14	58	10.14	50	10.14	56	10.14	66	10.14	62	62.119	4
10.16	54	10.16	62	10.16	42	10.16	64	10.16	58	62.688	14
10.18	70	10.18	76	10.18	46	10.18	64	10.18	64	68.76	6
10.2	66	10.2	68	10.2	44	10.2	72	10.2	54	70.309	6
10.22	76	10.22	72	10.22	66	10.22	60	10.22	56	74.029	2
10.24	62	10.24	68	10.24	72	10.24	54	10.24	54	75.029	10
10.26	76	10.26	68	10.26	58	10.26	72	10.26	52	76.017	4
10.28	78	10.28	60	10.28	60	10.28	54	10.28	62	80.725	2
10.3	62	10.3	54	10.3	46	10.3	62	10.3	70	--	--
10.32	66	10.32	72	10.32	46	10.32	60	10.32	60	--	--
10.34	88	10.34	64	10.34	40	10.34	60	10.34	62	--	--
10.36	70	10.36	64	10.36	58	10.36	54	10.36	52	--	--
10.38	46	10.38	58	10.38	50	10.38	64	10.38	64	--	--
10.4	62	10.4	58	10.4	48	10.4	56	10.4	56	--	--
10.42	66	10.42	68	10.42	50	10.42	64	10.42	46	--	--
10.44	60	10.44	62	10.44	46	10.44	48	10.44	62	--	--
10.46	60	10.46	58	10.46	60	10.46	62	10.46	50	--	--
10.48	58	10.48	68	10.48	54	10.48	60	10.48	70	--	--
10.5	76	10.5	56	10.5	56	10.5	74	10.5	58	--	--
10.52	70	10.52	64	10.52	54	10.52	56	10.52	48	--	--
10.54	54	10.54	66	10.54	50	10.54	58	10.54	56	--	--
10.56	56	10.56	54	10.56	64	10.56	68	10.56	82	--	--
10.58	64	10.58	54	10.58	48	10.58	72	10.58	74	--	--
10.6	58	10.6	60	10.6	54	10.6	76	10.6	56	--	--
10.62	62	10.62	68	10.62	54	10.62	82	10.62	54	--	--
10.64	66	10.64	68	10.64	48	10.64	84	10.64	66	--	--
10.66	52	10.66	52	10.66	52	10.66	76	10.66	60	--	--
10.68	54	10.68	60	10.68	48	10.68	60	10.68	64	--	--
10.7	74	10.7	56	10.7	50	10.7	50	10.7	52	--	--
10.72	70	10.72	52	10.72	54	10.72	50	10.72	54	--	--
10.74	54	10.74	62	10.74	58	10.74	34	10.74	58	--	--
10.76	52	10.76	64	10.76	64	10.76	60	10.76	42	--	--
10.78	68	10.78	74	10.78	42	10.78	60	10.78	56
10.8	84	10.8	76	10.8	42	10.8	58	10.8	62
10.82	64	10.82	58	10.82	48	10.82	60	10.82	48
10.84	62	10.84	58	10.84	48	10.84	66	10.84	68
10.86	58	10.86	58	10.86	62	10.86	48	10.86	68
10.88	68	10.88	56	10.88	50	10.88	62	10.88	48
10.9	70	10.9	54	10.9	66	10.9	66	10.9	62
10.92	46	10.92	56	10.92	46	10.92	58	10.92	46
10.94	68	10.94	58	10.94	54	10.94	54	10.94	56
10.96	54	10.96	54	10.96	48	10.96	58	10.96	48
10.98	64	10.98	58	10.98	60	10.98	58	10.98	60
11	54	11	66	11	50	11	56	11	54
11.02	54	11.02	48	11.02	42	11.02	56	11.02	60
11.04	56	11.04	54	11.04	42	11.04	54	11.04	52
11.06	56	11.06	50	11.06	54	11.06	60	11.06	62
11.08	42	11.08	48	11.08	64	11.08	46	11.08	48
11.1	64	11.1	64	11.1	44	11.1	58	11.1	56
11.12	54	11.12	62	11.12	50	11.12	56	11.12	56
11.14	62	11.14	56	11.14	38	11.14	54	11.14	50
11.16	74	11.16	68	11.16	64	11.16	48	11.16	68
11.18	52	11.18	54	11.18	40	11.18	54	11.18	74
11.2	66	11.2	62	11.2	50	11.2	46	11.2	50
11.22	70	11.22	66	11.22	48	11.22	60	11.22	54
11.24	58	11.24	54	11.24	40	11.24	54	11.24	66
11.26	56	11.26	68	11.26	44	11.26	54	11.26	50
11.28	48	11.28	64	11.28	52	11.28	60	11.28	48
11.3	50	11.3	64	11.3	32	11.3	56	11.3	46
11.32	50	11.32	76	11.32	64	11.32	62	11.32	46
11.34	60	11.34	52	11.34	52	11.34	56	11.34	50
11.36	60	11.36	60	11.36	44	11.36	48	11.36	50
11.38	56	11.38	54	11.38	44	11.38	56	11.38	42
11.4	56	11.4	72	11.4	52	11.4	62	11.4	54
11.42	48	11.42	40	11.42	42	11.42	52	11.42	46
11.44	58	11.44	78	11.44	40	11.44	54	11.44	50
11.46	54	11.46	50	11.46	36	11.46	58	11.46	52
11.48	66	11.48	58	11.48	38	11.48	48	11.48	44
11.5	58	11.5	56	11.5	48	11.5	50	11.5	54
11.52	46	11.52	50	11.52	50	11.52	62	11.52	48
11.54	52	11.54	50	11.54	46	11.54	66	11.54	40
11.56	52	11.56	58	11.56	46	11.56	54	11.56	36
11.58	54	11.58	44	11.58	48	11.58	52	11.58	52
11.6	66	11.6	54	11.6	44	11.6	54	11.6	58
11.62	58	11.62	62	11.62	52	11.62	58	11.62	62
11.64	48	11.64	66	11.64	60	11.64	54	11.64	48
11.66	54	11.66	58	11.66	48	11.66	54	11.66	44
11.68	56	11.68	44	11.68	40	11.68	46	11.68	42
11.7	48	11.7	56	11.7	42	11.7	46	11.7	50
11.72	48	11.72	40	11.72	52	11.72	50	11.72	54
11.74	48	11.74	40	11.74	50	11.74	56	11.74	50
11.76	58	11.76	46	11.76	36	11.76	48	11.76	50
11.78	50	11.78	50	11.78	46	11.78	56	11.78	60
11.8	54	11.8	52	11.8	50	11.8	40	11.8	42
11.82	54	11.82	50	11.82	40	11.82	42	11.82	48
11.84	50	11.84	58	11.84	42	11.84	42	11.84	44
11.86	62	11.86	48	11.86	50	11.86	40	11.86	42
11.88	58	11.88	54	11.88	62	11.88	54	11.88	54
11.9	50	11.9	64	11.9	50	11.9	52	11.9	46
11.92	44	11.92	64	11.92	42	11.92	48	11.92	32
11.94	54	11.94	58	11.94	32	11.94	46	11.94	44
11.96	48	11.96	54	11.96	48	11.96	42	11.96	42
11.98	54	11.98	50	11.98	40	11.98	46	11.98	30
12	48	12	46	12	32	12	44	12	50
12.02	58	12.02	36	12.02	50	12.02	54	12.02	48
12.04	42	12.04	50	12.04	40	12.04	58	12.04	54
12.06	58	12.06	50	12.06	40	12.06	56	12.06	42
12.08	40	12.08	58	12.08	38	12.08	46	12.08	56
12.1	48	12.1	50	12.1	36	12.1	58	12.1	52
12.12	48	12.12	40	12.12	38	12.12	46	12.12	64
12.14	38	12.14	56	12.14	48	12.14	40	12.14	48
12.16	48	12.16	40	12.16	42	12.16	52	12.16	50
12.18	46	12.18	70	12.18	40	12.18	58	12.18	62
12.2	46	12.2	58	12.2	50	12.2	60	12.2	40
12.22	42	12.22	56	12.22	42	12.22	66	12.22	48
12.24	40	12.24	40	12.24	64	12.24	46	12.24	56
12.26	60	12.26	66	12.26	46	12.26	36	12.26	54
12.28	46	12.28	48	12.28	40	12.28	48	12.28	42
12.3	54	12.3	56	12.3	48	12.3	46	12.3	46
12.32	40	12.32	44	12.32	28	12.32	38	12.32	48
12.34	44	12.34	60	12.34	42	12.34	42	12.34	42
12.36	48	12.36	64	12.36	36	12.36	62	12.36	48
12.38	44	12.38	48	12.38	52	12.38	46	12.38	58
12.4	40	12.4	54	12.4	38	12.4	44	12.4	42
12.42	38	12.42	50	12.42	40	12.42	44	12.42	52
12.44	54	12.44	64	12.44	60	12.44	52	12.44	44
12.46	50	12.46	52	12.46	46	12.46	50	12.46	48
12.48	54	12.48	40	12.48	32	12.48	34	12.48	42
12.5	64	12.5	44	12.5	40	12.5	44	12.5	50
12.52	54	12.52	52	12.52	40	12.52	60	12.52	52
12.54	50	12.54	40	12.54	30	12.54	52	12.54	30
12.56	58	12.56	56	12.56	40	12.56	50	12.56	46
12.58	60	12.58	70	12.58	50	12.58	60	12.58	44
12.6	52	12.6	56	12.6	46	12.6	52	12.6	44
12.62	56	12.62	50	12.62	38	12.62	56	12.62	58
12.64	46	12.64	48	12.64	40	12.64	46	12.64	50
12.66	54	12.66	44	12.66	36	12.66	60	12.66	46
12.68	48	12.68	44	12.68	52	12.68	48	12.68	44
12.7	46	12.7	54	12.7	38	12.7	42	12.7	44
12.72	52	12.72	44	12.72	46	12.72	50	12.72	54
12.74	40	12.74	48	12.74	38	12.74	52	12.74	46
12.76	42	12.76	44	12.76	48	12.76	58	12.76	38
12.78	48	12.78	50	12.78	34	12.78	50	12.78	44
12.8	48	12.8	48	12.8	50	12.8	52	12.8	46
12.82	48	12.82	56	12.82	46	12.82	46	12.82	60
12.84	56	12.84	46	12.84	36	12.84	38	12.84	54
12.86	52	12.86	50	12.86	48	12.86	52	12.86	52
12.88	54	12.88	56	12.88	52	12.88	48	12.88	54
12.9	44	12.9	44	12.9	40	12.9	46	12.9	38
12.92	48	12.92	34	12.92	42	12.92	56	12.92	50
12.94	50	12.94	56	12.94	44	12.94	52	12.94	50
12.96	46	12.96	50	12.96	40	12.96	56	12.96	50
12.98	44	12.98	52	12.98	40	12.98	58	12.98	38
13	50	13	38	13	40	13	50	13	54
13.02	38	13.02	50	13.02	40	13.02	36	13.02	32
13.04	52	13.04	44	13.04	44	13.04	44	13.04	44
13.06	40	13.06	48	13.06	36	13.06	36	13.06	46
13.08	44	13.08	50	13.08	38	13.08	50	13.08	44
13.1	52	13.1	60	13.1	38	13.1	54	13.1	42
13.12	40	13.12	44	13.12	30	13.12	48	13.12	40
13.14	56	13.14	46	13.14	32	13.14	44	13.14	42
13.16	46	13.16	68	13.16	44	13.16	40	13.16	56
13.18	52	13.18	32	13.18	34	13.18	44	13.18	28
13.2	52	13.2	64	13.2	38	13.2	46	13.2	36
13.22	48	13.22	50	13.22	36	13.22	46	13.22	44
13.24	48	13.24	42	13.24	36	13.24	48	13.24	40
13.26	32	13.26	50	13.26	36	13.26	34	13.26	38
13.28	42	13.28	48	13.28	44	13.28	38	13.28	54
13.3	42	13.3	44	13.3	52	13.3	40	13.3	46
13.32	40	13.32	42	13.32	58	13.32	42	13.32	36
13.34	46	13.34	42	13.34	32	13.34	60	13.34	40
13.36	44	13.36	46	13.36	50	13.36	46	13.36	38
13.38	48	13.38	50	13.38	38	13.38	46	13.38	48
13.4	34	13.4	54	13.4	40	13.4	38	13.4	44
13.42	46	13.42	44	13.42	36	13.42	30	13.42	38
13.44	42	13.44	48	13.44	40	13.44	52	13.44	58
13.46	42	13.46	36	13.46	32	13.46	26	13.46	30
13.48	44	13.48	58	13.48	44	13.48	48	13.48	48
13.5	44	13.5	44	13.5	38	13.5	30	13.5	36
13.52	40	13.52	42	13.52	42	13.52	38	13.52	38
13.54	56	13.54	44	13.54	48	13.54	54	13.54	48
13.56	50	13.56	36	13.56	40	13.56	34	13.56	44
13.58	42	13.58	48	13.58	42	13.58	44	13.58	34
13.6	44	13.6	44	13.6	40	13.6	36	13.6	48
13.62	38	13.62	46	13.62	38	13.62	42	13.62	40
13.64	52	13.64	50	13.64	28	13.64	50	13.64	48
13.66	34	13.66	32	13.66	38	13.66	46	13.66	40
13.68	34	13.68	36	13.68	24	13.68	38	13.68	48
13.7	44	13.7	46	13.7	44	13.7	44	13.7	26
13.72	38	13.72	48	13.72	42	13.72	50	13.72	42
13.74	28	13.74	48	13.74	32	13.74	44	13.74	40
13.76	38	13.76	42	13.76	50	13.76	32	13.76	44
13.78	42	13.78	38	13.78	26	13.78	34	13.78	36
13.8	34	13.8	42	13.8	38	13.8	38	13.8	50
13.82	48	13.82	44	13.82	32	13.82	48	13.82	44
13.84	36	13.84	42	13.84	50	13.84	36	13.84	48
13.86	44	13.86	46	13.86	34	13.86	48	13.86	36
13.88	34	13.88	36	13.88	36	13.88	52	13.88	38
13.9	44	13.9	48	13.9	28	13.9	38	13.9	38
13.92	46	13.92	56	13.92	40	13.92	48	13.92	46
13.94	46	13.94	48	13.94	34	13.94	36	13.94	38
13.96	46	13.96	26	13.96	36	13.96	42	13.96	46
13.98	52	13.98	44	13.98	32	13.98	38	13.98	34
14	36	14	36	14	48	14	48	14	50
14.02	48	14.02	40	14.02	44	14.02	42	14.02	46
14.04	36	14.04	42	14.04	48	14.04	42	14.04	52
14.06	32	14.06	38	14.06	24	14.06	42	14.06	46
14.08	32	14.08	52	14.08	42	14.08	42	14.08	34
14.1	44	14.1	48	14.1	30	14.1	32	14.1	48
14.12	48	14.12	42	14.12	50	14.12	42	14.12	32
14.14	40	14.14	42	14.14	36	14.14	48	14.14	38
14.16	36	14.16	44	14.16	34	14.16	36	14.16	30
14.18	42	14.18	56	14.18	34	14.18	44	14.18	40
14.2	38	14.2	48	14.2	46	14.2	34	14.2	40
14.22	52	14.22	48	14.22	34	14.22	34	14.22	44
14.24	40	14.24	48	14.24	28	14.24	30	14.24	40
14.26	24	14.26	44	14.26	36	14.26	34	14.26	36
14.28	44	14.28	46	14.28	30	14.28	36	14.28	54
14.3	36	14.3	46	14.3	44	14.3	48	14.3	36
14.32	34	14.32	44	14.32	38	14.32	38	14.32	38
14.34	38	14.34	40	14.34	34	14.34	44	14.34	36
14.36	44	14.36	44	14.36	48	14.36	40	14.36	32
14.38	40	14.38	40	14.38	34	14.38	36	14.38	36
14.4	38	14.4	30	14.4	42	14.4	40	14.4	34
14.42	30	14.42	42	14.42	20	14.42	32	14.42	36
14.44	34	14.44	36	14.44	28	14.44	42	14.44	38
14.46	42	14.46	46	14.46	24	14.46	38	14.46	30
14.48	38	14.48	38	14.48	40	14.48	38	14.48	44
14.5	36	14.5	46	14.5	32	14.5	34	14.5	32
14.52	44	14.52	50	14.52	36	14.52	36	14.52	28
14.54	40	14.54	40	14.54	32	14.54	38	14.54	40
14.56	38	14.56	22	14.56	34	14.56	36	14.56	46
14.58	44	14.58	30	14.58	38	14.58	44	14.58	34
14.6	36	14.6	36	14.6	32	14.6	32	14.6	36
14.62	40	14.62	34	14.62	32	14.62	32	14.62	38
14.64	34	14.64	50	14.64	28	14.64	28	14.64	38
14.66	44	14.66	30	14.66	26	14.66	52	14.66	42
14.68	34	14.68	38	14.68	28	14.68	36	14.68	38
14.7	44	14.7	36	14.7	30	14.7	26	14.7	40
14.72	26	14.72	42	14.72	38	14.72	46	14.72	34
14.74	32	14.74	44	14.74	34	14.74	36	14.74	50
14.76	38	14.76	42	14.76	34	14.76	40	14.76	36
14.78	48	14.78	52	14.78	36	14.78	30	14.78	32
14.8	28	14.8	26	14.8	34	14.8	46	14.8	36
14.82	44	14.82	46	14.82	34	14.82	40	14.82	40
14.84	36	14.84	34	14.84	46	14.84	32	14.84	44
14.86	24	14.86	44	14.86	36	14.86	44	14.86	40
14.88	48	14.88	24	14.88	52	14.88	34	14.88	34
14.9	38	14.9	26	14.9	26	14.9	42	14.9	42
14.92	38	14.92	36	14.92	36	14.92	42	14.92	30
14.94	32	14.94	42	14.94	44	14.94	38	14.94	34
14.96	44	14.96	34	14.96	42	14.96	42	14.96	38
14.98	36	14.98	40	14.98	18	14.98	38	14.98	30
15	34	15	24	15	30	15	30	15	30
15.02	34	15.02	36	15.02	28	15.02	36	15.02	36
15.04	40	15.04	36	15.04	32	15.04	36	15.04	30
15.06	46	15.06	48	15.06	34	15.06	28	15.06	40
15.08	42	15.08	38	15.08	30	15.08	30	15.08	46
15.1	38	15.1	34	15.1	38	15.1	44	15.1	30
15.12	44	15.12	38	15.12	30	15.12	28	15.12	32
15.14	40	15.14	40	15.14	36	15.14	34	15.14	22
15.16	34	15.16	34	15.16	58	15.16	26	15.16	22
15.18	40	15.18	32	15.18	36	15.18	34	15.18	28
15.2	22	15.2	32	15.2	28	15.2	28	15.2	38
15.22	32	15.22	38	15.22	30	15.22	36	15.22	38
15.24	36	15.24	40	15.24	26	15.24	38	15.24	24
15.26	36	15.26	30	15.26	30	15.26	28	15.26	34
15.28	32	15.28	42	15.28	36	15.28	36	15.28	32
15.3	32	15.3	28	15.3	46	15.3	38	15.3	28
15.32	24	15.32	38	15.32	36	15.32	42	15.32	34
15.34	30	15.34	42	15.34	32	15.34	22	15.34	38
15.36	40	15.36	32	15.36	44	15.36	42	15.36	26
15.38	28	15.38	32	15.38	24	15.38	32	15.38	20
15.4	38	15.4	40	15.4	28	15.4	32	15.4	34
15.42	26	15.42	42	15.42	28	15.42	40	15.42	26
15.44	32	15.44	32	15.44	28	15.44	36	15.44	38
15.46	30	15.46	32	15.46	26	15.46	30	15.46	32
15.48	30	15.48	40	15.48	34	15.48	30	15.48	36
15.5	38	15.5	36	15.5	30	15.5	30	15.5	42
15.52	36	15.52	34	15.52	30	15.52	28	15.52	26
15.54	40	15.54	26	15.54	28	15.54	38	15.54	44
15.56	34	15.56	44	15.56	24	15.56	28	15.56	36
15.58	42	15.58	44	15.58	22	15.58	32	15.58	34
15.6	42	15.6	46	15.6	34	15.6	40	15.6	32
15.62	28	15.62	42	15.62	32	15.62	36	15.62	30
15.64	24	15.64	38	15.64	32	15.64	44	15.64	32
15.66	34	15.66	38	15.66	32	15.66	46	15.66	30
15.68	40	15.68	34	15.68	24	15.68	30	15.68	44
15.7	28	15.7	44	15.7	30	15.7	26	15.7	36
15.72	36	15.72	48	15.72	44	15.72	30	15.72	40
15.74	34	15.74	26	15.74	32	15.74	36	15.74	34
15.76	44	15.76	36	15.76	32	15.76	36	15.76	30
15.78	32	15.78	34	15.78	34	15.78	38	15.78	34
15.8	32	15.8	38	15.8	26	15.8	30	15.8	40
15.82	24	15.82	38	15.82	28	15.82	38	15.82	38
15.84	38	15.84	32	15.84	34	15.84	36	15.84	30
15.86	42	15.86	30	15.86	22	15.86	32	15.86	34
15.88	36	15.88	28	15.88	26	15.88	32	15.88	30
15.9	36	15.9	32	15.9	38	15.9	34	15.9	38
15.92	32	15.92	32	15.92	34	15.92	38	15.92	32
15.94	30	15.94	34	15.94	32	15.94	40	15.94	38
15.96	28	15.96	34	15.96	32	15.96	40	15.96	46
15.98	34	15.98	42	15.98	24	15.98	46	15.98	36
16	26	16	26	16	26	16	30	16	36
16.02	26	16.02	22	16.02	28	16.02	20	16.02	46
16.04	32	16.04	40	16.04	32	16.04	40	16.04	32
16.06	34	16.06	30	16.06	32	16.06	36	16.06	34
16.08	34	16.08	40	16.08	34	16.08	36	16.08	38
16.1	32	16.1	30	16.1	28	16.1	38	16.1	38
16.12	22	16.12	34	16.12	26	16.12	30	16.12	36
16.14	34	16.14	36	16.14	28	16.14	38	16.14	30
16.16	36	16.16	42	16.16	34	16.16	28	16.16	40
16.18	26	16.18	28	16.18	30	16.18	26	16.18	32
16.2	34	16.2	32	16.2	30	16.2	24	16.2	36
16.22	42	16.22	36	16.22	28	16.22	36	16.22	34
16.24	30	16.24	34	16.24	30	16.24	24	16.24	34
16.26	36	16.26	30	16.26	28	16.26	22	16.26	36
16.28	36	16.28	34	16.28	24	16.28	30	16.28	30
16.3	28	16.3	36	16.3	32	16.3	32	16.3	42
16.32	34	16.32	44	16.32	38	16.32	20	16.32	28
16.34	36	16.34	32	16.34	28	16.34	22	16.34	40
16.36	44	16.36	38	16.36	28	16.36	32	16.36	30
16.38	28	16.38	42	16.38	30	16.38	36	16.38	42
16.4	38	16.4	36	16.4	22	16.4	40	16.4	46
16.42	30	16.42	26	16.42	26	16.42	20	16.42	26
16.44	32	16.44	46	16.44	28	16.44	26	16.44	40
16.46	18	16.46	36	16.46	34	16.46	42	16.46	38
16.48	34	16.48	44	16.48	30	16.48	22	16.48	24
16.5	46	16.5	26	16.5	26	16.5	36	16.5	34
16.52	30	16.52	36	16.52	14	16.52	30	16.52	36
16.54	42	16.54	34	16.54	30	16.54	30	16.54	44
16.56	38	16.56	34	16.56	16	16.56	34	16.56	32
16.58	40	16.58	32	16.58	30	16.58	36	16.58	34
16.6	38	16.6	38	16.6	34	16.6	36	16.6	28
16.62	22	16.62	36	16.62	24	16.62	46	16.62	44
16.64	28	16.64	40	16.64	38	16.64	30	16.64	30
16.66	32	16.66	30	16.66	32	16.66	38	16.66	46
16.68	32	16.68	32	16.68	38	16.68	36	16.68	26
16.7	32	16.7	44	16.7	36	16.7	36	16.7	34
16.72	36	16.72	30	16.72	42	16.72	26	16.72	34
16.74	44	16.74	28	16.74	24	16.74	42	16.74	42
16.76	34	16.76	24	16.76	28	16.76	22	16.76	34
16.78	42	16.78	40	16.78	22	16.78	34	16.78	40
16.8	34	16.8	32	16.8	28	16.8	32	16.8	38
16.82	34	16.82	32	16.82	28	16.82	20	16.82	30
16.84	28	16.84	38	16.84	22	16.84	34	16.84	32
16.86	38	16.86	32	16.86	30	16.86	38	16.86	30
16.88	32	16.88	28	16.88	38	16.88	34	16.88	30
16.9	36	16.9	40	16.9	34	16.9	26	16.9	38
16.92	34	16.92	28	16.92	34	16.92	28	16.92	38
16.94	28	16.94	36	16.94	28	16.94	26	16.94	30
16.96	44	16.96	28	16.96	32	16.96	26	16.96	28
16.98	26	16.98	36	16.98	24	16.98	30	16.98	30
17	30	17	32	17	18	17	28	17	32
17.02	32	17.02	26	17.02	42	17.02	22	17.02	36
17.04	42	17.04	36	17.04	26	17.04	28	17.04	24
17.06	40	17.06	26	17.06	32	17.06	34	17.06	36
17.08	28	17.08	32	17.08	28	17.08	34	17.08	36
17.1	32	17.1	38	17.1	34	17.1	32	17.1	38
17.12	26	17.12	40	17.12	44	17.12	28	17.12	26
17.14	20	17.14	32	17.14	28	17.14	16	17.14	36
17.16	30	17.16	30	17.16	36	17.16	30	17.16	28
17.18	26	17.18	36	17.18	28	17.18	30	17.18	32
17.2	28	17.2	28	17.2	24	17.2	26	17.2	32
17.22	30	17.22	24	17.22	24	17.22	40	17.22	26
17.24	30	17.24	32	17.24	30	17.24	32	17.24	38
17.26	28	17.26	34	17.26	30	17.26	38	17.26	36
17.28	28	17.28	26	17.28	22	17.28	36	17.28	40
17.3	22	17.3	36	17.3	26	17.3	24	17.3	30
17.32	40	17.32	38	17.32	22	17.32	28	17.32	24
17.34	24	17.34	28	17.34	26	17.34	28	17.34	28
17.36	32	17.36	28	17.36	24	17.36	32	17.36	28
17.38	30	17.38	42	17.38	26	17.38	28	17.38	24
17.4	30	17.4	40	17.4	20	17.4	30	17.4	26
17.42	20	17.42	34	17.42	28	17.42	30	17.42	42
17.44	30	17.44	26	17.44	22	17.44	34	17.44	30
17.46	28	17.46	34	17.46	30	17.46	30	17.46	26
17.48	38	17.48	22	17.48	20	17.48	28	17.48	28
17.5	36	17.5	44	17.5	26	17.5	18	17.5	30
17.52	28	17.52	32	17.52	20	17.52	30	17.52	36
17.54	26	17.54	22	17.54	32	17.54	24	17.54	36
17.56	28	17.56	32	17.56	32	17.56	24	17.56	30
17.58	36	17.58	44	17.58	26	17.58	28	17.58	38
17.6	32	17.6	40	17.6	24	17.6	34	17.6	34
17.62	40	17.62	28	17.62	28	17.62	34	17.62	36
17.64	34	17.64	34	17.64	32	17.64	36	17.64	36
17.66	40	17.66	24	17.66	20	17.66	30	17.66	32
17.68	26	17.68	34	17.68	22	17.68	22	17.68	22
17.7	18	17.7	36	17.7	18	17.7	24	17.7	30
17.72	26	17.72	30	17.72	36	17.72	20	17.72	26
17.74	40	17.74	32	17.74	24	17.74	22	17.74	32
17.76	26	17.76	34	17.76	20	17.76	44	17.76	44
17.78	32	17.78	26	17.78	30	17.78	34	17.78	30
17.8	28	17.8	32	17.8	28	17.8	30	17.8	40
17.82	22	17.82	42	17.82	16	17.82	28	17.82	28
17.84	26	17.84	40	17.84	38	17.84	36	17.84	30
17.86	30	17.86	28	17.86	26	17.86	22	17.86	36
17.88	30	17.88	30	17.88	24	17.88	32	17.88	22
17.9	30	17.9	32	17.9	26	17.9	16	17.9	28
17.92	28	17.92	28	17.92	26	17.92	30	17.92	28
17.94	24	17.94	44	17.94	38	17.94	26	17.94	28
17.96	30	17.96	32	17.96	24	17.96	34	17.96	32
17.98	28	17.98	30	17.98	24	17.98	34	17.98	42
18	30	18	34	18	28	18	30	18	18
18.02	28	18.02	36	18.02	22	18.02	30	18.02	28
18.04	42	18.04	28	18.04	22	18.04	24	18.04	32
18.06	24	18.06	38	18.06	32	18.06	24	18.06	28
18.08	34	18.08	36	18.08	32	18.08	26	18.08	34
18.1	38	18.1	40	18.1	32	18.1	42	18.1	30
18.12	30	18.12	30	18.12	26	18.12	22	18.12	40
18.14	28	18.14	34	18.14	24	18.14	26	18.14	28
18.16	28	18.16	22	18.16	30	18.16	24	18.16	28
18.18	28	18.18	30	18.18	24	18.18	26	18.18	32
18.2	30	18.2	40	18.2	32	18.2	14	18.2	32
18.22	22	18.22	40	18.22	32	18.22	34	18.22	28
18.24	30	18.24	28	18.24	30	18.24	26	18.24	28
18.26	28	18.26	28	18.26	28	18.26	32	18.26	40
18.28	26	18.28	32	18.28	28	18.28	28	18.28	36
18.3	40	18.3	32	18.3	24	18.3	20	18.3	26
18.32	28	18.32	32	18.32	26	18.32	34	18.32	28
18.34	26	18.34	32	18.34	22	18.34	32	18.34	30
18.36	20	18.36	30	18.36	28	18.36	24	18.36	18
18.38	20	18.38	30	18.38	28	18.38	30	18.38	30
18.4	32	18.4	36	18.4	26	18.4	18	18.4	32
18.42	28	18.42	28	18.42	22	18.42	24	18.42	28
18.44	30	18.44	46	18.44	24	18.44	34	18.44	30
18.46	30	18.46	18	18.46	24	18.46	24	18.46	34
18.48	38	18.48	26	18.48	28	18.48	26	18.48	24
18.5	36	18.5	32	18.5	18	18.5	20	18.5	28
18.52	40	18.52	28	18.52	28	18.52	32	18.52	38
18.54	28	18.54	36	18.54	28	18.54	30	18.54	26
18.56	28	18.56	26	18.56	30	18.56	34	18.56	44
18.58	26	18.58	22	18.58	30	18.58	30	18.58	22
18.6	24	18.6	32	18.6	24	18.6	26	18.6	32
18.62	24	18.62	34	18.62	24	18.62	24	18.62	28
18.64	38	18.64	28	18.64	28	18.64	18	18.64	34
18.66	20	18.66	40	18.66	18	18.66	32	18.66	36
18.68	28	18.68	40	18.68	28	18.68	32	18.68	30
18.7	30	18.7	30	18.7	12	18.7	24	18.7	22
18.72	14	18.72	30	18.72	30	18.72	34	18.72	34
18.74	38	18.74	26	18.74	24	18.74	32	18.74	36
18.76	28	18.76	28	18.76	24	18.76	30	18.76	28
18.78	22	18.78	36	18.78	20	18.78	34	18.78	26
18.8	28	18.8	34	18.8	30	18.8	34	18.8	30
18.82	28	18.82	34	18.82	24	18.82	24	18.82	36
18.84	42	18.84	26	18.84	28	18.84	40	18.84	32
18.86	18	18.86	38	18.86	26	18.86	36	18.86	26
18.88	30	18.88	36	18.88	30	18.88	28	18.88	34
18.9	26	18.9	30	18.9	34	18.9	20	18.9	22
18.92	22	18.92	40	18.92	22	18.92	24	18.92	24
18.94	30	18.94	24	18.94	20	18.94	28	18.94	34
18.96	30	18.96	26	18.96	22	18.96	14	18.96	40
18.98	32	18.98	32	18.98	24	18.98	28	18.98	28
19	28	19	34	19	24	19	34	19	26
19.02	32	19.02	24	19.02	20	19.02	30	19.02	34
19.04	30	19.04	30	19.04	24	19.04	20	19.04	20
19.06	28	19.06	36	19.06	22	19.06	28	19.06	26
19.08	28	19.08	28	19.08	26	19.08	34	19.08	32
19.1	28	19.1	32	19.1	34	19.1	30	19.1	22
19.12	28	19.12	30	19.12	28	19.12	32	19.12	26
19.14	16	19.14	30	19.14	26	19.14	24	19.14	40
19.16	28	19.16	30	19.16	26	19.16	28	19.16	24
19.18	40	19.18	28	19.18	14	19.18	32	19.18	36
19.2	30	19.2	34	19.2	32	19.2	30	19.2	28
19.22	32	19.22	30	19.22	34	19.22	28	19.22	22
19.24	32	19.24	26	19.24	26	19.24	22	19.24	30
19.26	46	19.26	38	19.26	22	19.26	22	19.26	24
19.28	36	19.28	36	19.28	20	19.28	24	19.28	32
19.3	26	19.3	34	19.3	26	19.3	26	19.3	24
19.32	32	19.32	32	19.32	22	19.32	26	19.32	28
19.34	30	19.34	16	19.34	26	19.34	24	19.34	32
19.36	32	19.36	34	19.36	26	19.36	22	19.36	26
19.38	38	19.38	26	19.38	24	19.38	32	19.38	12
19.4	30	19.4	24	19.4	24	19.4	30	19.4	26
19.42	30	19.42	36	19.42	20	19.42	26	19.42	34
19.44	28	19.44	24	19.44	24	19.44	26	19.44	30
19.46	22	19.46	40	19.46	32	19.46	30	19.46	32
19.48	28	19.48	34	19.48	22	19.48	40	19.48	30
19.5	30	19.5	28	19.5	32	19.5	24	19.5	38
19.52	26	19.52	24	19.52	20	19.52	26	19.52	36
19.54	34	19.54	24	19.54	28	19.54	22	19.54	30
19.56	34	19.56	28	19.56	14	19.56	30	19.56	24
19.58	30	19.58	20	19.58	26	19.58	30	19.58	36
19.6	26	19.6	28	19.6	24	19.6	28	19.6	26
19.62	34	19.62	38	19.62	20	19.62	22	19.62	26
19.64	32	19.64	32	19.64	20	19.64	24	19.64	30
19.66	36	19.66	26	19.66	18	19.66	24	19.66	30
19.68	32	19.68	30	19.68	34	19.68	22	19.68	22
19.7	28	19.7	28	19.7	20	19.7	32	19.7	26
19.72	32	19.72	30	19.72	28	19.72	26	19.72	26
19.74	36	19.74	22	19.74	14	19.74	22	19.74	34
19.76	46	19.76	30	19.76	16	19.76	26	19.76	30
19.78	38	19.78	34	19.78	36	19.78	30	19.78	36
19.8	26	19.8	40	19.8	22	19.8	16	19.8	38
19.82	38	19.82	22	19.82	16	19.82	16	19.82	20
19.84	26	19.84	40	19.84	26	19.84	26	19.84	32
19.86	32	19.86	38	19.86	24	19.86	22	19.86	28
19.88	32	19.88	24	19.88	34	19.88	24	19.88	36
19.9	34	19.9	24	19.9	28	19.9	26	19.9	32
19.92	24	19.92	34	19.92	24	19.92	28	19.92	32
19.94	36	19.94	28	19.94	28	19.94	24	19.94	28
19.96	20	19.96	26	19.96	22	19.96	34	19.96	28
19.98	28	19.98	34	19.98	34	19.98	26	19.98	26
20	32	20	34	20	14	20	24	20	32
20.02	30	20.02	32	20.02	18	20.02	18	20.02	30
20.04	24	20.04	26	20.04	32	20.04	34	20.04	28
20.06	24	20.06	22	20.06	18	20.06	24	20.06	28
20.08	18	20.08	34	20.08	24	20.08	28	20.08	24
20.1	28	20.1	26	20.1	18	20.1	20	20.1	24
20.12	40	20.12	34	20.12	22	20.12	12	20.12	30
20.14	30	20.14	18	20.14	32	20.14	28	20.14	34
20.16	18	20.16	28	20.16	24	20.16	34	20.16	34
20.18	28	20.18	30	20.18	28	20.18	26	20.18	30
20.2	22	20.2	24	20.2	22	20.2	24	20.2	26
20.22	30	20.22	26	20.22	18	20.22	26	20.22	22
20.24	20	20.24	20	20.24	18	20.24	26	20.24	30
20.26	24	20.26	36	20.26	24	20.26	18	20.26	42
20.28	20	20.28	32	20.28	18	20.28	32	20.28	36
20.3	28	20.3	30	20.3	30	20.3	34	20.3	26
20.32	30	20.32	28	20.32	22	20.32	26	20.32	20
20.34	30	20.34	22	20.34	22	20.34	26	20.34	30
20.36	22	20.36	30	20.36	24	20.36	26	20.36	24
20.38	18	20.38	24	20.38	32	20.38	24	20.38	26
20.4	32	20.4	26	20.4	14	20.4	34	20.4	36
20.42	18	20.42	26	20.42	26	20.42	24	20.42	32
20.44	22	20.44	18	20.44	22	20.44	16	20.44	32
20.46	24	20.46	36	20.46	36	20.46	28	20.46	34
20.48	28	20.48	22	20.48	26	20.48	22	20.48	36
20.5	30	20.5	28	20.5	26	20.5	24	20.5	34
20.52	32	20.52	34	20.52	24	20.52	18	20.52	18
20.54	28	20.54	28	20.54	26	20.54	14	20.54	34
20.56	32	20.56	30	20.56	30	20.56	20	20.56	34
20.58	32	20.58	26	20.58	20	20.58	32	20.58	40
20.6	26	20.6	28	20.6	26	20.6	28	20.6	32
20.62	24	20.62	22	20.62	18	20.62	20	20.62	34
20.64	20	20.64	24	20.64	20	20.64	28	20.64	30
20.66	26	20.66	38	20.66	16	20.66	26	20.66	20
20.68	30	20.68	24	20.68	28	20.68	22	20.68	26
20.7	24	20.7	30	20.7	14	20.7	14	20.7	32
20.72	18	20.72	24	20.72	26	20.72	18	20.72	32
20.74	20	20.74	30	20.74	32	20.74	26	20.74	28
20.76	30	20.76	28	20.76	20	20.76	18	20.76	22
20.78	24	20.78	22	20.78	28	20.78	28	20.78	32
20.8	28	20.8	30	20.8	30	20.8	26	20.8	30
20.82	24	20.82	30	20.82	20	20.82	16	20.82	30
20.84	26	20.84	24	20.84	28	20.84	28	20.84	26
20.86	20	20.86	30	20.86	28	20.86	18	20.86	30
20.88	20	20.88	32	20.88	20	20.88	20	20.88	22
20.9	26	20.9	32	20.9	30	20.9	22	20.9	18
20.92	26	20.92	26	20.92	22	20.92	30	20.92	34
20.94	24	20.94	32	20.94	22	20.94	22	20.94	34
20.96	40	20.96	28	20.96	22	20.96	22	20.96	38
20.98	26	20.98	32	20.98	26	20.98	24	20.98	28
21	24	21	34	21	24	21	30	21	28
21.02	22	21.02	36	21.02	26	21.02	26	21.02	34
21.04	16	21.04	30	21.04	24	21.04	26	21.04	28
21.06	18	21.06	26	21.06	20	21.06	28	21.06	26
21.08	20	21.08	22	21.08	22	21.08	20	21.08	30
21.1	18	21.1	20	21.1	22	21.1	26	21.1	36
21.12	18	21.12	36	21.12	22	21.12	20	21.12	34
21.14	24	21.14	30	21.14	22	21.14	28	21.14	24
21.16	32	21.16	24	21.16	20	21.16	26	21.16	30
21.18	30	21.18	32	21.18	24	21.18	22	21.18	30
21.2	30	21.2	28	21.2	22	21.2	28	21.2	38
21.22	32	21.22	20	21.22	18	21.22	24	21.22	32
21.24	28	21.24	34	21.24	28	21.24	16	21.24	18
21.26	32	21.26	30	21.26	14	21.26	26	21.26	34
21.28	36	21.28	18	21.28	22	21.28	28	21.28	30
21.3	24	21.3	34	21.3	14	21.3	28	21.3	24
21.32	28	21.32	28	21.32	18	21.32	22	21.32	30
21.34	28	21.34	22	21.34	34	21.34	18	21.34	22
21.36	28	21.36	34	21.36	26	21.36	22	21.36	28
21.38	34	21.38	32	21.38	22	21.38	24	21.38	24
21.4	30	21.4	20	21.4	20	21.4	18	21.4	20
21.42	26	21.42	38	21.42	24	21.42	20	21.42	24
21.44	34	21.44	34	21.44	18	21.44	26	21.44	30
21.46	20	21.46	28	21.46	28	21.46	24	21.46	36
21.48	22	21.48	34	21.48	20	21.48	30	21.48	30
21.5	30	21.5	24	21.5	28	21.5	34	21.5	38
21.52	28	21.52	36	21.52	20	21.52	26	21.52	30
21.54	22	21.54	32	21.54	20	21.54	20	21.54	32
21.56	24	21.56	38	21.56	20	21.56	18	21.56	24
21.58	24	21.58	24	21.58	22	21.58	32	21.58	32
21.6	30	21.6	34	21.6	20	21.6	30	21.6	32
21.62	24	21.62	24	21.62	22	21.62	22	21.62	28
21.64	24	21.64	26	21.64	16	21.64	22	21.64	26
21.66	28	21.66	36	21.66	20	21.66	22	21.66	28
21.68	34	21.68	20	21.68	22	21.68	30	21.68	28
21.7	20	21.7	30	21.7	24	21.7	22	21.7	28
21.72	26	21.72	24	21.72	24	21.72	26	21.72	24
21.74	10	21.74	32	21.74	24	21.74	12	21.74	30
21.76	36	21.76	36	21.76	24	21.76	26	21.76	22
21.78	26	21.78	24	21.78	20	21.78	20	21.78	32
21.8	22	21.8	34	21.8	14	21.8	22	21.8	36
21.82	32	21.82	34	21.82	26	21.82	34	21.82	28
21.84	26	21.84	38	21.84	22	21.84	20	21.84	30
21.86	18	21.86	24	21.86	16	21.86	26	21.86	26
21.88	26	21.88	28	21.88	24	21.88	22	21.88	30
21.9	36	21.9	32	21.9	20	21.9	28	21.9	16
21.92	22	21.92	16	21.92	24	21.92	20	21.92	30
21.94	20	21.94	24	21.94	26	21.94	30	21.94	28
21.96	18	21.96	26	21.96	20	21.96	26	21.96	22
21.98	22	21.98	22	21.98	22	21.98	24	21.98	24
22	28	22	34	22	30	22	22	22	20
22.02	24	22.02	22	22.02	28	22.02	34	22.02	26
22.04	24	22.04	18	22.04	22	22.04	30	22.04	26
22.06	18	22.06	30	22.06	18	22.06	24	22.06	32
22.08	30	22.08	28	22.08	22	22.08	20	22.08	22
22.1	26	22.1	22	22.1	22	22.1	22	22.1	28
22.12	26	22.12	24	22.12	24	22.12	26	22.12	16
22.14	30	22.14	32	22.14	10	22.14	18	22.14	34
22.16	28	22.16	30	22.16	24	22.16	22	22.16	34
22.18	28	22.18	18	22.18	20	22.18	24	22.18	26
22.2	28	22.2	38	22.2	12	22.2	22	22.2	26
22.22	20	22.22	32	22.22	24	22.22	26	22.22	26
22.24	26	22.24	24	22.24	20	22.24	18	22.24	22
22.26	18	22.26	30	22.26	28	22.26	24	22.26	24
22.28	26	22.28	24	22.28	22	22.28	20	22.28	34
22.3	32	22.3	32	22.3	24	22.3	22	22.3	32
22.32	26	22.32	34	22.32	22	22.32	26	22.32	30
22.34	24	22.34	22	22.34	30	22.34	32	22.34	28
22.36	20	22.36	34	22.36	20	22.36	18	22.36	28
22.38	26	22.38	20	22.38	32	22.38	16	22.38	36
22.4	20	22.4	28	22.4	14	22.4	28	22.4	30
22.42	14	22.42	24	22.42	16	22.42	20	22.42	26
22.44	34	22.44	32	22.44	18	22.44	22	22.44	30
22.46	26	22.46	22	22.46	34	22.46	24	22.46	32
22.48	24	22.48	26	22.48	20	22.48	20	22.48	26
22.5	28	22.5	30	22.5	24	22.5	18	22.5	28
22.52	22	22.52	32	22.52	18	22.52	18	22.52	28
22.54	34	22.54	20	22.54	22	22.54	24	22.54	28
22.56	24	22.56	22	22.56	26	22.56	18	22.56	28
22.58	26	22.58	34	22.58	30	22.58	22	22.58	34
22.6	30	22.6	36	22.6	20	22.6	20	22.6	28
22.62	20	22.62	22	22.62	26	22.62	26	22.62	32
22.64	32	22.64	28	22.64	24	22.64	20	22.64	30
22.66	20	22.66	28	22.66	40	22.66	24	22.66	32
22.68	36	22.68	26	22.68	26	22.68	24	22.68	34
22.7	20	22.7	24	22.7	10	22.7	26	22.7	22
22.72	26	22.72	38	22.72	28	22.72	14	22.72	28
22.74	20	22.74	28	22.74	24	22.74	18	22.74	28
22.76	30	22.76	34	22.76	22	22.76	18	22.76	26
22.78	28	22.78	20	22.78	14	22.78	26	22.78	30
22.8	32	22.8	32	22.8	20	22.8	16	22.8	40
22.82	26	22.82	32	22.82	22	22.82	20	22.82	26
22.84	20	22.84	32	22.84	20	22.84	22	22.84	18
22.86	20	22.86	22	22.86	24	22.86	26	22.86	30
22.88	26	22.88	26	22.88	20	22.88	22	22.88	18
22.9	22	22.9	42	22.9	14	22.9	16	22.9	20
22.92	16	22.92	28	22.92	20	22.92	22	22.92	14
22.94	30	22.94	26	22.94	26	22.94	22	22.94	38
22.96	28	22.96	36	22.96	22	22.96	26	22.96	28
22.98	14	22.98	26	22.98	24	22.98	26	22.98	30
23	20	23	18	23	26	23	24	23	34
23.02	20	23.02	30	23.02	24	23.02	26	23.02	24
23.04	26	23.04	32	23.04	24	23.04	14	23.04	28
23.06	16	23.06	28	23.06	22	23.06	14	23.06	34
23.08	26	23.08	14	23.08	24	23.08	20	23.08	26
23.1	34	23.1	32	23.1	20	23.1	22	23.1	24
23.12	34	23.12	26	23.12	22	23.12	24	23.12	20
23.14	30	23.14	24	23.14	16	23.14	30	23.14	32
23.16	30	23.16	32	23.16	20	23.16	20	23.16	24
23.18	30	23.18	22	23.18	18	23.18	28	23.18	28
23.2	28	23.2	18	23.2	28	23.2	26	23.2	30
23.22	20	23.22	28	23.22	34	23.22	20	23.22	36
23.24	26	23.24	36	23.24	22	23.24	26	23.24	26
23.26	28	23.26	30	23.26	28	23.26	28	23.26	30
23.28	28	23.28	38	23.28	20	23.28	20	23.28	24
23.3	28	23.3	36	23.3	30	23.3	20	23.3	48
23.32	26	23.32	40	23.32	26	23.32	34	23.32	24
23.34	32	23.34	20	23.34	24	23.34	20	23.34	26
23.36	36	23.36	30	23.36	32	23.36	24	23.36	26
23.38	26	23.38	36	23.38	20	23.38	24	23.38	26
23.4	26	23.4	30	23.4	32	23.4	28	23.4	22
23.42	28	23.42	24	23.42	18	23.42	24	23.42	34
23.44	24	23.44	32	23.44	24	23.44	30	23.44	32
23.46	26	23.46	40	23.46	30	23.46	30	23.46	30
23.48	30	23.48	34	23.48	32	23.48	26	23.48	28
23.5	26	23.5	40	23.5	28	23.5	32	23.5	24
23.52	46	23.52	34	23.52	28	23.52	36	23.52	32
23.54	36	23.54	30	23.54	20	23.54	34	23.54	30
23.56	40	23.56	32	23.56	22	23.56	20	23.56	34
23.58	34	23.58	34	23.58	26	23.58	26	23.58	24
23.6	28	23.6	30	23.6	26	23.6	28	23.6	28
23.62	30	23.62	30	23.62	22	23.62	36	23.62	32
23.64	40	23.64	28	23.64	36	23.64	30	23.64	40
23.66	38	23.66	28	23.66	34	23.66	32	23.66	40
23.68	32	23.68	36	23.68	28	23.68	36	23.68	34
23.7	50	23.7	46	23.7	30	23.7	44	23.7	34
23.72	40	23.72	38	23.72	22	23.72	28	23.72	40
23.74	48	23.74	26	23.74	36	23.74	26	23.74	44
23.76	30	23.76	24	23.76	28	23.76	28	23.76	24
23.78	40	23.78	40	23.78	26	23.78	26	23.78	24
23.8	42	23.8	40	23.8	24	23.8	22	23.8	30
23.82	30	23.82	36	23.82	30	23.82	24	23.82	32
23.84	40	23.84	36	23.84	36	23.84	20	23.84	30
23.86	32	23.86	42	23.86	42	23.86	28	23.86	42
23.88	44	23.88	40	23.88	24	23.88	36	23.88	46
23.9	32	23.9	34	23.9	30	23.9	42	23.9	40
23.92	42	23.92	32	23.92	28	23.92	46	23.92	50
23.94	36	23.94	36	23.94	30	23.94	46	23.94	42
23.96	46	23.96	34	23.96	36	23.96	42	23.96	30
23.98	28	23.98	44	23.98	32	23.98	38	23.98	48
24	48	24	34	24	40	24	38	24	42
24.02	38	24.02	34	24.02	42	24.02	42	24.02	30
24.04	42	24.04	36	24.04	40	24.04	34	24.04	34
24.06	36	24.06	36	24.06	32	24.06	40	24.06	42
24.08	38	24.08	48	24.08	32	24.08	50	24.08	34
24.1	38	24.1	40	24.1	44	24.1	52	24.1	44
24.12	54	24.12	52	24.12	38	24.12	52	24.12	42
24.14	48	24.14	56	24.14	28	24.14	38	24.14	44
24.16	50	24.16	48	24.16	36	24.16	44	24.16	52
24.18	46	24.18	32	24.18	40	24.18	42	24.18	38
24.2	56	24.2	46	24.2	48	24.2	48	24.2	62
24.22	56	24.22	40	24.22	48	24.22	38	24.22	46
24.24	46	24.24	60	24.24	38	24.24	52	24.24	42
24.26	56	24.26	42	24.26	30	24.26	40	24.26	46
24.28	60	24.28	56	24.28	50	24.28	42	24.28	48
24.3	48	24.3	58	24.3	52	24.3	46	24.3	46
24.32	62	24.32	46	24.32	58	24.32	50	24.32	50
24.34	48	24.34	58	24.34	44	24.34	42	24.34	52
24.36	70	24.36	50	24.36	38	24.36	60	24.36	48
24.38	44	24.38	50	24.38	44	24.38	58	24.38	50
24.4	70	24.4	60	24.4	54	24.4	62	24.4	50
24.42	52	24.42	68	24.42	46	24.42	60	24.42	42
24.44	70	24.44	52	24.44	72	24.44	64	24.44	50
24.46	82	24.46	56	24.46	54	24.46	58	24.46	44
24.48	76	24.48	60	24.48	48	24.48	62	24.48	56
24.5	74	24.5	62	24.5	54	24.5	60	24.5	80
24.52	88	24.52	70	24.52	62	24.52	60	24.52	78
24.54	62	24.54	72	24.54	60	24.54	78	24.54	70
24.56	94	24.56	76	24.56	54	24.56	66	24.56	66
24.58	94	24.58	92	24.58	58	24.58	58	24.58	78
24.6	94	24.6	94	24.6	80	24.6	84	24.6	72
24.62	90	24.62	74	24.62	64	24.62	90	24.62	76
24.64	96	24.64	88	24.64	82	24.64	80	24.64	78
24.66	120	24.66	84	24.66	96	24.66	106	24.66	92
24.68	114	24.68	100	24.68	92	24.68	90	24.68	100
24.7	116	24.7	108	24.7	116	24.7	98	24.7	90
24.72	140	24.72	128	24.72	94	24.72	110	24.72	76
24.74	120	24.74	130	24.74	114	24.74	138	24.74	114
24.76	156	24.76	124	24.76	102	24.76	124	24.76	94
24.78	166	24.78	148	24.78	122	24.78	156	24.78	100
24.8	178	24.8	170	24.8	146	24.8	172	24.8	122
24.82	182	24.82	190	24.82	154	24.82	174	24.82	144
24.84	236	24.84	208	24.84	184	24.84	230	24.84	122
24.86	242	24.86	224	24.86	172	24.86	214	24.86	164
24.88	298	24.88	240	24.88	188	24.88	262	24.88	182
24.9	294	24.9	316	24.9	220	24.9	270	24.9	188
24.92	308	24.92	316	24.92	244	24.92	294	24.92	238
24.94	360	24.94	344	24.94	280	24.94	358	24.94	248
24.96	438	24.96	402	24.96	300	24.96	366	24.96	260
24.98	476	24.98	450	24.98	332	24.98	396	24.98	310
25	548	25	498	25	378	25	500	25	356
25.02	594	25.02	506	25.02	388	25.02	516	25.02	400
25.04	682	25.04	604	25.04	458	25.04	556	25.04	394
25.06	734	25.06	648	25.06	486	25.06	648	25.06	464
25.08	814	25.08	718	25.08	542	25.08	616	25.08	528
25.1	840	25.1	792	25.1	606	25.1	752	25.1	594
25.12	904	25.12	788	25.12	638	25.12	744	25.12	644
25.14	882	25.14	864	25.14	688	25.14	838	25.14	678
25.16	1036	25.16	934	25.16	786	25.16	898	25.16	790
25.18	1104	25.18	932	25.18	826	25.18	928	25.18	772
25.2	1172	25.2	982	25.2	848	25.2	934	25.2	890
25.22	1202	25.22	1056	25.22	916	25.22	1044	25.22	910
25.24	1176	25.24	1090	25.24	944	25.24	1014	25.24	1006
25.26	1270	25.26	1012	25.26	984	25.26	1058	25.26	1030
25.28	1326	25.28	1054	25.28	948	25.28	1114	25.28	1080
25.3	1292	25.3	1028	25.3	902	25.3	990	25.3	1104
25.32	1276	25.32	1042	25.32	994	25.32	1016	25.32	1066
25.34	1206	25.34	1006	25.34	1006	25.34	986	25.34	1176
25.36	1194	25.36	944	25.36	962	25.36	964	25.36	1062
25.38	1116	25.38	874	25.38	948	25.38	904	25.38	1184
25.4	1100	25.4	872	25.4	946	25.4	884	25.4	1080
25.42	990	25.42	822	25.42	884	25.42	748	25.42	1044
25.44	1020	25.44	718	25.44	806	25.44	720	25.44	1080
25.46	862	25.46	696	25.46	788	25.46	690	25.46	984
25.48	872	25.48	600	25.48	766	25.48	644	25.48	930
25.5	804	25.5	522	25.5	710	25.5	568	25.5	872
25.52	686	25.52	516	25.52	626	25.52	502	25.52	826
25.54	700	25.54	460	25.54	608	25.54	458	25.54	792
25.56	570	25.56	394	25.56	556	25.56	462	25.56	690
25.58	544	25.58	398	25.58	512	25.58	402	25.58	644
25.6	494	25.6	394	25.6	426	25.6	350	25.6	572
25.62	464	25.62	332	25.62	418	25.62	326	25.62	508
25.64	390	25.64	276	25.64	388	25.64	270	25.64	438
25.66	372	25.66	278	25.66	330	25.66	284	25.66	414
25.68	304	25.68	228	25.68	314	25.68	226	25.68	380
25.7	302	25.7	228	25.7	270	25.7	220	25.7	348
25.72	260	25.72	206	25.72	218	25.72	194	25.72	312
25.74	226	25.74	170	25.74	222	25.74	206	25.74	294
25.76	222	25.76	156	25.76	196	25.76	150	25.76	226
25.78	220	25.78	134	25.78	168	25.78	134	25.78	256
25.8	188	25.8	116	25.8	168	25.8	124	25.8	216
25.82	172	25.82	116	25.82	150	25.82	120	25.82	200
25.84	134	25.84	124	25.84	124	25.84	88	25.84	164
25.86	110	25.86	100	25.86	134	25.86	96	25.86	166
25.88	132	25.88	100	25.88	114	25.88	88	25.88	136
25.9	114	25.9	74	25.9	104	25.9	88	25.9	124
25.92	92	25.92	94	25.92	104	25.92	74	25.92	114
25.94	100	25.94	78	25.94	80	25.94	64	25.94	112
25.96	100	25.96	54	25.96	92	25.96	72	25.96	112
25.98	80	25.98	66	25.98	60	25.98	64	25.98	82
26	94	26	68	26	60	26	54	26	90
26.02	74	26.02	58	26.02	42	26.02	54	26.02	94
26.04	60	26.04	54	26.04	50	26.04	60	26.04	102
26.06	78	26.06	58	26.06	56	26.06	76	26.06	86
26.08	62	26.08	54	26.08	62	26.08	64	26.08	74
26.1	72	26.1	46	26.1	58	26.1	44	26.1	68
26.12	66	26.12	70	26.12	50	26.12	52	26.12	74
26.14	64	26.14	60	26.14	40	26.14	52	26.14	74
26.16	74	26.16	56	26.16	34	26.16	50	26.16	72
26.18	74	26.18	42	26.18	62	26.18	48	26.18	56
26.2	52	26.2	72	26.2	48	26.2	36	26.2	58
26.22	52	26.22	40	26.22	56	26.22	36	26.22	50
26.24	70	26.24	44	26.24	40	26.24	48	26.24	62
26.26	56	26.26	42	26.26	40	26.26	36	26.26	56
26.28	68	26.28	44	26.28	34	26.28	46	26.28	52
26.3	44	26.3	50	26.3	40	26.3	36	26.3	62
26.32	68	26.32	46	26.32	46	26.32	44	26.32	66
26.34	60	26.34	36	26.34	40	26.34	26	26.34	66
26.36	54	26.36	50	26.36	34	26.36	42	26.36	56
26.38	50	26.38	34	26.38	40	26.38	28	26.38	46
26.4	44	26.4	52	26.4	30	26.4	48	26.4	54
26.42	56	26.42	36	26.42	42	26.42	48	26.42	42
26.44	38	26.44	40	26.44	46	26.44	28	26.44	46
26.46	26	26.46	42	26.46	26	26.46	32	26.46	46
26.48	44	26.48	44	26.48	40	26.48	30	26.48	42
26.5	52	26.5	42	26.5	36	26.5	34	26.5	58
26.52	42	26.52	40	26.52	24	26.52	40	26.52	38
26.54	48	26.54	26	26.54	28	26.54	18	26.54	48
26.56	36	26.56	44	26.56	52	26.56	34	26.56	44
26.58	30	26.58	40	26.58	30	26.58	32	26.58	36
26.6	26	26.6	28	26.6	32	26.6	28	26.6	48
26.62	32	26.62	34	26.62	30	26.62	44	26.62	40
26.64	34	26.64	34	26.64	26	26.64	26	26.64	40
26.66	32	26.66	28	26.66	30	26.66	32	26.66	38
26.68	38	26.68	32	26.68	24	26.68	26	26.68	36
26.7	44	26.7	28	26.7	18	26.7	26	26.7	52
26.72	34	26.72	36	26.72	28	26.72	20	26.72	40
26.74	30	26.74	28	26.74	24	26.74	30	26.74	54
26.76	36	26.76	26	26.76	34	26.76	24	26.76	30
26.78	24	26.78	24	26.78	28	26.78	20	26.78	30
26.8	36	26.8	40	26.8	22	26.8	24	26.8	28
26.82	40	26.82	34	26.82	26	26.82	18	26.82	44
26.84	32	26.84	34	26.84	32	26.84	30	26.84	30
26.86	28	26.86	34	26.86	30	26.86	30	26.86	30
26.88	26	26.88	30	26.88	22	26.88	20	26.88	40
26.9	30	26.9	32	26.9	26	26.9	34	26.9	32
26.92	28	26.92	28	26.92	24	26.92	20	26.92	30
26.94	34	26.94	34	26.94	32	26.94	26	26.94	38
26.96	28	26.96	32	26.96	14	26.96	24	26.96	38
26.98	30	26.98	26	26.98	34	26.98	18	26.98	26
27	36	27	32	27	30	27	30	27	42
27.02	38	27.02	30	27.02	24	27.02	22	27.02	36
27.04	24	27.04	28	27.04	22	27.04	24	27.04	38
27.06	32	27.06	34	27.06	20	27.06	22	27.06	40
27.08	32	27.08	32	27.08	28	27.08	28	27.08	38
27.1	26	27.1	30	27.1	28	27.1	20	27.1	36
27.12	24	27.12	20	27.12	24	27.12	26	27.12	34
27.14	30	27.14	34	27.14	26	27.14	20	27.14	36
27.16	32	27.16	20	27.16	22	27.16	18	27.16	32
27.18	24	27.18	38	27.18	22	27.18	24	27.18	30
27.2	24	27.2	30	27.2	18	27.2	22	27.2	32
27.22	26	27.22	26	27.22	26	27.22	26	27.22	36
27.24	26	27.24	26	27.24	20	27.24	26	27.24	26
27.26	30	27.26	26	27.26	20	27.26	18	27.26	30
27.28	16	27.28	34	27.28	20	27.28	32	27.28	26
27.3	30	27.3	26	27.3	22	27.3	24	27.3	24
27.32	30	27.32	32	27.32	22	27.32	26	27.32	30
27.34	22	27.34	26	27.34	24	27.34	22	27.34	28
27.36	36	27.36	24	27.36	20	27.36	22	27.36	42
27.38	32	27.38	24	27.38	18	27.38	22	27.38	36
27.4	28	27.4	22	27.4	18	27.4	16	27.4	26
27.42	22	27.42	20	27.42	24	27.42	34	27.42	30
27.44	28	27.44	24	27.44	24	27.44	30	27.44	20
27.46	26	27.46	30	27.46	14	27.46	20	27.46	32
27.48	20	27.48	32	27.48	18	27.48	14	27.48	30
27.5	28	27.5	26	27.5	24	27.5	20	27.5	36
27.52	32	27.52	32	27.52	24	27.52	22	27.52	24
27.54	28	27.54	28	27.54	24	27.54	16	27.54	30
27.56	22	27.56	28	27.56	28	27.56	28	27.56	32
27.58	30	27.58	20	27.58	16	27.58	20	27.58	38
27.6	28	27.6	28	27.6	28	27.6	24	27.6	30
27.62	24	27.62	20	27.62	24	27.62	18	27.62	26
27.64	26	27.64	22	27.64	28	27.64	18	27.64	26
27.66	22	27.66	22	27.66	26	27.66	26	27.66	32
27.68	18	27.68	26	27.68	18	27.68	28	27.68	36
27.7	28	27.7	24	27.7	22	27.7	14	27.7	26
27.72	20	27.72	26	27.72	18	27.72	20	27.72	34
27.74	20	27.74	30	27.74	22	27.74	28	27.74	26
27.76	18	27.76	14	27.76	20	27.76	20	27.76	32
27.78	18	27.78	24	27.78	14	27.78	22	27.78	30
27.8	24	27.8	22	27.8	22	27.8	24	27.8	26
27.82	20	27.82	28	27.82	20	27.82	16	27.82	24
27.84	22	27.84	28	27.84	26	27.84	16	27.84	28
27.86	14	27.86	26	27.86	10	27.86	18	27.86	20
27.88	26	27.88	24	27.88	24	27.88	22	27.88	26
27.9	18	27.9	20	27.9	24	27.9	22	27.9	26
27.92	30	27.92	24	27.92	20	27.92	22	27.92	30
27.94	28	27.94	24	27.94	14	27.94	26	27.94	30
27.96	22	27.96	14	27.96	24	27.96	26	27.96	22
27.98	28	27.98	36	27.98	16	27.98	20	27.98	28
28	24	28	22	28	18	28	24	28	22
28.02	14	28.02	32	28.02	12	28.02	12	28.02	20
28.04	16	28.04	26	28.04	16	28.04	20	28.04	28
28.06	22	28.06	34	28.06	22	28.06	22	28.06	20
28.08	26	28.08	24	28.08	14	28.08	22	28.08	28
28.1	14	28.1	20	28.1	26	28.1	26	28.1	26
28.12	22	28.12	18	28.12	18	28.12	14	28.12	26
28.14	24	28.14	18	28.14	16	28.14	22	28.14	26
28.16	24	28.16	24	28.16	28	28.16	18	28.16	24
28.18	18	28.18	16	28.18	26	28.18	14	28.18	20
28.2	28	28.2	22	28.2	26	28.2	24	28.2	22
28.22	22	28.22	30	28.22	16	28.22	20	28.22	24
28.24	36	28.24	20	28.24	16	28.24	16	28.24	20
28.26	18	28.26	22	28.26	20	28.26	18	28.26	24
28.28	24	28.28	24	28.28	22	28.28	18	28.28	16
28.3	28	28.3	18	28.3	18	28.3	16	28.3	22
28.32	24	28.32	26	28.32	20	28.32	24	28.32	20
28.34	14	28.34	22	28.34	14	28.34	18	28.34	26
28.36	24	28.36	16	28.36	20	28.36	14	28.36	14
28.38	12	28.38	26	28.38	26	28.38	20	28.38	26
28.4	24	28.4	20	28.4	20	28.4	30	28.4	22
28.42	28	28.42	20	28.42	26	28.42	16	28.42	28
28.44	16	28.44	22	28.44	20	28.44	14	28.44	30
28.46	32	28.46	20	28.46	20	28.46	24	28.46	20
28.48	16	28.48	18	28.48	8	28.48	18	28.48	24
28.5	24	28.5	20	28.5	14	28.5	20	28.5	26
28.52	20	28.52	22	28.52	18	28.52	16	28.52	26
28.54	22	28.54	16	28.54	16	28.54	14	28.54	22
28.56	14	28.56	16	28.56	18	28.56	16	28.56	30
28.58	22	28.58	30	28.58	18	28.58	18	28.58	18
28.6	24	28.6	26	28.6	16	28.6	14	28.6	24
28.62	16	28.62	18	28.62	20	28.62	14	28.62	22
28.64	36	28.64	18	28.64	12	28.64	20	28.64	22
28.66	22	28.66	28	28.66	22	28.66	20	28.66	22
28.68	30	28.68	16	28.68	16	28.68	22	28.68	30
28.7	18	28.7	24	28.7	26	28.7	18	28.7	22
28.72	20	28.72	26	28.72	14	28.72	16	28.72	28
28.74	22	28.74	20	28.74	16	28.74	22	28.74	24
28.76	16	28.76	32	28.76	22	28.76	18	28.76	30
28.78	18	28.78	24	28.78	22	28.78	14	28.78	26
28.8	22	28.8	28	28.8	22	28.8	24	28.8	22
28.82	26	28.82	26	28.82	12	28.82	10	28.82	24
28.84	22	28.84	18	28.84	24	28.84	18	28.84	22
28.86	26	28.86	18	28.86	18	28.86	12	28.86	14
28.88	12	28.88	26	28.88	24	28.88	22	28.88	26
28.9	18	28.9	24	28.9	16	28.9	20	28.9	14
28.92	16	28.92	22	28.92	18	28.92	22	28.92	24
28.94	26	28.94	24	28.94	14	28.94	16	28.94	28
28.96	16	28.96	20	28.96	12	28.96	22	28.96	22
28.98	8	28.98	30	28.98	22	28.98	20	28.98	16
29	24	29	26	29	20	29	14	29	16
29.02	20	29.02	22	29.02	20	29.02	20	29.02	28
29.04	16	29.04	18	29.04	10	29.04	12	29.04	28
29.06	24	29.06	16	29.06	14	29.06	16	29.06	26
29.08	24	29.08	16	29.08	20	29.08	14	29.08	22
29.1	16	29.1	16	29.1	16	29.1	18	29.1	20
29.12	26	29.12	20	29.12	12	29.12	14	29.12	20
29.14	16	29.14	20	29.14	16	29.14	24	29.14	22
29.16	20	29.16	20	29.16	12	29.16	28	29.16	24
29.18	20	29.18	28	29.18	30	29.18	18	29.18	30
29.2	24	29.2	16	29.2	18	29.2	22	29.2	24
29.22	20	29.22	20	29.22	12	29.22	26	29.22	30
29.24	20	29.24	26	29.24	26	29.24	12	29.24	16
29.26	20	29.26	16	29.26	16	29.26	16	29.26	24
29.28	12	29.28	26	29.28	20	29.28	26	29.28	24
29.3	14	29.3	14	29.3	20	29.3	14	29.3	18
29.32	14	29.32	24	29.32	20	29.32	26	29.32	24
29.34	26	29.34	22	29.34	20	29.34	24	29.34	26
29.36	16	29.36	18	29.36	18	29.36	20	29.36	26
29.38	18	29.38	28	29.38	16	29.38	14	29.38	30
29.4	14	29.4	22	29.4	18	29.4	14	29.4	20
29.42	20	29.42	16	29.42	14	29.42	16	29.42	32
29.44	18	29.44	20	29.44	26	29.44	30	29.44	22
29.46	12	29.46	28	29.46	26	29.46	18	29.46	26
29.48	28	29.48	16	29.48	20	29.48	24	29.48	18
29.5	24	29.5	24	29.5	10	29.5	14	29.5	30
29.52	20	29.52	18	29.52	12	29.52	10	29.52	32
29.54	24	29.54	26	29.54	18	29.54	14	29.54	16
29.56	28	29.56	28	29.56	16	29.56	16	29.56	22
29.58	20	29.58	22	29.58	20	29.58	12	29.58	24
29.6	18	29.6	20	29.6	16	29.6	22	29.6	28
29.62	24	29.62	24	29.62	14	29.62	20	29.62	20
29.64	18	29.64	30	29.64	14	29.64	20	29.64	18
29.66	22	29.66	14	29.66	14	29.66	20	29.66	22
29.68	22	29.68	28	29.68	12	29.68	24	29.68	28
29.7	28	29.7	18	29.7	12	29.7	18	29.7	20
29.72	18	29.72	20	29.72	20	29.72	14	29.72	16
29.74	24	29.74	26	29.74	22	29.74	20	29.74	18
29.76	14	29.76	26	29.76	16	29.76	12	29.76	20
29.78	16	29.78	18	29.78	14	29.78	18	29.78	18
29.8	28	29.8	20	29.8	20	29.8	26	29.8	22
29.82	24	29.82	24	29.82	20	29.82	24	29.82	40
29.84	16	29.84	24	29.84	8	29.84	18	29.84	18
29.86	18	29.86	16	29.86	18	29.86	12	29.86	22
29.88	16	29.88	24	29.88	22	29.88	20	29.88	30
29.9	22	29.9	24	29.9	12	29.9	22	29.9	20
29.92	16	29.92	18	29.92	12	29.92	14	29.92	20
29.94	22	29.94	24	29.94	16	29.94	18	29.94	18
29.96	12	29.96	24	29.96	16	29.96	10	29.96	22
29.98	18	29.98	24	29.98	18	29.98	14	29.98	18
30	22	30	18	30	14	30	20	30	28
30.02	18	30.02	26	30.02	24	30.02	18	30.02	24
30.04	20	30.04	16	30.04	20	30.04	20	30.04	20
30.06	16	30.06	26	30.06	10	30.06	20	30.06	34
30.08	26	30.08	20	30.08	12	30.08	18	30.08	22
30.1	16	30.1	16	30.1	24	30.1	12	30.1	26
30.12	16	30.12	18	30.12	16	30.12	16	30.12	20
30.14	14	30.14	18	30.14	12	30.14	16	30.14	20
30.16	26	30.16	12	30.16	20	30.16	18	30.16	18
30.18	20	30.18	30	30.18	18	30.18	18	30.18	26
30.2	20	30.2	22	30.2	22	30.2	12	30.2	24
30.22	18	30.22	10	30.22	14	30.22	10	30.22	26
30.24	14	30.24	24	30.24	14	30.24	14	30.24	26
30.26	14	30.26	16	30.26	16	30.26	16	30.26	22
30.28	26	30.28	28	30.28	16	30.28	14	30.28	22
30.3	16	30.3	18	30.3	16	30.3	12	30.3	22
30.32	22	30.32	18	30.32	12	30.32	20	30.32	20
30.34	20	30.34	14	30.34	16	30.34	12	30.34	22
30.36	18	30.36	22	30.36	16	30.36	12	30.36	18
30.38	20	30.38	14	30.38	18	30.38	16	30.38	10
30.4	18	30.4	24	30.4	14	30.4	8	30.4	20
30.42	20	30.42	18	30.42	12	30.42	18	30.42	22
30.44	20	30.44	16	30.44	14	30.44	16	30.44	24
30.46	16	30.46	14	30.46	16	30.46	12	30.46	30
30.48	20	30.48	14	30.48	12	30.48	16	30.48	20
30.5	16	30.5	18	30.5	10	30.5	14	30.5	26
30.52	10	30.52	18	30.52	16	30.52	16	30.52	22
30.54	12	30.54	16	30.54	16	30.54	16	30.54	24
30.56	16	30.56	16	30.56	12	30.56	14	30.56	18
30.58	22	30.58	16	30.58	20	30.58	24	30.58	36
30.6	14	30.6	28	30.6	14	30.6	12	30.6	34
30.62	22	30.62	22	30.62	18	30.62	12	30.62	22
30.64	18	30.64	22	30.64	20	30.64	12	30.64	14
30.66	16	30.66	22	30.66	10	30.66	16	30.66	20
30.68	18	30.68	12	30.68	18	30.68	14	30.68	22
30.7	18	30.7	16	30.7	14	30.7	24	30.7	26
30.72	14	30.72	28	30.72	18	30.72	16	30.72	28
30.74	20	30.74	16	30.74	10	30.74	16	30.74	28
30.76	22	30.76	20	30.76	14	30.76	18	30.76	28
30.78	24	30.78	18	30.78	12	30.78	18	30.78	30
30.8	12	30.8	14	30.8	14	30.8	22	30.8	20
30.82	18	30.82	28	30.82	18	30.82	26	30.82	24
30.84	14	30.84	14	30.84	14	30.84	16	30.84	22
30.86	12	30.86	16	30.86	14	30.86	18	30.86	28
30.88	30	30.88	14	30.88	16	30.88	14	30.88	24
30.9	16	30.9	22	30.9	10	30.9	26	30.9	16
30.92	16	30.92	16	30.92	16	30.92	18	30.92	24
30.94	22	30.94	22	30.94	16	30.94	14	30.94	12
30.96	24	30.96	20	30.96	22	30.96	12	30.96	22
30.98	16	30.98	12	30.98	12	30.98	20	30.98	16
31	16	31	16	31	18	31	18	31	20
31.02	20	31.02	24	31.02	14	31.02	18	31.02	28
31.04	24	31.04	26	31.04	20	31.04	18	31.04	20
31.06	20	31.06	20	31.06	20	31.06	12	31.06	24
31.08	16	31.08	22	31.08	18	31.08	12	31.08	22
31.1	30	31.1	16	31.1	24	31.1	12	31.1	18
31.12	14	31.12	28	31.12	12	31.12	20	31.12	18
31.14	12	31.14	16	31.14	20	31.14	18	31.14	18
31.16	20	31.16	24	31.16	12	31.16	20	31.16	24
31.18	20	31.18	20	31.18	18	31.18	18	31.18	24
31.2	14	31.2	24	31.2	12	31.2	8	31.2	28
31.22	20	31.22	14	31.22	14	31.22	28	31.22	20
31.24	22	31.24	24	31.24	14	31.24	20	31.24	18
31.26	20	31.26	14	31.26	14	31.26	18	31.26	14
31.28	18	31.28	28	31.28	12	31.28	18	31.28	18
31.3	16	31.3	22	31.3	20	31.3	10	31.3	18
31.32	22	31.32	16	31.32	18	31.32	14	31.32	28
31.34	16	31.34	16	31.34	22	31.34	18	31.34	28
31.36	22	31.36	10	31.36	18	31.36	12	31.36	22
31.38	20	31.38	16	31.38	18	31.38	12	31.38	20
31.4	24	31.4	12	31.4	18	31.4	18	31.4	20
31.42	18	31.42	18	31.42	12	31.42	22	31.42	30
31.44	20	31.44	20	31.44	20	31.44	12	31.44	12
31.46	24	31.46	16	31.46	20	31.46	12	31.46	18
31.48	18	31.48	22	31.48	22	31.48	14	31.48	20
31.5	14	31.5	18	31.5	10	31.5	14	31.5	18
31.52	28	31.52	10	31.52	20	31.52	14	31.52	26
31.54	24	31.54	16	31.54	8	31.54	20	31.54	20
31.56	16	31.56	20	31.56	12	31.56	14	31.56	22
31.58	10	31.58	24	31.58	14	31.58	10	31.58	12
31.6	28	31.6	14	31.6	14	31.6	20	31.6	16
31.62	20	31.62	14	31.62	22	31.62	18	31.62	26
31.64	20	31.64	24	31.64	12	31.64	20	31.64	22
31.66	20	31.66	20	31.66	18	31.66	10	31.66	22
31.68	20	31.68	22	31.68	12	31.68	10	31.68	24
31.7	18	31.7	14	31.7	16	31.7	14	31.7	18
31.72	14	31.72	20	31.72	16	31.72	18	31.72	12
31.74	22	31.74	22	31.74	10	31.74	20	31.74	18
31.76	16	31.76	22	31.76	10	31.76	12	31.76	16
31.78	14	31.78	26	31.78	20	31.78	12	31.78	26
31.8	18	31.8	16	31.8	18	31.8	16	31.8	30
31.82	20	31.82	18	31.82	18	31.82	12	31.82	14
31.84	20	31.84	14	31.84	16	31.84	16	31.84	26
31.86	10	31.86	20	31.86	10	31.86	16	31.86	28
31.88	14	31.88	18	31.88	22	31.88	10	31.88	24
31.9	14	31.9	18	31.9	14	31.9	20	31.9	16
31.92	16	31.92	18	31.92	12	31.92	16	31.92	26
31.94	8	31.94	22	31.94	16	31.94	12	31.94	28
31.96	16	31.96	16	31.96	16	31.96	16	31.96	18
31.98	20	31.98	10	31.98	10	31.98	8	31.98	32
32	12	32	18	32	20	32	18	32	30
32.02	12	32.02	16	32.02	14	32.02	10	32.02	20
32.04	20	32.04	18	32.04	16	32.04	14	32.04	20
32.06	16	32.06	24	32.06	14	32.06	18	32.06	18
32.08	16	32.08	20	32.08	14	32.08	14	32.08	8
32.1	20	32.1	20	32.1	14	32.1	14	32.1	20
32.12	10	32.12	16	32.12	18	32.12	14	32.12	18
32.14	10	32.14	20	32.14	14	32.14	20	32.14	14
32.16	10	32.16	22	32.16	12	32.16	20	32.16	28
32.18	16	32.18	24	32.18	16	32.18	16	32.18	22
32.2	18	32.2	12	32.2	10	32.2	18	32.2	20
32.22	26	32.22	16	32.22	14	32.22	14	32.22	16
32.24	12	32.24	14	32.24	16	32.24	18	32.24	24
32.26	14	32.26	16	32.26	12	32.26	20	32.26	20
32.28	22	32.28	12	32.28	18	32.28	12	32.28	22
32.3	20	32.3	18	32.3	12	32.3	18	32.3	32
32.32	18	32.32	16	32.32	16	32.32	16	32.32	20
32.34	18	32.34	24	32.34	14	32.34	16	32.34	18
32.36	22	32.36	24	32.36	14	32.36	20	32.36	14
32.38	14	32.38	12	32.38	12	32.38	16	32.38	30
32.4	22	32.4	26	32.4	16	32.4	12	32.4	12
32.42	14	32.42	14	32.42	16	32.42	14	32.42	14
32.44	18	32.44	22	32.44	18	32.44	14	32.44	20
32.46	20	32.46	20	32.46	12	32.46	10	32.46	16
32.48	24	32.48	16	32.48	10	32.48	14	32.48	20
32.5	20	32.5	16	32.5	28	32.5	16	32.5	20
32.52	14	32.52	18	32.52	8	32.52	16	32.52	18
32.54	20	32.54	16	32.54	14	32.54	12	32.54	24
32.56	18	32.56	16	32.56	16	32.56	14	32.56	22
32.58	24	32.58	28	32.58	16	32.58	16	32.58	24
32.6	20	32.6	12	32.6	12	32.6	14	32.6	20
32.62	20	32.62	14	32.62	18	32.62	12	32.62	22
32.64	12	32.64	16	32.64	26	32.64	22	32.64	24
32.66	14	32.66	14	32.66	24	32.66	8	32.66	18
32.68	24	32.68	18	32.68	14	32.68	12	32.68	24
32.7	18	32.7	32	32.7	16	32.7	20	32.7	20
32.72	20	32.72	22	32.72	14	32.72	22	32.72	22
32.74	18	32.74	12	32.74	8	32.74	18	32.74	14
32.76	10	32.76	18	32.76	14	32.76	8	32.76	22
32.78	18	32.78	20	32.78	16	32.78	20	32.78	28
32.8	20	32.8	16	32.8	24	32.8	16	32.8	20
32.82	18	32.82	16	32.82	10	32.82	12	32.82	18
32.84	16	32.84	22	32.84	14	32.84	14	32.84	18
32.86	10	32.86	18	32.86	20	32.86	16	32.86	24
32.88	24	32.88	16	32.88	22	32.88	22	32.88	16
32.9	20	32.9	26	32.9	12	32.9	18	32.9	12
32.92	22	32.92	22	32.92	20	32.92	12	32.92	14
32.94	14	32.94	20	32.94	14	32.94	16	32.94	22
32.96	14	32.96	28	32.96	14	32.96	20	32.96	24
32.98	18	32.98	14	32.98	20	32.98	22	32.98	24
33	26	33	18	33	10	33	18	33	22
33.02	22	33.02	18	33.02	14	33.02	24	33.02	26
33.04	10	33.04	20	33.04	8	33.04	16	33.04	12
33.06	12	33.06	14	33.06	20	33.06	12	33.06	28
33.08	18	33.08	22	33.08	16	33.08	14	33.08	18
33.1	16	33.1	12	33.1	14	33.1	12	33.1	18
33.12	16	33.12	18	33.12	12	33.12	16	33.12	12
33.14	18	33.14	16	33.14	14	33.14	12	33.14	24
33.16	10	33.16	26	33.16	14	33.16	18	33.16	26
33.18	24	33.18	16	33.18	12	33.18	22	33.18	26
33.2	20	33.2	10	33.2	12	33.2	18	33.2	18
33.22	18	33.22	20	33.22	18	33.22	16	33.22	18
33.24	18	33.24	18	33.24	12	33.24	16	33.24	18
33.26	16	33.26	20	33.26	14	33.26	22	33.26	28
33.28	16	33.28	22	33.28	20	33.28	12	33.28	20
33.3	20	33.3	24	33.3	8	33.3	14	33.3	18
33.32	24	33.32	20	33.32	14	33.32	10	33.32	16
33.34	16	33.34	20	33.34	12	33.34	18	33.34	16
33.36	22	33.36	16	33.36	20	33.36	12	33.36	14
33.38	18	33.38	20	33.38	16	33.38	16	33.38	20
33.4	22	33.4	20	33.4	14	33.4	20	33.4	18
33.42	12	33.42	16	33.42	18	33.42	18	33.42	34
33.44	20	33.44	16	33.44	14	33.44	24	33.44	20
33.46	18	33.46	24	33.46	24	33.46	18	33.46	22
33.48	20	33.48	16	33.48	12	33.48	10	33.48	26
33.5	16	33.5	16	33.5	14	33.5	10	33.5	16
33.52	24	33.52	16	33.52	20	33.52	22	33.52	18
33.54	18	33.54	10	33.54	26	33.54	10	33.54	26
33.56	14	33.56	14	33.56	14	33.56	12	33.56	18
33.58	24	33.58	12	33.58	14	33.58	14	33.58	8
33.6	16	33.6	12	33.6	24	33.6	14	33.6	18
33.62	18	33.62	28	33.62	24	33.62	18	33.62	8
33.64	26	33.64	18	33.64	18	33.64	14	33.64	22
33.66	16	33.66	12	33.66	22	33.66	14	33.66	16
33.68	22	33.68	20	33.68	12	33.68	14	33.68	18
33.7	20	33.7	22	33.7	8	33.7	12	33.7	24
33.72	18	33.72	10	33.72	16	33.72	12	33.72	22
33.74	10	33.74	18	33.74	20	33.74	16	33.74	32
33.76	12	33.76	24	33.76	12	33.76	18	33.76	16
33.78	16	33.78	14	33.78	10	33.78	16	33.78	22
33.8	22	33.8	18	33.8	16	33.8	14	33.8	16
33.82	16	33.82	20	33.82	16	33.82	16	33.82	16
33.84	20	33.84	20	33.84	22	33.84	12	33.84	18
33.86	14	33.86	22	33.86	18	33.86	10	33.86	20
33.88	24	33.88	24	33.88	26	33.88	10	33.88	18
33.9	28	33.9	14	33.9	20	33.9	14	33.9	12
33.92	10	33.92	22	33.92	20	33.92	16	33.92	24
33.94	24	33.94	10	33.94	14	33.94	16	33.94	16
33.96	18	33.96	14	33.96	12	33.96	10	33.96	24
33.98	12	33.98	14	33.98	20	33.98	20	33.98	26
34	12	34	18	34	24	34	14	34	14
34.02	14	34.02	14	34.02	12	34.02	8	34.02	40
34.04	16	34.04	26	34.04	6	34.04	18	34.04	32
34.06	22	34.06	14	34.06	20	34.06	18	34.06	16
34.08	22	34.08	20	34.08	22	34.08	16	34.08	18
34.1	22	34.1	12	34.1	18	34.1	20	34.1	16
34.12	18	34.12	10	34.12	12	34.12	14	34.12	22
34.14	12	34.14	18	34.14	16	34.14	16	34.14	16
34.16	20	34.16	18	34.16	20	34.16	18	34.16	10
34.18	24	34.18	12	34.18	16	34.18	20	34.18	18
34.2	22	34.2	16	34.2	14	34.2	16	34.2	34
34.22	24	34.22	24	34.22	18	34.22	16	34.22	20
34.24	20	34.24	12	34.24	16	34.24	18	34.24	22
34.26	20	34.26	16	34.26	12	34.26	24	34.26	28
34.28	14	34.28	22	34.28	16	34.28	14	34.28	22
34.3	20	34.3	18	34.3	12	34.3	18	34.3	20
34.32	16	34.32	16	34.32	14	34.32	16	34.32	16
34.34	16	34.34	22	34.34	16	34.34	18	34.34	20
34.36	16	34.36	18	34.36	16	34.36	20	34.36	12
34.38	12	34.38	12	34.38	8	34.38	10	34.38	14
34.4	22	34.4	16	34.4	18	34.4	14	34.4	24
34.42	16	34.42	26	34.42	12	34.42	18	34.42	20
34.44	24	34.44	16	34.44	22	34.44	18	34.44	34
34.46	16	34.46	22	34.46	16	34.46	16	34.46	22
34.48	16	34.48	18	34.48	18	34.48	18	34.48	22
34.5	18	34.5	22	34.5	14	34.5	14	34.5	26
34.52	22	34.52	22	34.52	14	34.52	14	34.52	14
34.54	20	34.54	26	34.54	10	34.54	16	34.54	24
34.56	24	34.56	22	34.56	12	34.56	20	34.56	18
34.58	22	34.58	22	34.58	20	34.58	20	34.58	18
34.6	24	34.6	22	34.6	20	34.6	18	34.6	22
34.62	16	34.62	22	34.62	12	34.62	16	34.62	14
34.64	18	34.64	12	34.64	20	34.64	22	34.64	24
34.66	18	34.66	20	34.66	16	34.66	14	34.66	28
34.68	16	34.68	10	34.68	14	34.68	8	34.68	12
34.7	22	34.7	18	34.7	16	34.7	20	34.7	24
34.72	20	34.72	20	34.72	16	34.72	22	34.72	22
34.74	16	34.74	24	34.74	14	34.74	20	34.74	20
34.76	18	34.76	22	34.76	18	34.76	28	34.76	20
34.78	24	34.78	18	34.78	14	34.78	24	34.78	12
34.8	12	34.8	18	34.8	16	34.8	22	34.8	16
34.82	22	34.82	18	34.82	16	34.82	20	34.82	20
34.84	16	34.84	12	34.84	20	34.84	12	34.84	26
34.86	20	34.86	22	34.86	20	34.86	14	34.86	18
34.88	20	34.88	14	34.88	18	34.88	18	34.88	22
34.9	18	34.9	28	34.9	16	34.9	18	34.9	18
34.92	26	34.92	22	34.92	18	34.92	20	34.92	16
34.94	22	34.94	20	34.94	20	34.94	12	34.94	14
34.96	20	34.96	20	34.96	18	34.96	14	34.96	12
34.98	20	34.98	14	34.98	22	34.98	20	34.98	24
35	14	35	28	35	20	35	12	35	18
35.02	22	35.02	20	35.02	18	35.02	22	35.02	20
35.04	18	35.04	22	35.04	20	35.04	14	35.04	20
35.06	20	35.06	16	35.06	16	35.06	12	35.06	22
35.08	18	35.08	18	35.08	22	35.08	16	35.08	30
35.1	26	35.1	22	35.1	20	35.1	22	35.1	20
35.12	22	35.12	20	35.12	20	35.12	20	35.12	22
35.14	14	35.14	20	35.14	18	35.14	16	35.14	22
35.16	18	35.16	20	35.16	18	35.16	22	35.16	20
35.18	16	35.18	14	35.18	18	35.18	18	35.18	24
35.2	16	35.2	20	35.2	18	35.2	20	35.2	24
35.22	20	35.22	22	35.22	22	35.22	22	35.22	20
35.24	16	35.24	16	35.24	16	35.24	12	35.24	30
35.26	12	35.26	16	35.26	22	35.26	22	35.26	26
35.28	14	35.28	18	35.28	14	35.28	16	35.28	24
35.3	20	35.3	18	35.3	20	35.3	24	35.3	18
35.32	20	35.32	24	35.32	12	35.32	18	35.32	16
35.34	18	35.34	22	35.34	22	35.34	10	35.34	26
35.36	22	35.36	24	35.36	14	35.36	20	35.36	28
35.38	10	35.38	16	35.38	12	35.38	18	35.38	18
35.4	18	35.4	14	35.4	16	35.4	22	35.4	30
35.42	20	35.42	20	35.42	26	35.42	20	35.42	14
35.44	24	35.44	18	35.44	20	35.44	30	35.44	18
35.46	26	35.46	22	35.46	18	35.46	18	35.46	30
35.48	28	35.48	24	35.48	24	35.48	28	35.48	22
35.5	20	35.5	22	35.5	24	35.5	16	35.5	28
35.52	22	35.52	12	35.52	20	35.52	16	35.52	30
35.54	24	35.54	26	35.54	16	35.54	18	35.54	12
35.56	18	35.56	18	35.56	14	35.56	18	35.56	26
35.58	12	35.58	20	35.58	24	35.58	16	35.58	30
35.6	18	35.6	24	35.6	20	35.6	28	35.6	30
35.62	18	35.62	26	35.62	12	35.62	8	35.62	26
35.64	18	35.64	24	35.64	24	35.64	18	35.64	26
35.66	18	35.66	16	35.66	14	35.66	18	35.66	30
35.68	20	35.68	30	35.68	16	35.68	26	35.68	16
35.7	20	35.7	26	35.7	26	35.7	20	35.7	28
35.72	22	35.72	28	35.72	18	35.72	16	35.72	22
35.74	20	35.74	20	35.74	18	35.74	28	35.74	32
35.76	20	35.76	24	35.76	16	35.76	26	35.76	18
35.78	24	35.78	20	35.78	20	35.78	20	35.78	18
35.8	28	35.8	18	35.8	22	35.8	24	35.8	22
35.82	24	35.82	14	35.82	26	35.82	20	35.82	18
35.84	30	35.84	30	35.84	14	35.84	26	35.84	20
35.86	20	35.86	20	35.86	18	35.86	26	35.86	18
35.88	14	35.88	24	35.88	36	35.88	28	35.88	22
35.9	18	35.9	20	35.9	22	35.9	16	35.9	32
35.92	14	35.92	28	35.92	22	35.92	18	35.92	18
35.94	18	35.94	26	35.94	20	35.94	26	35.94	40
35.96	24	35.96	26	35.96	20	35.96	24	35.96	22
35.98	22	35.98	24	35.98	24	35.98	26	35.98	28
36	34	36	18	36	32	36	26	36	26
36.02	34	36.02	32	36.02	28	36.02	22	36.02	26
36.04	36	36.04	24	36.04	28	36.04	26	36.04	28
36.06	16	36.06	24	36.06	24	36.06	32	36.06	26
36.08	18	36.08	32	36.08	24	36.08	36	36.08	32
36.1	18	36.1	26	36.1	26	36.1	32	36.1	26
36.12	26	36.12	40	36.12	28	36.12	34	36.12	36
36.14	22	36.14	32	36.14	26	36.14	30	36.14	34
36.16	28	36.16	26	36.16	28	36.16	28	36.16	28
36.18	20	36.18	38	36.18	32	36.18	34	36.18	36
36.2	30	36.2	30	36.2	30	36.2	26	36.2	26
36.22	34	36.22	36	36.22	34	36.22	40	36.22	36
36.24	28	36.24	26	36.24	30	36.24	38	36.24	26
36.26	26	36.26	40	36.26	30	36.26	52	36.26	32
36.28	24	36.28	32	36.28	30	36.28	32	36.28	36
36.3	32	36.3	36	36.3	32	36.3	32	36.3	40
36.32	30	36.32	44	36.32	24	36.32	40	36.32	42
36.34	36	36.34	36	36.34	28	36.34	32	36.34	32
36.36	40	36.36	34	36.36	42	36.36	40	36.36	40
36.38	48	36.38	38	36.38	42	36.38	42	36.38	34
36.4	32	36.4	32	36.4	38	36.4	46	36.4	34
36.42	40	36.42	46	36.42	38	36.42	52	36.42	42
36.44	46	36.44	40	36.44	52	36.44	40	36.44	34
36.46	44	36.46	58	36.46	32	36.46	48	36.46	44
36.48	48	36.48	42	36.48	38	36.48	56	36.48	46
36.5	40	36.5	60	36.5	40	36.5	54	36.5	52
36.52	48	36.52	46	36.52	36	36.52	58	36.52	42
36.54	42	36.54	52	36.54	60	36.54	54	36.54	40
36.56	44	36.56	56	36.56	54	36.56	42	36.56	52
36.58	50	36.58	62	36.58	38	36.58	54	36.58	52
36.6	58	36.6	48	36.6	58	36.6	60	36.6	44
36.62	48	36.62	56	36.62	54	36.62	60	36.62	54
36.64	66	36.64	62	36.64	52	36.64	62	36.64	60
36.66	58	36.66	68	36.66	60	36.66	58	36.66	46
36.68	60	36.68	78	36.68	64	36.68	68	36.68	54
36.7	66	36.7	66	36.7	66	36.7	56	36.7	76
36.72	66	36.72	66	36.72	66	36.72	78	36.72	48
36.74	74	36.74	60	36.74	68	36.74	80	36.74	80
36.76	82	36.76	76	36.76	68	36.76	86	36.76	88
36.78	76	36.78	86	36.78	86	36.78	76	36.78	62
36.8	74	36.8	62	36.8	86	36.8	80	36.8	70
36.82	64	36.82	74	36.82	82	36.82	82	36.82	70
36.84	76	36.84	78	36.84	84	36.84	72	36.84	70
36.86	78	36.86	88	36.86	64	36.86	88	36.86	66
36.88	90	36.88	96	36.88	82	36.88	104	36.88	62
36.9	104	36.9	90	36.9	80	36.9	108	36.9	86
36.92	86	36.92	100	36.92	74	36.92	112	36.92	92
36.94	104	36.94	94	36.94	94	36.94	102	36.94	96
36.96	96	36.96	86	36.96	96	36.96	122	36.96	94
36.98	82	36.98	102	36.98	108	36.98	102	36.98	110
37	90	37	88	37	102	37	122	37	90
37.02	80	37.02	106	37.02	104	37.02	122	37.02	116
37.04	98	37.04	124	37.04	106	37.04	110	37.04	96
37.06	108	37.06	104	37.06	110	37.06	118	37.06	88
37.08	92	37.08	138	37.08	110	37.08	152	37.08	104
37.1	102	37.1	120	37.1	96	37.1	146	37.1	96
37.12	116	37.12	126	37.12	110	37.12	116	37.12	92
37.14	118	37.14	126	37.14	120	37.14	146	37.14	106
37.16	110	37.16	126	37.16	144	37.16	132	37.16	122
37.18	128	37.18	150	37.18	102	37.18	150	37.18	110
37.2	106	37.2	140	37.2	132	37.2	150	37.2	104
37.22	114	37.22	120	37.22	134	37.22	136	37.22	110
37.24	130	37.24	150	37.24	132	37.24	142	37.24	122
37.26	114	37.26	148	37.26	138	37.26	180	37.26	130
37.28	118	37.28	158	37.28	172	37.28	172	37.28	126
37.3	128	37.3	146	37.3	160	37.3	188	37.3	120
37.32	142	37.32	194	37.32	170	37.32	196	37.32	126
37.34	136	37.34	174	37.34	166	37.34	170	37.34	122
37.36	144	37.36	200	37.36	186	37.36	192	37.36	128
37.38	154	37.38	170	37.38	168	37.38	192	37.38	120
37.4	128	37.4	188	37.4	188	37.4	200	37.4	130
37.42	176	37.42	200	37.42	182	37.42	184	37.42	144
37.44	126	37.44	206	37.44	168	37.44	190	37.44	162
37.46	174	37.46	198	37.46	212	37.46	212	37.46	156
37.48	172	37.48	216	37.48	196	37.48	218	37.48	162
37.5	170	37.5	218	37.5	212	37.5	238	37.5	156
37.52	160	37.52	198	37.52	176	37.52	234	37.52	148
37.54	166	37.54	226	37.54	224	37.54	228	37.54	146
37.56	190	37.56	206	37.56	228	37.56	226	37.56	178
37.58	184	37.58	224	37.58	212	37.58	236	37.58	172
37.6	150	37.6	232	37.6	224	37.6	226	37.6	166
37.62	176	37.62	220	37.62	220	37.62	212	37.62	172
37.64	186	37.64	214	37.64	228	37.64	252	37.64	180
37.66	174	37.66	216	37.66	252	37.66	248	37.66	148
37.68	210	37.68	236	37.68	242	37.68	250	37.68	180
37.7	166	37.7	238	37.7	226	37.7	250	37.7	188
37.72	192	37.72	230	37.72	240	37.72	270	37.72	190
37.74	172	37.74	242	37.74	276	37.74	242	37.74	176
37.76	190	37.76	232	37.76	260	37.76	278	37.76	200
37.78	170	37.78	210	37.78	258	37.78	242	37.78	172
37.8	188	37.8	230	37.8	232	37.8	244	37.8	190
37.82	188	37.82	238	37.82	238	37.82	248	37.82	196
37.84	176	37.84	210	37.84	248	37.84	230	37.84	170
37.86	186	37.86	212	37.86	240	37.86	224	37.86	208
37.88	192	37.88	212	37.88	224	37.88	230	37.88	184
37.9	168	37.9	200	37.9	238	37.9	210	37.9	170
37.92	182	37.92	200	37.92	208	37.92	214	37.92	204
37.94	148	37.94	178	37.94	224	37.94	220	37.94	180
37.96	176	37.96	190	37.96	224	37.96	222	37.96	146
37.98	148	37.98	188	37.98	226	37.98	206	37.98	186
38	148	38	190	38	194	38	208	38	188
38.02	170	38.02	188	38.02	234	38.02	192	38.02	164
38.04	150	38.04	172	38.04	206	38.04	220	38.04	188
38.06	180	38.06	164	38.06	190	38.06	198	38.06	176
38.08	148	38.08	146	38.08	180	38.08	202	38.08	176
38.1	138	38.1	146	38.1	184	38.1	166	38.1	146
38.12	140	38.12	154	38.12	180	38.12	176	38.12	144
38.14	152	38.14	146	38.14	198	38.14	186	38.14	160
38.16	154	38.16	142	38.16	186	38.16	192	38.16	146
38.18	168	38.18	144	38.18	182	38.18	154	38.18	164
38.2	122	38.2	140	38.2	162	38.2	156	38.2	166
38.22	146	38.22	130	38.22	144	38.22	160	38.22	184
38.24	144	38.24	160	38.24	170	38.24	152	38.24	136
38.26	140	38.26	152	38.26	146	38.26	136	38.26	136
38.28	152	38.28	148	38.28	146	38.28	164	38.28	144
38.3	134	38.3	132	38.3	174	38.3	158	38.3	138
38.32	138	38.32	144	38.32	148	38.32	158	38.32	144
38.34	134	38.34	152	38.34	156	38.34	146	38.34	136
38.36	128	38.36	152	38.36	130	38.36	166	38.36	126
38.38	128	38.38	136	38.38	168	38.38	144	38.38	146
38.4	118	38.4	136	38.4	162	38.4	132	38.4	114
38.42	120	38.42	130	38.42	142	38.42	144	38.42	132
38.44	138	38.44	138	38.44	138	38.44	146	38.44	124
38.46	150	38.46	114	38.46	146	38.46	132	38.46	126
38.48	114	38.48	144	38.48	156	38.48	148	38.48	124
38.5	120	38.5	126	38.5	130	38.5	142	38.5	134
38.52	128	38.52	158	38.52	132	38.52	126	38.52	116
38.54	120	38.54	128	38.54	136	38.54	108	38.54	126
38.56	108	38.56	134	38.56	134	38.56	146	38.56	110
38.58	100	38.58	106	38.58	126	38.58	146	38.58	132
38.6	122	38.6	102	38.6	110	38.6	126	38.6	114
38.62	106	38.62	120	38.62	106	38.62	102	38.62	116
38.64	120	38.64	94	38.64	118	38.64	132	38.64	116
38.66	120	38.66	108	38.66	118	38.66	100	38.66	100
38.68	100	38.68	94	38.68	112	38.68	126	38.68	120
38.7	118	38.7	110	38.7	102	38.7	122	38.7	92
38.72	92	38.72	88	38.72	94	38.72	94	38.72	98
38.74	80	38.74	92	38.74	104	38.74	114	38.74	96
38.76	92	38.76	102	38.76	112	38.76	76	38.76	94
38.78	72	38.78	86	38.78	80	38.78	72	38.78	96
38.8	78	38.8	90	38.8	94	38.8	90	38.8	104
38.82	74	38.82	62	38.82	72	38.82	82	38.82	94
38.84	82	38.84	68	38.84	80	38.84	70	38.84	74
38.86	64	38.86	56	38.86	80	38.86	60	38.86	76
38.88	72	38.88	80	38.88	70	38.88	68	38.88	68
38.9	60	38.9	72	38.9	82	38.9	74	38.9	56
38.92	58	38.92	54	38.92	80	38.92	68	38.92	76
38.94	70	38.94	72	38.94	56	38.94	56	38.94	72
38.96	52	38.96	48	38.96	66	38.96	48	38.96	50
38.98	62	38.98	58	38.98	58	38.98	54	38.98	62
39	58	39	50	39	56	39	46	39	48
39.02	36	39.02	48	39.02	58	39.02	42	39.02	60
39.04	46	39.04	42	39.04	42	39.04	46	39.04	40
39.06	48	39.06	50	39.06	46	39.06	50	39.06	58
39.08	42	39.08	38	39.08	56	39.08	40	39.08	44
39.1	44	39.1	28	39.1	48	39.1	52	39.1	46
39.12	36	39.12	42	39.12	58	39.12	30	39.12	44
39.14	46	39.14	32	39.14	30	39.14	40	39.14	34
39.16	40	39.16	34	39.16	52	39.16	36	39.16	42
39.18	44	39.18	32	39.18	42	39.18	34	39.18	44
39.2	28	39.2	30	39.2	50	39.2	32	39.2	38
39.22	24	39.22	30	39.22	32	39.22	38	39.22	26
39.24	20	39.24	34	39.24	40	39.24	26	39.24	38
39.26	22	39.26	30	39.26	32	39.26	20	39.26	40
39.28	26	39.28	24	39.28	36	39.28	32	39.28	30
39.3	24	39.3	26	39.3	28	39.3	18	39.3	24
39.32	16	39.32	28	39.32	40	39.32	26	39.32	36
39.34	22	39.34	26	39.34	28	39.34	22	39.34	20
39.36	24	39.36	30	39.36	24	39.36	22	39.36	28
39.38	18	39.38	22	39.38	36	39.38	20	39.38	50
39.4	20	39.4	30	39.4	28	39.4	20	39.4	26
39.42	22	39.42	26	39.42	18	39.42	20	39.42	38
39.44	24	39.44	28	39.44	22	39.44	36	39.44	18
39.46	22	39.46	32	39.46	24	39.46	20	39.46	28
39.48	16	39.48	20	39.48	22	39.48	16	39.48	26
39.5	14	39.5	18	39.5	20	39.5	26	39.5	18
39.52	22	39.52	24	39.52	24	39.52	26	39.52	20
39.54	24	39.54	20	39.54	24	39.54	24	39.54	32
39.56	22	39.56	22	39.56	28	39.56	24	39.56	24
39.58	10	39.58	16	39.58	20	39.58	20	39.58	30
39.6	18	39.6	20	39.6	22	39.6	18	39.6	28
39.62	20	39.62	34	39.62	26	39.62	24	39.62	22
39.64	18	39.64	20	39.64	20	39.64	18	39.64	18
39.66	24	39.66	22	39.66	22	39.66	22	39.66	18
39.68	20	39.68	18	39.68	8	39.68	20	39.68	22
39.7	18	39.7	22	39.7	22	39.7	18	39.7	24
39.72	10	39.72	20	39.72	30	39.72	30	39.72	32
39.74	16	39.74	26	39.74	8	39.74	18	39.74	14
39.76	22	39.76	24	39.76	20	39.76	26	39.76	22
39.78	18	39.78	20	39.78	20	39.78	20	39.78	24
39.8	16	39.8	40	39.8	20	39.8	14	39.8	20
39.82	16	39.82	20	39.82	14	39.82	10	39.82	16
39.84	6	39.84	20	39.84	16	39.84	16	39.84	22
39.86	24	39.86	16	39.86	18	39.86	18	39.86	22
39.88	18	39.88	12	39.88	22	39.88	16	39.88	22
39.9	8	39.9	26	39.9	18	39.9	20	39.9	16
39.92	24	39.92	16	39.92	22	39.92	18	39.92	22
39.94	20	39.94	20	39.94	20	39.94	18	39.94	16
39.96	12	39.96	20	39.96	18	39.96	18	39.96	20
39.98	8	39.98	10	39.98	16	39.98	20	39.98	24
40	22	40	20	40	22	40	20	40	28
40.02	12	40.02	20	40.02	18	40.02	20	40.02	14
40.04	24	40.04	26	40.04	16	40.04	14	40.04	20
40.06	18	40.06	16	40.06	14	40.06	14	40.06	20
40.08	14	40.08	20	40.08	22	40.08	16	40.08	26
40.1	14	40.1	22	40.1	16	40.1	22	40.1	16
40.12	10	40.12	18	40.12	30	40.12	18	40.12	20
40.14	20	40.14	18	40.14	12	40.14	16	40.14	20
40.16	12	40.16	12	40.16	26	40.16	20	40.16	26
40.18	16	40.18	22	40.18	18	40.18	12	40.18	24
40.2	12	40.2	16	40.2	20	40.2	16	40.2	18
40.22	24	40.22	24	40.22	34	40.22	18	40.22	22
40.24	10	40.24	14	40.24	10	40.24	18	40.24	16
40.26	18	40.26	18	40.26	20	40.26	22	40.26	26
40.28	10	40.28	26	40.28	16	40.28	22	40.28	16
40.3	22	40.3	18	40.3	18	40.3	14	40.3	8
40.32	10	40.32	20	40.32	14	40.32	14	40.32	18
40.34	14	40.34	20	40.34	14	40.34	18	40.34	26
40.36	12	40.36	14	40.36	22	40.36	16	40.36	16
40.38	16	40.38	14	40.38	16	40.38	12	40.38	12
40.4	12	40.4	14	40.4	14	40.4	12	40.4	22
40.42	10	40.42	22	40.42	20	40.42	12	40.42	8
40.44	12	40.44	14	40.44	14	40.44	20	40.44	20
40.46	12	40.46	20	40.46	14	40.46	16	40.46	20
40.48	12	40.48	12	40.48	10	40.48	12	40.48	14
40.5	12	40.5	18	40.5	14	40.5	14	40.5	14
40.52	24	40.52	26	40.52	12	40.52	18	40.52	18
40.54	10	40.54	18	40.54	18	40.54	20	40.54	18
40.56	16	40.56	18	40.56	16	40.56	16	40.56	14
40.58	16	40.58	22	40.58	20	40.58	18	40.58	24
40.6	16	40.6	14	40.6	12	40.6	16	40.6	20
40.62	10	40.62	10	40.62	12	40.62	10	40.62	12
40.64	22	40.64	16	40.64	14	40.64	14	40.64	20
40.66	18	40.66	20	40.66	10	40.66	18	40.66	22
40.68	14	40.68	12	40.68	14	40.68	14	40.68	12
40.7	8	40.7	14	40.7	14	40.7	12	40.7	18
40.72	10	40.72	20	40.72	16	40.72	14	40.72	16
40.74	14	40.74	20	40.74	12	40.74	18	40.74	16
40.76	18	40.76	10	40.76	12	40.76	14	40.76	12
40.78	10	40.78	8	40.78	18	40.78	10	40.78	16
40.8	10	40.8	18	40.8	18	40.8	12	40.8	22
40.82	12	40.82	16	40.82	10	40.82	20	40.82	20
40.84	14	40.84	16	40.84	6	40.84	14	40.84	20
40.86	10	40.86	12	40.86	20	40.86	14	40.86	14
40.88	12	40.88	18	40.88	10	40.88	12	40.88	14
40.9	12	40.9	18	40.9	14	40.9	10	40.9	12
40.92	16	40.92	8	40.92	18	40.92	16	40.92	16
40.94	14	40.94	20	40.94	12	40.94	16	40.94	20
40.96	14	40.96	24	40.96	16	40.96	16	40.96	16
40.98	14	40.98	14	40.98	12	40.98	14	40.98	12
41	14	41	16	41	10	41	18	41	20
41.02	18	41.02	20	41.02	14	41.02	10	41.02	14
41.04	20	41.04	16	41.04	20	41.04	14	41.04	12
41.06	18	41.06	14	41.06	10	41.06	14	41.06	18
41.08	14	41.08	14	41.08	10	41.08	14	41.08	14
41.1	18	41.1	10	41.1	16	41.1	12	41.1	18
41.12	16	41.12	20	41.12	16	41.12	20	41.12	20
41.14	10	41.14	22	41.14	14	41.14	12	41.14	12
41.16	12	41.16	14	41.16	12	41.16	10	41.16	22
41.18	20	41.18	10	41.18	8	41.18	10	41.18	14
41.2	8	41.2	20	41.2	10	41.2	14	41.2	12
41.22	10	41.22	12	41.22	10	41.22	10	41.22	14
41.24	20	41.24	18	41.24	20	41.24	16	41.24	16
41.26	8	41.26	12	41.26	14	41.26	14	41.26	20
41.28	12	41.28	14	41.28	14	41.28	16	41.28	14
41.3	14	41.3	16	41.3	10	41.3	8	41.3	10
41.32	12	41.32	12	41.32	16	41.32	12	41.32	12
41.34	8	41.34	18	41.34	14	41.34	6	41.34	22
41.36	16	41.36	12	41.36	14	41.36	14	41.36	12
41.38	10	41.38	14	41.38	6	41.38	16	41.38	16
41.4	20	41.4	14	41.4	16	41.4	12	41.4	20
41.42	14	41.42	8	41.42	10	41.42	18	41.42	18
41.44	12	41.44	18	41.44	14	41.44	8	41.44	26
41.46	12	41.46	14	41.46	18	41.46	14	41.46	12
41.48	18	41.48	10	41.48	16	41.48	4	41.48	12
41.5	12	41.5	14	41.5	14	41.5	14	41.5	6
41.52	12	41.52	12	41.52	12	41.52	12	41.52	28
41.54	20	41.54	14	41.54	16	41.54	6	41.54	14
41.56	10	41.56	10	41.56	16	41.56	10	41.56	8
41.58	6	41.58	8	41.58	16	41.58	16	41.58	14
41.6	10	41.6	12	41.6	14	41.6	22	41.6	18
41.62	18	41.62	8	41.62	8	41.62	14	41.62	12
41.64	22	41.64	14	41.64	12	41.64	14	41.64	12
41.66	14	41.66	8	41.66	16	41.66	8	41.66	16
41.68	6	41.68	20	41.68	6	41.68	14	41.68	22
41.7	14	41.7	12	41.7	10	41.7	14	41.7	10
41.72	18	41.72	12	41.72	16	41.72	8	41.72	24
41.74	16	41.74	12	41.74	6	41.74	12	41.74	24
41.76	18	41.76	14	41.76	14	41.76	12	41.76	10
41.78	14	41.78	12	41.78	8	41.78	16	41.78	20
41.8	22	41.8	18	41.8	12	41.8	10	41.8	12
41.82	4	41.82	12	41.82	10	41.82	10	41.82	12
41.84	6	41.84	14	41.84	10	41.84	12	41.84	22
41.86	10	41.86	14	41.86	10	41.86	8	41.86	12
41.88	10	41.88	20	41.88	10	41.88	16	41.88	16
41.9	26	41.9	12	41.9	12	41.9	10	41.9	18
41.92	10	41.92	16	41.92	6	41.92	8	41.92	14
41.94	16	41.94	12	41.94	10	41.94	14	41.94	14
41.96	14	41.96	18	41.96	10	41.96	8	41.96	12
41.98	6	41.98	14	41.98	6	41.98	8	41.98	16
42	12	42	14	42	10	42	20	42	12
42.02	12	42.02	10	42.02	18	42.02	12	42.02	16
42.04	12	42.04	14	42.04	16	42.04	10	42.04	8
42.06	12	42.06	14	42.06	10	42.06	10	42.06	22
42.08	18	42.08	8	42.08	12	42.08	10	42.08	20
42.1	12	42.1	8	42.1	22	42.1	14	42.1	12
42.12	8	42.12	18	42.12	16	42.12	18	42.12	6
42.14	12	42.14	8	42.14	12	42.14	12	42.14	14
42.16	16	42.16	18	42.16	12	42.16	8	42.16	14
42.18	6	42.18	14	42.18	8	42.18	6	42.18	16
42.2	12	42.2	8	42.2	12	42.2	16	42.2	18
42.22	14	42.22	16	42.22	16	42.22	12	42.22	10
42.24	18	42.24	16	42.24	14	42.24	12	42.24	12
42.26	22	42.26	18	42.26	14	42.26	12	42.26	26
42.28	10	42.28	12	42.28	12	42.28	14	42.28	12
42.3	16	42.3	12	42.3	16	42.3	14	42.3	6
42.32	14	42.32	14	42.32	6	42.32	12	42.32	14
42.34	16	42.34	14	42.34	14	42.34	12	42.34	14
42.36	14	42.36	16	42.36	10	42.36	10	42.36	6
42.38	14	42.38	14	42.38	10	42.38	10	42.38	14
42.4	10	42.4	12	42.4	14	42.4	6	42.4	10
42.42	18	42.42	12	42.42	12	42.42	10	42.42	12
42.44	12	42.44	10	42.44	10	42.44	4	42.44	14
42.46	10	42.46	16	42.46	10	42.46	14	42.46	10
42.48	10	42.48	14	42.48	8	42.48	12	42.48	10
42.5	10	42.5	10	42.5	12	42.5	10	42.5	12
42.52	12	42.52	18	42.52	18	42.52	14	42.52	12
42.54	16	42.54	6	42.54	8	42.54	18	42.54	10
42.56	26	42.56	18	42.56	16	42.56	10	42.56	20
42.58	14	42.58	8	42.58	10	42.58	10	42.58	8
42.6	10	42.6	14	42.6	12	42.6	18	42.6	18
42.62	12	42.62	12	42.62	4	42.62	8	42.62	10
42.64	10	42.64	8	42.64	12	42.64	10	42.64	14
42.66	14	42.66	10	42.66	14	42.66	6	42.66	22
42.68	16	42.68	12	42.68	4	42.68	14	42.68	20
42.7	14	42.7	8	42.7	8	42.7	16	42.7	14
42.72	10	42.72	10	42.72	14	42.72	12	42.72	12
42.74	24	42.74	8	42.74	12	42.74	16	42.74	16
42.76	14	42.76	16	42.76	8	42.76	10	42.76	14
42.78	16	42.78	10	42.78	10	42.78	8	42.78	14
42.8	12	42.8	10	42.8	14	42.8	10	42.8	12
42.82	8	42.82	16	42.82	10	42.82	12	42.82	14
42.84	12	42.84	18	42.84	16	42.84	14	42.84	14
42.86	12	42.86	10	42.86	10	42.86	12	42.86	12
42.88	10	42.88	12	42.88	16	42.88	10	42.88	14
42.9	14	42.9	10	42.9	8	42.9	4	42.9	20
42.92	14	42.92	14	42.92	6	42.92	12	42.92	18
42.94	14	42.94	14	42.94	6	42.94	10	42.94	18
42.96	8	42.96	12	42.96	10	42.96	12	42.96	22
42.98	16	42.98	12	42.98	14	42.98	16	42.98	12
43	10	43	12	43	8	43	8	43	14
43.02	12	43.02	10	43.02	18	43.02	12	43.02	24
43.04	14	43.04	16	43.04	18	43.04	12	43.04	16
43.06	14	43.06	14	43.06	16	43.06	10	43.06	14
43.08	16	43.08	12	43.08	8	43.08	14	43.08	12
43.1	14	43.1	14	43.1	8	43.1	8	43.1	14
43.12	10	43.12	12	43.12	12	43.12	12	43.12	10
43.14	18	43.14	6	43.14	14	43.14	8	43.14	10
43.16	12	43.16	12	43.16	12	43.16	10	43.16	22
43.18	10	43.18	12	43.18	16	43.18	18	43.18	12
43.2	14	43.2	14	43.2	12	43.2	10	43.2	12
43.22	12	43.22	20	43.22	8	43.22	12	43.22	16
43.24	12	43.24	10	43.24	14	43.24	14	43.24	12
43.26	18	43.26	14	43.26	16	43.26	12	43.26	8
43.28	18	43.28	10	43.28	14	43.28	8	43.28	14
43.3	14	43.3	12	43.3	10	43.3	12	43.3	12
43.32	10	43.32	14	43.32	10	43.32	8	43.32	12
43.34	8	43.34	16	43.34	8	43.34	14	43.34	4
43.36	14	43.36	16	43.36	8	43.36	4	43.36	12
43.38	14	43.38	4	43.38	8	43.38	12	43.38	14
43.4	8	43.4	10	43.4	8	43.4	12	43.4	12
43.42	10	43.42	6	43.42	16	43.42	10	43.42	10
43.44	12	43.44	10	43.44	10	43.44	14	43.44	14
43.46	6	43.46	16	43.46	8	43.46	6	43.46	14
43.48	10	43.48	18	43.48	18	43.48	12	43.48	14
43.5	16	43.5	16	43.5	12	43.5	16	43.5	20
43.52	16	43.52	14	43.52	12	43.52	4	43.52	10
43.54	6	43.54	8	43.54	12	43.54	10	43.54	8
43.56	12	43.56	10	43.56	6	43.56	8	43.56	14
43.58	12	43.58	14	43.58	14	43.58	14	43.58	12
43.6	8	43.6	14	43.6	8	43.6	14	43.6	18
43.62	12	43.62	20	43.62	10	43.62	12	43.62	10
43.64	8	43.64	8	43.64	8	43.64	14	43.64	16
43.66	8	43.66	16	43.66	12	43.66	8	43.66	20
43.68	16	43.68	12	43.68	10	43.68	14	43.68	14
43.7	8	43.7	10	43.7	10	43.7	10	43.7	24
43.72	10	43.72	12	43.72	16	43.72	8	43.72	18
43.74	10	43.74	18	43.74	6	43.74	10	43.74	14
43.76	14	43.76	14	43.76	10	43.76	12	43.76	14
43.78	16	43.78	8	43.78	14	43.78	8	43.78	12
43.8	10	43.8	12	43.8	12	43.8	12	43.8	8
43.82	8	43.82	12	43.82	10	43.82	10	43.82	16
43.84	8	43.84	14	43.84	16	43.84	12	43.84	14
43.86	12	43.86	18	43.86	12	43.86	6	43.86	16
43.88	20	43.88	10	43.88	10	43.88	4	43.88	18
43.9	12	43.9	16	43.9	12	43.9	14	43.9	8
43.92	10	43.92	8	43.92	6	43.92	12	43.92	14
43.94	4	43.94	14	43.94	10	43.94	12	43.94	12
43.96	16	43.96	12	43.96	14	43.96	14	43.96	8
43.98	14	43.98	12	43.98	10	43.98	14	43.98	18
44	12	44	20	44	12	44	8	44	10
44.02	10	44.02	18	44.02	12	44.02	2	44.02	10
44.04	14	44.04	12	44.04	10	44.04	8	44.04	20
44.06	18	44.06	12	44.06	10	44.06	6	44.06	18
44.08	12	44.08	16	44.08	18	44.08	10	44.08	10
44.1	12	44.1	6	44.1	12	44.1	12	44.1	12
44.12	18	44.12	6	44.12	12	44.12	18	44.12	14
44.14	14	44.14	6	44.14	10	44.14	10	44.14	12
44.16	8	44.16	14	44.16	12	44.16	12	44.16	20
44.18	12	44.18	12	44.18	6	44.18	10	44.18	14
44.2	12	44.2	16	44.2	8	44.2	12	44.2	12
44.22	18	44.22	16	44.22	10	44.22	14	44.22	16
44.24	8	44.24	12	44.24	12	44.24	12	44.24	12
44.26	8	44.26	12	44.26	16	44.26	10	44.26	10
44.28	18	44.28	16	44.28	8	44.28	6	44.28	14
44.3	8	44.3	8	44.3	8	44.3	20	44.3	10
44.32	10	44.32	14	44.32	4	44.32	6	44.32	14
44.34	16	44.34	12	44.34	12	44.34	8	44.34	14
44.36	16	44.36	8	44.36	12	44.36	12	44.36	10
44.38	14	44.38	18	44.38	12	44.38	4	44.38	14
44.4	10	44.4	16	44.4	10	44.4	12	44.4	10
44.42	12	44.42	10	44.42	10	44.42	14	44.42	10
44.44	16	44.44	10	44.44	16	44.44	16	44.44	20
44.46	18	44.46	14	44.46	10	44.46	12	44.46	14
44.48	10	44.48	16	44.48	14	44.48	10	44.48	18
44.5	10	44.5	6	44.5	14	44.5	6	44.5	12
44.52	8	44.52	14	44.52	6	44.52	14	44.52	18
44.54	14	44.54	12	44.54	10	44.54	10	44.54	24
44.56	14	44.56	18	44.56	10	44.56	10	44.56	14
44.58	18	44.58	10	44.58	12	44.58	20	44.58	14
44.6	10	44.6	12	44.6	12	44.6	6	44.6	18
44.62	12	44.62	12	44.62	14	44.62	6	44.62	10
44.64	8	44.64	14	44.64	6	44.64	12	44.64	10
44.66	10	44.66	10	44.66	8	44.66	12	44.66	18
44.68	10	44.68	16	44.68	12	44.68	12	44.68	14
44.7	14	44.7	10	44.7	12	44.7	4	44.7	14
44.72	8	44.72	12	44.72	8	44.72	18	44.72	10
44.74	10	44.74	6	44.74	4	44.74	18	44.74	14
44.76	10	44.76	12	44.76	8	44.76	10	44.76	16
44.78	6	44.78	12	44.78	6	44.78	12	44.78	18
44.8	6	44.8	12	44.8	16	44.8	20	44.8	10
44.82	12	44.82	14	44.82	12	44.82	14	44.82	18
44.84	8	44.84	12	44.84	16	44.84	10	44.84	8
44.86	12	44.86	6	44.86	10	44.86	12	44.86	10
44.88	8	44.88	12	44.88	8	44.88	12	44.88	16
44.9	12	44.9	12	44.9	16	44.9	6	44.9	8
44.92	10	44.92	20	44.92	6	44.92	10	44.92	12
44.94	12	44.94	8	44.94	10	44.94	20	44.94	14
44.96	14	44.96	14	44.96	14	44.96	10	44.96	20
44.98	12	44.98	10	44.98	8	44.98	8	44.98	10
45	12	45	12	45	8	45	14	45	12
45.02	12	45.02	18	45.02	8	45.02	16	45.02	12
45.04	16	45.04	16	45.04	14	45.04	14	45.04	14
45.06	18	45.06	10	45.06	16	45.06	12	45.06	8
45.08	14	45.08	10	45.08	16	45.08	12	45.08	10
45.1	10	45.1	22	45.1	8	45.1	8	45.1	12
45.12	16	45.12	8	45.12	14	45.12	18	45.12	10
45.14	18	45.14	26	45.14	8	45.14	10	45.14	12
45.16	12	45.16	10	45.16	14	45.16	16	45.16	12
45.18	12	45.18	10	45.18	12	45.18	6	45.18	14
45.2	12	45.2	12	45.2	10	45.2	10	45.2	18
45.22	12	45.22	12	45.22	18	45.22	12	45.22	16
45.24	8	45.24	12	45.24	12	45.24	10	45.24	16
45.26	12	45.26	12	45.26	6	45.26	8	45.26	16
45.28	18	45.28	6	45.28	12	45.28	12	45.28	10
45.3	12	45.3	12	45.3	10	45.3	12	45.3	10
45.32	4	45.32	14	45.32	12	45.32	4	45.32	8
45.34	10	45.34	8	45.34	10	45.34	10	45.34	8
45.36	12	45.36	12	45.36	8	45.36	14	45.36	12
45.38	10	45.38	12	45.38	10	45.38	12	45.38	8
45.4	8	45.4	18	45.4	10	45.4	14	45.4	8
45.42	8	45.42	10	45.42	16	45.42	10	45.42	12
45.44	10	45.44	8	45.44	6	45.44	16	45.44	12
45.46	12	45.46	8	45.46	12	45.46	12	45.46	14
45.48	6	45.48	12	45.48	10	45.48	12	45.48	12
45.5	6	45.5	12	45.5	12	45.5	20	45.5	12
45.52	10	45.52	12	45.52	8	45.52	14	45.52	18
45.54	6	45.54	8	45.54	12	45.54	2	45.54	10
45.56	14	45.56	10	45.56	10	45.56	16	45.56	12
45.58	14	45.58	12	45.58	14	45.58	12	45.58	18
45.6	14	45.6	10	45.6	10	45.6	8	45.6	8
45.62	10	45.62	14	45.62	6	45.62	14	45.62	6
45.64	14	45.64	14	45.64	8	45.64	10	45.64	14
45.66	14	45.66	14	45.66	8	45.66	12	45.66	10
45.68	10	45.68	12	45.68	14	45.68	12	45.68	16
45.7	16	45.7	12	45.7	12	45.7	6	45.7	6
45.72	10	45.72	10	45.72	12	45.72	16	45.72	16
45.74	10	45.74	14	45.74	12	45.74	12	45.74	18
45.76	8	45.76	10	45.76	6	45.76	14	45.76	12
45.78	16	45.78	14	45.78	14	45.78	10	45.78	12
45.8	8	45.8	14	45.8	10	45.8	10	45.8	8
45.82	10	45.82	12	45.82	8	45.82	16	45.82	14
45.84	18	45.84	8	45.84	6	45.84	16	45.84	8
45.86	8	45.86	10	45.86	12	45.86	16	45.86	20
45.88	14	45.88	16	45.88	8	45.88	14	45.88	16
45.9	16	45.9	12	45.9	14	45.9	8	45.9	16
45.92	12	45.92	10	45.92	12	45.92	12	45.92	14
45.94	12	45.94	14	45.94	8	45.94	12	45.94	18
45.96	14	45.96	16	45.96	12	45.96	14	45.96	22
45.98	6	45.98	12	45.98	16	45.98	10	45.98	14
46	8	46	16	46	12	46	10	46	10
46.02	10	46.02	14	46.02	12	46.02	10	46.02	14
46.04	12	46.04	14	46.04	6	46.04	10	46.04	14
46.06	8	46.06	8	46.06	16	46.06	6	46.06	14
46.08	8	46.08	14	46.08	6	46.08	8	46.08	20
46.1	12	46.1	12	46.1	10	46.1	18	46.1	10
46.12	6	46.12	14	46.12	12	46.12	6	46.12	14
46.14	16	46.14	14	46.14	12	46.14	10	46.14	14
46.16	12	46.16	14	46.16	8	46.16	12	46.16	16
46.18	12	46.18	8	46.18	8	46.18	16	46.18	12
46.2	8	46.2	14	46.2	10	46.2	20	46.2	12
46.22	14	46.22	12	46.22	10	46.22	10	46.22	22
46.24	12	46.24	10	46.24	14	46.24	8	46.24	12
46.26	12	46.26	8	46.26	18	46.26	12	46.26	14
46.28	16	46.28	16	46.28	8	46.28	8	46.28	6
46.3	8	46.3	12	46.3	12	46.3	10	46.3	18
46.32	10	46.32	12	46.32	8	46.32	4	46.32	18
46.34	18	46.34	14	46.34	8	46.34	16	46.34	10
46.36	12	46.36	12	46.36	8	46.36	12	46.36	16
46.38	10	46.38	14	46.38	8	46.38	10	46.38	14
46.4	18	46.4	4	46.4	12	46.4	10	46.4	22
46.42	10	46.42	10	46.42	12	46.42	10	46.42	16
46.44	10	46.44	16	46.44	10	46.44	18	46.44	18
46.46	8	46.46	20	46.46	8	46.46	12	46.46	8
46.48	14	46.48	8	46.48	8	46.48	22	46.48	22
46.5	12	46.5	12	46.5	14	46.5	16	46.5	20
46.52	16	46.52	14	46.52	10	46.52	8	46.52	18
46.54	18	46.54	18	46.54	14	46.54	10	46.54	12
46.56	14	46.56	8	46.56	8	46.56	8	46.56	14
46.58	16	46.58	14	46.58	16	46.58	8	46.58	12
46.6	8	46.6	16	46.6	8	46.6	8	46.6	12
46.62	18	46.62	12	46.62	10	46.62	12	46.62	10
46.64	18	46.64	20	46.64	14	46.64	12	46.64	20
46.66	14	46.66	12	46.66	14	46.66	12	46.66	16
46.68	16	46.68	12	46.68	10	46.68	10	46.68	16
46.7	14	46.7	12	46.7	14	46.7	16	46.7	10
46.72	14	46.72	16	46.72	14	46.72	18	46.72	16
46.74	8	46.74	16	46.74	12	46.74	14	46.74	10
46.76	14	46.76	18	46.76	16	46.76	12	46.76	24
46.78	8	46.78	14	46.78	14	46.78	10	46.78	14
46.8	14	46.8	12	46.8	14	46.8	6	46.8	12
46.82	16	46.82	12	46.82	12	46.82	16	46.82	16
46.84	8	46.84	14	46.84	20	46.84	16	46.84	14
46.86	14	46.86	20	46.86	16	46.86	22	46.86	12
46.88	18	46.88	14	46.88	10	46.88	16	46.88	16
46.9	20	46.9	18	46.9	16	46.9	14	46.9	10
46.92	12	46.92	12	46.92	10	46.92	14	46.92	20
46.94	18	46.94	16	46.94	8	46.94	14	46.94	14
46.96	18	46.96	14	46.96	12	46.96	14	46.96	22
46.98	24	46.98	12	46.98	14	46.98	12	46.98	22
47	22	47	18	47	16	47	10	47	16
47.02	20	47.02	20	47.02	10	47.02	10	47.02	10
47.04	8	47.04	10	47.04	14	47.04	10	47.04	22
47.06	16	47.06	16	47.06	16	47.06	20	47.06	14
47.08	12	47.08	16	47.08	16	47.08	14	47.08	20
47.1	24	47.1	14	47.1	20	47.1	12	47.1	16
47.12	16	47.12	22	47.12	18	47.12	16	47.12	28
47.14	12	47.14	16	47.14	10	47.14	12	47.14	12
47.16	16	47.16	6	47.16	16	47.16	16	47.16	16
47.18	24	47.18	14	47.18	22	47.18	18	47.18	16
47.2	20	47.2	26	47.2	18	47.2	18	47.2	20
47.22	20	47.22	18	47.22	20	47.22	14	47.22	18
47.24	18	47.24	28	47.24	14	47.24	24	47.24	20
47.26	24	47.26	22	47.26	20	47.26	12	47.26	14
47.28	16	47.28	18	47.28	20	47.28	14	47.28	24
47.3	22	47.3	20	47.3	18	47.3	20	47.3	20
47.32	22	47.32	18	47.32	20	47.32	22	47.32	22
47.34	28	47.34	26	47.34	14	47.34	18	47.34	26
47.36	22	47.36	24	47.36	24	47.36	22	47.36	20
47.38	24	47.38	16	47.38	16	47.38	24	47.38	20
47.4	22	47.4	32	47.4	18	47.4	16	47.4	26
47.42	28	47.42	22	47.42	28	47.42	26	47.42	22
47.44	20	47.44	24	47.44	32	47.44	22	47.44	28
47.46	26	47.46	28	47.46	22	47.46	26	47.46	30
47.48	28	47.48	28	47.48	32	47.48	36	47.48	22
47.5	32	47.5	24	47.5	32	47.5	38	47.5	26
47.52	40	47.52	32	47.52	24	47.52	30	47.52	38
47.54	38	47.54	36	47.54	34	47.54	40	47.54	28
47.56	38	47.56	34	47.56	32	47.56	42	47.56	28
47.58	50	47.58	42	47.58	38	47.58	38	47.58	34
47.6	30	47.6	42	47.6	34	47.6	44	47.6	40
47.62	44	47.62	48	47.62	34	47.62	50	47.62	32
47.64	56	47.64	56	47.64	34	47.64	50	47.64	54
47.66	64	47.66	56	47.66	50	47.66	62	47.66	48
47.68	64	47.68	64	47.68	56	47.68	66	47.68	52
47.7	86	47.7	70	47.7	60	47.7	66	47.7	48
47.72	72	47.72	74	47.72	56	47.72	74	47.72	64
47.74	88	47.74	92	47.74	82	47.74	114	47.74	80
47.76	118	47.76	112	47.76	86	47.76	116	47.76	80
47.78	140	47.78	146	47.78	88	47.78	126	47.78	92
47.8	162	47.8	178	47.8	112	47.8	166	47.8	102
47.82	204	47.82	196	47.82	130	47.82	202	47.82	132
47.84	224	47.84	224	47.84	134	47.84	218	47.84	164
47.86	296	47.86	282	47.86	174	47.86	252	47.86	182
47.88	326	47.88	320	47.88	182	47.88	304	47.88	208
47.9	402	47.9	348	47.9	254	47.9	382	47.9	218
47.92	470	47.92	414	47.92	280	47.92	406	47.92	320
47.94	538	47.94	442	47.94	388	47.94	450	47.94	382
47.96	578	47.96	492	47.96	396	47.96	526	47.96	434
47.98	614	47.98	538	47.98	428	47.98	554	47.98	478
48	694	48	540	48	462	48	506	48	558
48.02	724	48.02	560	48.02	486	48.02	486	48.02	602
48.04	634	48.04	500	48.04	500	48.04	516	48.04	618
48.06	586	48.06	442	48.06	502	48.06	476	48.06	572
48.08	604	48.08	450	48.08	478	48.08	398	48.08	610
48.1	538	48.1	386	48.1	438	48.1	382	48.1	610
48.12	500	48.12	386	48.12	456	48.12	360	48.12	546
48.14	456	48.14	328	48.14	414	48.14	314	48.14	496
48.16	374	48.16	296	48.16	374	48.16	242	48.16	444
48.18	334	48.18	254	48.18	316	48.18	262	48.18	428
48.2	268	48.2	216	48.2	306	48.2	182	48.2	378
48.22	240	48.22	212	48.22	252	48.22	162	48.22	310
48.24	218	48.24	158	48.24	214	48.24	146	48.24	264
48.26	178	48.26	130	48.26	188	48.26	108	48.26	222
48.28	162	48.28	102	48.28	146	48.28	98	48.28	206
48.3	128	48.3	88	48.3	126	48.3	96	48.3	144
48.32	92	48.32	78	48.32	124	48.32	72	48.32	152
48.34	100	48.34	64	48.34	98	48.34	62	48.34	126
48.36	74	48.36	50	48.36	68	48.36	56	48.36	98
48.38	84	48.38	52	48.38	68	48.38	56	48.38	72
48.4	76	48.4	60	48.4	60	48.4	46	48.4	72
48.42	70	48.42	48	48.42	52	48.42	50	48.42	74
48.44	64	48.44	42	48.44	48	48.44	40	48.44	64
48.46	46	48.46	32	48.46	56	48.46	30	48.46	68
48.48	62	48.48	24	48.48	40	48.48	34	48.48	56
48.5	36	48.5	26	48.5	38	48.5	20	48.5	62
48.52	34	48.52	38	48.52	34	48.52	18	48.52	48
48.54	42	48.54	26	48.54	28	48.54	34	48.54	46
48.56	34	48.56	24	48.56	30	48.56	26	48.56	34
48.58	44	48.58	30	48.58	36	48.58	22	48.58	28
48.6	44	48.6	22	48.6	34	48.6	26	48.6	32
48.62	26	48.62	20	48.62	24	48.62	24	48.62	30
48.64	36	48.64	24	48.64	28	48.64	22	48.64	22
48.66	34	48.66	22	48.66	24	48.66	14	48.66	38
48.68	22	48.68	22	48.68	28	48.68	16	48.68	30
48.7	14	48.7	16	48.7	20	48.7	16	48.7	34
48.72	32	48.72	16	48.72	18	48.72	16	48.72	22
48.74	22	48.74	20	48.74	16	48.74	20	48.74	24
48.76	20	48.76	22	48.76	22	48.76	18	48.76	18
48.78	16	48.78	20	48.78	24	48.78	10	48.78	24
48.8	22	48.8	20	48.8	20	48.8	14	48.8	20
48.82	22	48.82	14	48.82	12	48.82	16	48.82	16
48.84	14	48.84	16	48.84	16	48.84	14	48.84	22
48.86	32	48.86	18	48.86	10	48.86	14	48.86	16
48.88	16	48.88	14	48.88	10	48.88	12	48.88	22
48.9	18	48.9	18	48.9	18	48.9	14	48.9	18
48.92	16	48.92	20	48.92	16	48.92	10	48.92	16
48.94	18	48.94	16	48.94	16	48.94	12	48.94	16
48.96	14	48.96	14	48.96	10	48.96	10	48.96	16
48.98	20	48.98	12	48.98	22	48.98	6	48.98	22
49	18	49	12	49	14	49	16	49	14
49.02	24	49.02	16	49.02	12	49.02	14	49.02	10
49.04	12	49.04	16	49.04	16	49.04	20	49.04	16
49.06	14	49.06	10	49.06	16	49.06	12	49.06	22
49.08	14	49.08	20	49.08	14	49.08	12	49.08	20
49.1	22	49.1	10	49.1	14	49.1	10	49.1	18
49.12	14	49.12	16	49.12	8	49.12	14	49.12	12
49.14	18	49.14	4	49.14	12	49.14	14	49.14	14
49.16	12	49.16	6	49.16	14	49.16	18	49.16	10
49.18	18	49.18	16	49.18	20	49.18	20	49.18	18
49.2	10	49.2	16	49.2	8	49.2	20	49.2	22
49.22	12	49.22	16	49.22	8	49.22	12	49.22	16
49.24	12	49.24	16	49.24	14	49.24	16	49.24	10
49.26	14	49.26	14	49.26	12	49.26	14	49.26	14
49.28	18	49.28	10	49.28	16	49.28	8	49.28	10
49.3	12	49.3	14	49.3	12	49.3	12	49.3	14
49.32	14	49.32	12	49.32	4	49.32	14	49.32	10
49.34	14	49.34	18	49.34	16	49.34	14	49.34	8
49.36	14	49.36	14	49.36	16	49.36	10	49.36	14
49.38	14	49.38	22	49.38	12	49.38	16	49.38	20
49.4	14	49.4	12	49.4	14	49.4	4	49.4	16
49.42	10	49.42	12	49.42	14	49.42	6	49.42	8
49.44	6	49.44	12	49.44	16	49.44	12	49.44	18
49.46	10	49.46	14	49.46	6	49.46	14	49.46	22
49.48	14	49.48	4	49.48	10	49.48	10	49.48	8
49.5	14	49.5	14	49.5	16	49.5	10	49.5	16
49.52	16	49.52	8	49.52	18	49.52	10	49.52	18
49.54	12	49.54	14	49.54	16	49.54	10	49.54	16
49.56	16	49.56	12	49.56	16	49.56	10	49.56	14
49.58	10	49.58	16	49.58	8	49.58	8	49.58	12
49.6	20	49.6	8	49.6	14	49.6	8	49.6	12
49.62	14	49.62	10	49.62	18	49.62	18	49.62	18
49.64	12	49.64	14	49.64	12	49.64	16	49.64	12
49.66	6	49.66	10	49.66	12	49.66	10	49.66	8
49.68	12	49.68	16	49.68	18	49.68	10	49.68	16
49.7	18	49.7	16	49.7	10	49.7	14	49.7	12
49.72	8	49.72	8	49.72	14	49.72	8	49.72	22
49.74	10	49.74	12	49.74	10	49.74	16	49.74	16
49.76	12	49.76	10	49.76	6	49.76	10	49.76	4
49.78	10	49.78	12	49.78	18	49.78	14	49.78	12
49.8	10	49.8	8	49.8	8	49.8	4	49.8	10
49.82	16	49.82	18	49.82	8	49.82	12	49.82	14
49.84	16	49.84	10	49.84	18	49.84	12	49.84	14
49.86	10	49.86	6	49.86	12	49.86	8	49.86	8
49.88	24	49.88	16	49.88	8	49.88	16	49.88	14
49.9	8	49.9	12	49.9	14	49.9	18	49.9	6
49.92	16	49.92	18	49.92	14	49.92	10	49.92	18
49.94	12	49.94	12	49.94	12	49.94	14	49.94	12
49.96	10	49.96	8	49.96	20	49.96	8	49.96	8
[truncated: 1,502 more rows]

## Sheet: 8
X	Y1	Y2	Y3
0	53.1	50.12	48.54
10	48.5	47.54	49.01
20	48.2	46.21	45.21
30	46.5	45.24	43.31
40	44.1	42.31	43.01
50	43.9	43.54	42.54
60	43.5	42.315	42.31
90	44	42.9874	41.15
120	43.7	42.62	41.2

## Sheet: 9
X1	Y1	X2	Y2
1400	148510	1400	237422
1399	149253	1399	235613
1398	147344	1398	230528
1397	145635	1397	226880
1396	144389	1396	222016
1395	140359	1395	217252
1394	137203	1394	209302
1393	133384	1393	205001
1392	130108	1392	199232
1391	126681	1391	192529
1390	123465	1390	187222
1389	121475	1389	186368
1388	118500	1388	182519
1387	119254	1387	180740
1386	119073	1386	179393
1385	117766	1385	180690
1384	117596	1384	181172
1383	118319	1383	181363
1382	118219	1382	180328
1381	120922	1381	180961
1380	121274	1380	182971
1379	121264	1379	182780
1378	122349	1378	181665
1377	121977	1377	180640
1376	120028	1376	179001
1375	118239	1375	176610
1374	118048	1374	174831
1373	114862	1373	171896
1372	116008	1372	168750
1371	114309	1371	166720
1370	111988	1370	164298
1369	111958	1369	163715
1368	110058	1368	164519
1367	110189	1367	161977
1366	109244	1366	163685
1365	112922	1365	165434
1364	110329	1364	163464
1363	111013	1363	162338
1362	113184	1362	164137
1361	110993	1361	165052
1360	111827	1360	164640
1359	111988	1359	165353
1358	110993	1358	163997
1357	111013	1357	162027
1356	110611	1356	162529
1355	110360	1355	160560
1354	109365	1354	160278
1353	110973	1353	158449
1352	107867	1352	155876
1351	106822	1351	156952
1350	106500	1350	157102
1349	107576	1349	159876
1348	106621	1348	159756
1347	106862	1347	159323
1346	106571	1346	158238
1345	107787	1345	157685
1344	109425	1344	159997
1343	109254	1343	160680
1342	108963	1342	159816
1341	107435	1341	159344
1340	109485	1340	159052
1339	109003	1339	159042
1338	108711	1338	157806
1337	107757	1337	157263
1336	107425	1336	157615
1335	107415	1335	157153
1334	108048	1334	158308
1333	108289	1333	157474
1332	107445	1332	154821
1331	107405	1331	157675
1330	105968	1330	155474
1329	107666	1329	155042
1328	106852	1328	156731
1327	106510	1327	157122
1326	107033	1326	156218
1325	108058	1325	155615
1324	108912	1324	154932
1323	109515	1323	155052
1322	108912	1322	156168
1321	107716	1321	155625
1320	108108	1320	156509
1319	108561	1319	156640
1318	108912	1318	154168
1317	107917	1317	154479
1316	109365	1316	157424
1315	107505	1315	158429
1314	107465	1314	156590
1313	108460	1313	156379
1312	107877	1312	156821
1311	106772	1311	156007
1310	107274	1310	157464
1309	109154	1309	155153
1308	108902	1308	155886
1307	109636	1307	153535
1306	109063	1306	156821
1305	110862	1305	157193
1304	109324	1304	157364
1303	109405	1303	157072
1302	110329	1302	156128
1301	111716	1301	155876
1300	110138	1300	158369
1299	111525	1299	158007
1298	111043	1298	156620
1297	110299	1297	156710
1296	110138	1296	157464
1295	108983	1295	158198
1294	109013	1294	158680
1293	111103	1293	158700
1292	110641	1292	158600
1291	110641	1291	159283
1290	111636	1290	159303
1289	111827	1289	158891
1288	113304	1288	159625
1287	111767	1287	158148
1286	109716	1286	157916
1285	110309	1285	160670
1284	112601	1284	159173
1283	112571	1283	160972
1282	114289	1282	160550
1281	113123	1281	161906
1280	112902	1280	160952
1279	115083	1279	160610
1278	114862	1278	159263
1277	114520	1277	162499
1276	115636	1276	161715
1275	116018	1275	159665
1274	114832	1274	161715
1273	114701	1273	163836
1272	114098	1272	161926
1271	114420	1271	162871
1270	115224	1270	163173
1269	116741	1269	163173
1268	115968	1268	163776
1267	116571	1267	164077
1266	117093	1266	163665
1265	117957	1265	165374
1264	117485	1264	165062
1263	118420	1263	165745
1262	116792	1262	166992
1261	117656	1261	166288
1260	119133	1260	167032
1259	119143	1259	167776
1258	119525	1258	168911
1257	120932	1257	170399
1256	120972	1256	168379
1255	120229	1255	166017
1254	120249	1254	168218
1253	119897	1253	168680
1252	118581	1252	169454
1251	120661	1251	169544
1250	119515	1250	169363
1249	120339	1249	172067
1248	123234	1248	169424
1247	123214	1247	170801
1246	123153	1246	172037
1245	123374	1245	172137
1244	124239	1244	175514
1243	126379	1243	174187
1242	125445	1242	173936
1241	124450	1241	174087
1240	126178	1240	174509
1239	125646	1239	176077
1238	125997	1238	175132
1237	128329	1237	178298
1236	127746	1236	177765
1235	129756	1235	176398
1234	128791	1234	178127
1233	128751	1233	178981
1232	129535	1232	179263
1231	130781	1231	180338
1230	129827	1230	180368
1229	128942	1229	180449
1228	131756	1228	181303
1227	131244	1227	183403
1226	134309	1226	182187
1225	134852	1225	184609
1224	135022	1224	185986
1223	137444	1223	185775
1222	134952	1222	184217
1221	137173	1221	186428
1220	136138	1220	188016
1219	134228	1219	185052
1218	134620	1218	183243
1217	134118	1217	183876
1216	133344	1216	184016
1215	132480	1215	180800
1214	131786	1214	179735
1213	130339	1213	179936
1212	128992	1212	178871
1211	129123	1211	178318
1210	127555	1210	175705
1209	126430	1209	176419
1208	125274	1208	175152
1207	126651	1207	176167
1206	127294	1206	176077
1205	127274	1205	175956
1204	125606	1204	175534
1203	124500	1203	176258
1202	127183	1202	177695
1201	128570	1201	175504
1200	128239	1200	176177
1199	127163	1199	176368
1198	127957	1198	175966
1197	127244	1197	179866
1196	127676	1196	180027
1195	129103	1195	178549
1194	127756	1194	178147
1193	128590	1193	180067
1192	128520	1192	181614
1191	130198	1191	181675
1190	131294	1190	180609
1189	131103	1189	183021
1188	130922	1188	182097
1187	132038	1187	182871
1186	131314	1186	182690
1185	130932	1185	181886
1184	132048	1184	181805
1183	132289	1183	183283
1182	133324	1182	185132
1181	133726	1181	187353
1180	132500	1180	185946
1179	134259	1179	186519
1178	133515	1178	185926
1177	133183	1177	186378
1176	132600	1176	186569
1175	132721	1175	188448
1174	134299	1174	186167
1173	134751	1173	186026
1172	134932	1172	185976
1171	134389	1171	187353
1170	133766	1170	187172
1169	135545	1169	189313
1168	137374	1168	189323
1167	134661	1167	189232
1166	135806	1166	187856
1165	135394	1165	187926
1164	135404	1164	189564
1163	136429	1163	188750
1162	137123	1162	191614
1161	137615	1161	190167
1160	138741	1160	191283
1159	138248	1159	192358
1158	138047	1158	194368
1157	138208	1157	192308
1156	141032	1156	193966
1155	142067	1155	194830
1154	140580	1154	194378
1153	140399	1153	195343
1152	140530	1152	191755
1151	142118	1151	193524
1150	141414	1150	195001
1149	141615	1149	193413
1148	143776	1148	194669
1147	143093	1147	193303
1146	142530	1146	195584
1145	140399	1145	195765
1144	140178	1144	192881
1143	142309	1143	194458
1142	142188	1142	194659
1141	140711	1141	195172
1140	139213	1140	195715
1139	141726	1139	194328
1138	140831	1138	194981
1137	142731	1137	196609
1136	142339	1136	198257
1135	145394	1135	201654
1134	143917	1134	202247
1133	145384	1133	199684
1132	146238	1132	204147
1131	145284	1131	204127
1130	144329	1130	199614
1129	144962	1129	198468
1128	143284	1128	198197
1127	144017	1127	199041
1126	145414	1126	198509
1125	143826	1125	196589
1124	145304	1124	199031
1123	145113	1123	196941
1122	144158	1122	196137
1121	144037	1121	196368
1120	143203	1120	196267
1119	143173	1119	194207
1118	141665	1118	192368
1117	141263	1117	192368
1116	140811	1116	193001
1115	141595	1115	193534
1114	140650	1114	195222
1113	140047	1113	196911
1112	141113	1112	195735
1111	141957	1111	194107
1110	139545	1110	197403
1109	143736	1109	198539
1108	143676	1108	199976
1107	146238	1107	200237
1106	145746	1106	203483
1105	148218	1105	204448
1104	152781	1104	209272
1103	151494	1103	206669
1102	151615	1102	204197
1101	150027	1101	203493
1100	147495	1100	203503
1099	145766	1099	198529
1098	140027	1098	193715
1097	136741	1097	189825
1096	131113	1096	184348
1095	128339	1095	179695
1094	126651	1094	177705
1093	122108	1093	174911
1092	121776	1092	171494
1091	121857	1091	172388
1090	120731	1090	172579
1089	118591	1089	171936
1088	118038	1088	170378
1087	118279	1087	171745
1086	119435	1086	172348
1085	119706	1085	172720
1084	117927	1084	171313
1083	117314	1083	170710
1082	117063	1082	168067
1081	117063	1081	168851
1080	115736	1080	168087
1079	116761	1079	167444
1078	115344	1078	166228
1077	114711	1077	167544
1076	114450	1076	168971
1075	115576	1075	171032
1074	115566	1074	173092
1073	118671	1073	174288
1072	120400	1072	174378
1071	124148	1071	177333
1070	125535	1070	181614
1069	126068	1069	178841
1068	124540	1068	176167
1067	122952	1067	176811
1066	119937	1066	176821
1065	119113	1065	174087
1064	118239	1064	172610
1063	118359	1063	173906
1062	114852	1062	173876
1061	112068	1061	176750
1060	112410	1060	176147
1059	110762	1059	173856
1058	108912	1058	174459
1057	109636	1057	170539
1056	109073	1056	168901
1055	108571	1055	165705
1054	110048	1054	162419
1053	108611	1053	162298
1052	109948	1052	163273
1051	108762	1051	158992
1050	108480	1050	161273
1049	110571	1049	162519
1048	110319	1048	160640
1047	110993	1047	160389
1046	109345	1046	162761
1045	111777	1045	162650
1044	112540	1044	160007
1043	110822	1043	162730
1042	111837	1042	161233
1041	112148	1041	162178
1040	112460	1040	162650
1039	113978	1039	160982
1038	113566	1038	162539
1037	113706	1037	162821
1036	112430	1036	163102
1035	112329	1035	162489
1034	112872	1034	164549
1033	113304	1033	164017
1032	113475	1032	162962
1031	112711	1031	163142
1030	110490	1030	164238
1029	112279	1029	164801
1028	113827	1028	163776
1027	114983	1027	165293
1026	114148	1026	164660
1025	113485	1025	165504
1024	114390	1024	166328
1023	114189	1023	165293
1022	114902	1022	165353
1021	116701	1021	165755
1020	115495	1020	168137
1019	113535	1019	167343
1018	113807	1018	166992
1017	114912	1017	166730
1016	116440	1016	166791
1015	115264	1015	166730
1014	114812	1014	166730
1013	115586	1013	166178
1012	116158	1012	165394
1011	115405	1011	167173
1010	113415	1010	168037
1009	115003	1009	167273
1008	116078	1008	168750
1007	115133	1007	169032
1006	117455	1006	169745
1005	116319	1005	170057
1004	114932	1004	170419
1003	116068	1003	169574
1002	117415	1002	170248
1001	116932	1001	170841
1000	114952	1000	171625
999	117053	999	171313
998	118088	998	172147
997	116540	997	172037
996	117445	996	173373
995	116772	995	176238
994	118671	994	177625
993	120209	993	176037
992	122993	992	177625
991	123716	991	177343
990	121837	990	175675
989	117696	989	170841
988	114802	988	166740
987	113676	987	166811
986	112209	986	166982
985	113666	985	166027
984	112812	984	163695
983	110862	983	162529
982	108591	982	158791
981	107626	981	160369
980	107465	980	160117
979	106048	979	163374
978	108601	978	164811
977	110691	977	168610
976	112189	976	175424
975	118581	975	185152
974	125756	974	190690
973	136138	973	199463
972	146148	972	201483
971	146188	971	195916
970	134158	970	181082
969	120711	969	168931
968	113636	968	159253
967	105817	967	151253
966	103666	966	145042
965	99776.9	965	140399
964	97425.2	964	137264
963	94209.2	963	132671
962	92219.3	962	130550
961	89706.7	961	129394
960	88772.1	960	128098
959	88892.7	959	125907
958	88289.7	958	125415
957	87274.6	957	124128
956	86882.7	956	124108
955	87103.8	955	126188
954	88239.4	954	123676
953	88169.1	953	125485
952	87606.3	952	126560
951	88018.3	951	126671
950	87656.5	950	126349
949	87897.7	949	126862
948	88852.5	948	126319
947	88520.8	947	128219
946	86872.6	946	127605
945	88108.8	945	127324
944	87646.5	944	128108
943	89224.3	943	126932
942	86500.8	942	128781
941	88490.7	941	127254
940	88711.8	940	128580
939	89194.2	939	128932
938	89355	938	129636
937	87666.6	937	128811
936	90229.3	936	128208
935	88561	935	130641
934	89284.6	934	130992
933	89847.4	933	129545
932	89304.7	932	130530
931	88279.6	931	131987
930	89706.7	930	132852
929	88621.3	929	132068
928	89656.5	928	132751
927	89324.8	927	133033
926	89676.6	926	131163
925	90269.5	925	131485
924	90731.8	924	132560
923	90068.5	923	132701
922	89907.7	922	134098
921	91927.8	921	134188
920	90550.9	920	133384
919	91887.6	919	133816
918	89033.4	918	135445
917	90339.9	917	135887
916	90601.2	916	133877
915	91194.1	915	135656
914	92872.5	914	137243
913	90591.1	913	136148
912	91023.3	912	136128
911	92159	911	135414
910	92400.2	910	137836
909	91385.1	909	137605
908	90812.2	908	139595
907	92098.7	907	140068
906	92510.7	906	139505
905	92621.3	905	142369
904	93284.6	904	141555
903	91958	903	145937
902	91777	902	145364
901	92138.9	901	147816
900	91184.1	900	149615
899	92932.8	899	147273
898	92751.9	898	147886
897	93143.9	897	146359
896	92470.5	896	145304
895	93847.4	895	142701
894	92520.8	894	140992
893	93746.9	893	138892
892	93324.8	892	138681
891	93083.6	891	137535
890	93696.6	890	138540
889	94691.6	889	138741
888	93817.2	888	140419
887	93978	887	141856
886	94862.4	886	140671
885	94128.8	885	140178
884	95284.5	884	136550
883	94339.8	883	136128
882	94349.9	882	133244
881	94832.3	881	131686
880	95264.4	880	129435
879	94902.6	879	128550
878	96279.5	878	129043
877	96038.3	877	128299
876	94661.4	876	128208
875	94842.3	875	129515
874	95505.6	874	128520
873	95616.2	873	128198
872	96289.5	872	127475
871	97103.6	871	126711
870	96792	870	128229
869	96179	869	129294
868	97917.6	868	128731
867	96661.4	867	127545
866	97304.6	866	126349
865	96530.7	865	128480
864	97103.6	864	129073
863	95877.5	863	128832
862	95596.1	862	127786
861	96410.1	861	128269
860	97797	860	129284
859	96279.5	859	128359
858	96842.3	858	130962
857	97696.5	857	131615
856	97264.4	856	131183
855	98148.8	855	131656
854	96912.6	854	131384
853	98299.5	853	131997
852	100410	852	132269
851	99043.2	851	132309
850	98621.1	850	131284
849	96942.8	849	131254
848	99093.5	848	130942
847	98761.8	847	132399
846	98691.5	846	132620
845	99585.9	845	133535
844	99977.9	844	133515
843	99183.9	843	132078
842	100169	842	130922
841	98390	841	133093
840	99445.2	840	134158
839	97706.6	839	135324
838	97575.9	838	135656
837	97988	837	134108
836	97646.3	836	137706
835	98611.1	835	136751
834	99254.3	834	137465
833	100390	833	136500
832	99616.1	832	136761
831	99897.5	831	136510
830	100149	830	137806
829	100179	829	139294
828	102742	828	139284
827	104028	827	139686
826	106470	826	139907
825	107083	825	141605
824	102671	824	139676
823	101063	823	138248
822	100742	822	139846
821	98219.1	821	139615
820	97756.8	820	138510
819	97827.2	819	138841
818	99183.9	818	141022
817	97766.9	817	141203
816	97716.6	816	140560
815	98671.4	815	142158
814	98802	814	141324
813	97083.5	813	139344
812	98832.2	812	141635
811	99596	811	141836
810	100149	810	141394
809	100621	809	140560
808	99435.2	808	140550
807	99334.7	807	142409
806	100892	806	141987
805	100611	805	143243
804	100008	804	142922
803	98912.6	803	142128
802	99786.9	802	144399
801	99957.8	801	142731
800	100058	800	141856
799	100058	799	142590
798	100219	798	145404
797	101224	797	148590
796	100279	796	155163
795	100712	795	159555
794	101556	794	169243
793	103023	793	189785
792	100320	792	193524
791	100882	791	167585
790	100139	790	144580
789	100410	789	138279
788	100983	788	137676
787	102068	787	136751
786	101505	786	135756
785	102993	785	134198
784	102159	784	134711
783	103063	783	136510
782	103154	782	141485
781	102058	781	150319
780	102772	780	156449
779	103073	779	170630
778	103737	778	195031
777	103948	777	213704
776	103717	776	186911
775	103636	775	146771
774	103465	774	131585
773	102712	773	128852
772	101415	772	127786
771	103676	771	126771
770	104360	770	127877
769	102782	769	128369
768	103877	768	129023
767	104541	767	125033
766	104108	766	126751
765	105033	765	128289
764	105325	764	127163
763	104923	763	128018
762	105505	762	126580
761	104691	761	128188
760	105475	760	127917
759	104852	759	128520
758	105234	758	127013
757	105224	757	128520
756	104179	756	129646
755	104792	755	129113
754	105646	754	129123
753	106520	753	128751
752	106691	752	129425
751	105415	751	130148
750	106732	750	128480
749	108530	749	127334
748	106591	748	129234
747	105897	747	129706
746	106631	746	128641
745	105867	745	129123
744	105425	744	130269
743	107747	743	128208
742	107314	742	131163
741	106762	741	130570
740	106319	740	130068
739	107837	739	130299
738	109254	738	128982
737	108571	737	130560
736	108199	736	131414
735	109244	735	131274
734	109576	734	130319
733	107807	733	132188
732	109113	732	129555
731	108822	731	131002
730	110822	730	131786
729	108631	729	130882
728	107576	728	131495
727	109053	727	131334
726	107968	726	132761
725	108128	725	133012
724	107887	724	131927
723	109154	723	131304
722	109144	722	133284
721	110229	721	133947
720	110440	720	131284
719	110581	719	133857
718	111023	718	133193
717	110440	717	131615
716	110641	716	132038
715	111797	715	132540
714	111636	714	133103
713	112892	713	133274
712	112480	712	134821
711	110762	711	133535
710	111053	710	134329
709	111746	709	136359
708	112370	708	135716
707	111355	707	136058
706	112058	706	136439
705	113294	705	135284
704	112691	704	135877
703	111907	703	135465
702	114802	702	136208
701	112892	701	134510
700	112973	700	135043
699	113254	699	135133
698	113897	698	135696
697	113586	697	135676
696	113495	696	134711
695	111586	695	134972
694	114721	694	135857
693	113696	693	134862
692	114741	692	136138
691	113043	691	137113
690	113837	690	137957
689	114983	689	137676
688	114078	688	137123
687	113767	687	141495
686	113013	686	138771
685	113827	685	138661
684	116902	684	141083
683	121224	683	141806
682	129505	682	140952
681	132952	681	141897
680	125193	680	139605
679	117636	679	138108
678	113194	678	139103
677	112852	677	139856
676	113827	676	138640
675	115254	675	138771
674	113234	674	139314
673	113566	673	138399
672	114420	672	138701
671	114068	671	139877
670	114179	670	139414
669	113254	669	138309
668	114812	668	139475
667	114922	667	139284
666	117063	666	142620
665	116289	665	140761
664	114902	664	142228
663	115365	663	139585
662	115073	662	138892
661	115083	661	140057
660	116088	660	140078
659	115284	659	141746
658	115676	658	141485
657	115616	657	142138
656	114370	656	142530
655	115254	655	141464
654	117133	654	141223
653	117204	653	141294
652	117013	652	142932
651	116349	651	144279
650	116792	650	144459
649	117163	649	144218
648	117555	648	144228
647	117676	647	145625
646	118480	646	142449
645	118691	645	141987
644	118661	644	141093
643	119535	643	143615
642	120138	642	144530
641	117364	641	144721
640	118118	640	145806
639	118570	639	145826
638	119756	638	146007
637	118319	637	145615
636	117867	636	144962
635	119425	635	146399
634	118510	634	146841
633	119364	633	146188
632	120862	632	146258
631	121153	631	147283
630	118369	630	148530
629	121395	629	146540
628	121314	628	146399
627	120771	627	147987
626	119616	626	146550
625	120128	625	146238
624	120832	624	148489
623	120420	623	149464
622	118209	622	146098
621	120601	621	147826
620	120621	620	148108
619	121194	619	148932
618	122108	618	149977
617	123776	617	149565
616	124450	616	147374
615	124199	615	149394
614	122922	614	149786
613	123485	613	150087
612	122731	612	150319
611	122972	611	149776
610	123535	610	150540
609	122641	609	151143
608	122550	608	149665
607	124088	607	152710
606	123354	606	152690
605	123957	605	150057
604	124631	604	148650
603	123565	603	151032
602	123877	602	151163
601	124168	601	150359
600	126701	600	150057
599	124470	599	153283
598	124711	598	151504
597	125847	597	150771
596	124520	596	150580
595	124430	595	151605
594	126490	594	152731
593	126158	593	152881
592	126048	592	152731
591	126078	591	154359
590	127093	590	154228
589	127304	589	154741
588	128711	588	153987
587	126239	587	155354
586	128570	586	153414
585	128932	585	152349
584	129324	584	155022
583	125173	583	156640
582	126319	582	155655
581	127736	581	156067
580	129002	580	156037
579	131897	579	158931
578	131696	578	160519
577	132359	577	162338
576	133867	576	161434
575	132017	575	159323
574	129686	574	159052
573	129123	573	154278
572	126872	572	152962
571	125153	571	150711
570	124299	570	150570
569	123163	569	152017
568	125776	568	153826
567	127656	567	155635
566	129354	566	160972
565	134651	565	164821
564	140007	564	168328
563	145022	563	170831
562	144962	562	168770
561	138158	561	163032
560	131816	560	153685
559	123364	559	148148
558	118339	558	146580
557	115274	557	142409
556	113947	556	141414
555	115053	555	139856
554	112209	554	139213
553	111053	553	138098
552	109626	552	136791
551	109706	551	136902
550	109144	550	133394
549	108078	549	133414
548	108651	548	133435
547	106108	547	132098
546	107073	546	135133
545	109686	545	134299
544	110319	544	132590
543	108139	543	132510
542	109646	542	130942
541	108782	541	128942
540	109807	540	127153
539	105757	539	125716
538	98651.3	538	118741
537	94540.8	537	115365
536	91385.1	536	112460
535	90349.9	535	113415
534	90591.1	534	120058
533	90561	533	131666
532	92721.8	532	149866
531	97746.8	531	169906
530	112872	530	194328
529	154007	529	223081
528	229694	528	261030
527	277783	527	277040
526	194418	526	199393
525	100109	525	112621
524	75958.3	524	90360
523	73053.8	523	87234.4
522	73124.2	522	88169.1
521	71697.1	521	85706.8
520	72712.1	520	86400.3
519	71264.9	519	86118.9
518	69988.5	518	86048.5
517	71104.1	517	84319.9
516	71576.5	516	84450.6
515	71445.8	515	86691.7
514	70702.1	514	86601.3
513	70330.2	513	84862.6
512	69757.4	512	84169.2
511	70712.1	511	84842.5
510	72330.2	510	84842.5
509	72842.8	509	85706.8
508	71988.5	508	85144
507	72038.8	507	85375.2
506	71355.3	506	85907.8
505	71445.8	505	85194.3
504	70219.7	504	85938
503	70430.7	503	83807.4
502	71938.3	502	84340
501	70601.6	501	84460.6
500	70923.2	500	84812.4
499	68179.5	499	83194.3
498	68712.2	498	82460.7
497	68943.3	497	83807.4
496	69003.6	496	83113.9
495	70008.6	495	83003.4
494	70229.7	494	83606.4
493	69787.5	493	84319.9
492	71425.7	492	85204.3
491	71626.7	491	85857.6
490	71968.4	490	84892.8
489	72893	489	87184.2
488	73676.9	488	87897.7
487	73928.2	487	90138.9
486	73948.3	486	88239.4
485	74611.6	485	87706.8
484	74702	484	88701.7
483	74752.3	483	90179.1
482	75023.6	482	90219.3
481	75787.4	481	89385.1
480	75516.1	480	89344.9
479	74480.9	479	89616.3
478	75345.2	478	88762
477	76611.5	477	89324.8
476	79415.5	476	92510.7
475	81043.6	475	92490.6
474	77465.8	474	90922.8
473	74601.5	473	88339.9
472	75475.9	472	87596.2
471	78119	471	89877.6
470	81656.7	470	89425.3
469	78621.5	469	86862.6
468	69767.4	468	80963.2
467	60491.2	467	77817.5
466	57134.5	466	76390.4
465	56973.7	465	81053.6
464	68933.3	464	87535.9
463	91294.6	463	100541
462	110902	462	116651
461	101686	461	122741
460	74109.1	460	106400
459	61767.6	459	97214.1
458	82923	458	109355
457	141927	457	137324
456	189102	456	165796
455	129485	455	119274
454	40903.7	454	46270.4
453	17456.9	453	22512.1
452	14592.7	452	18874
451	13899.2	451	17848.9
450	13336.4	450	17818.7
449	13235.9	449	16944.4
448	12622.9	448	17316.2
447	12130.4	447	16190.6
446	12160.6	446	16250.9
445	11828.9	445	17014.7
444	11899.3	444	17125.3
443	11839	443	16592.6
442	11818.9	442	16100.2
441	11698.3	441	16562.5
440	12080.2	440	15989.6
439	11607.8	439	16693.1
438	12230.9	438	16823.8
437	11788.7	437	16673
436	12150.5	436	16843.9
435	11849	435	16803.7
434	11818.9	434	16884.1
433	12150.5	433	16200.7
432	11648	432	15718.3
431	12230.9	431	16371.5
430	12442	430	17075
429	12361.6	429	17376.5
428	12261.1	428	16964.5
427	12040	427	16874
426	11889.2	426	16622.8
425	12291.2	425	16170.5
424	12331.4	424	16562.5
423	12321.4	423	17225.8
422	12321.4	422	17306.2
421	12341.5	421	16954.4
420	12331.4	420	17276
419	12150.5	419	16793.6
418	12241	418	17567.5
417	12080.2	417	17044.9
416	12361.6	416	16884.1
415	12411.8	415	17366.5
414	12120.4	414	17185.6
413	12341.5	413	17004.7
412	12572.6	412	17326.3
411	12462.1	411	17135.3
410	11768.6	410	16944.4
409	11989.7	409	17336.3
408	12321.4	408	16803.7
407	12140.5	407	17446.9
406	12351.5	406	17316.2
405	12311.3	405	17557.4
404	12462.1	404	16673
403	12562.6	403	16783.6
402	12552.5	402	17497.1
401	12452	401	17266
400	12452	400	17044.9
399	13045	399	17517.2
398	13457	398	16733.3
397	12783.7	397	17647.9
396	13235.9	396	17175.5
395	12823.9	395	16572.5
394	12241	394	17497.1
393	12331.4	393	17296.1
392	12653	392	17205.7
391	12009.8	391	17346.4
390	12733.4	390	17276
389	12874.1	389	17708.2
388	12532.4	388	17597.6
387	12251	387	17919.2
386	12391.7	386	17537.3
385	12673.1	385	17105.2
384	12894.2	384	17838.8
383	12462.1	383	17406.7
382	11969.6	382	17386.6
381	12894.2	381	17225.8
380	12844	380	16833.8
379	12371.6	379	17376.5
378	13115.3	378	17808.7
377	12904.3	377	17255.9
376	12351.5	376	17607.7
375	12653	375	18341.3
374	13286.2	374	17507.2
373	12542.5	373	17869
372	13426.9	372	17255.9
371	12964.6	371	17185.6
370	12452	370	18160.4
369	12833.9	369	17477
368	12894.2	368	17999.6
367	12622.9	367	18693.1
366	12512.3	366	17838.8
365	12512.3	365	17456.9
364	12773.6	364	17999.6
363	13678.1	363	18572.5
362	12763.6	362	18411.7
361	13416.8	361	19075
360	13658	360	18713.2
359	13477.1	359	18512.2
358	13457	358	18110.2
357	12964.6	357	18733.3
356	13195.7	356	18341.3
355	13738.4	355	18130.3
354	13256	354	18652.9
353	13607.8	353	18924.2
352	13768.6	352	18532.3
351	13276.1	351	18441.8
350	12964.6	350	18793.6
349	13155.5	349	19376.5
348	13034.9	348	19376.5
347	13708.3	347	19085
346	13658	346	18994.6
345	13879.1	345	18793.6
344	14180.6	344	19075
343	13849	343	19366.4
342	13808.8	342	19698.1
341	14301.2	341	19185.5
340	14351.5	340	19879
339	14210.8	339	19567.4
338	13869.1	338	19909.1
337	13688.2	337	19698.1
336	14240.9	336	19838.8
335	14431.9	335	20150.3
334	14130.4	334	20270.9
333	13939.4	333	20472
332	14361.5	332	19828.7
331	14351.5	331	19557.4
330	15467	330	19245.8
329	14854	329	19416.7
328	14894.2	328	19326.2
327	14864	327	19507.1
326	14431.9	326	20120.2
325	14683.1	325	20642.8
324	14663	324	20301.1
323	14653	323	19979.5
322	14954.5	322	19909.1
321	15316.3	321	19919.2
320	15115.3	320	19949.3
319	15256	319	20130.2
318	15557.5	318	20703.1
317	15155.5	317	21587.5
316	15627.8	316	20703.1
315	16060	315	20652.9
314	15658	314	21085
313	16070	313	19949.3
312	15808.7	312	20049.8
311	16250.9	311	21306.1
310	16291.1	310	21326.2
309	15527.3	309	20884
308	15487.1	308	21054.9
307	16371.5	307	21185.5
306	15848.9	306	20924.2
305	15728.3	305	20884
304	15889.1	304	21326.2
303	16331.3	303	21014.7
302	16250.9	302	21537.3
301	16331.3	301	21024.7
300	16401.7	300	20683
299	16261	299	20642.8
298	15647.9	298	20311.1
297	15326.3	297	19989.5
296	15386.6	296	19487
295	15095.2	295	19527.2
294	14683.1	294	19547.3
293	14291.2	293	20150.3
292	14120.3	292	20532.3
291	13919.3	291	19899.1
290	14331.4	290	20642.8
289	14452	289	21949.3
288	15979.6	288	25336.2
287	16673	287	29828.5
286	17909.2	286	31939.1
285	20662.9	285	36521.9
284	32411.4	284	42602.2
283	51818.1	283	48190
282	61285.2	282	47235.2
281	41345.9	281	31094.9
280	19195.6	280	19828.7
279	12009.8	279	16813.7
278	11567.6	278	16502.2
277	10954.6	277	16391.6
276	10683.2	276	16180.6
275	10823.9	275	17195.6
274	10432	274	16301.2
273	10442	273	16542.4
272	11447	272	16039.9
271	11155.6	271	16693.1
270	10592.8	270	16763.5
269	10834	269	16632.8
268	10552.6	268	15838.9
267	10713.4	267	16743.4
266	11225.9	266	16713.2
265	10834	265	17135.3
264	11004.8	264	17044.9
263	10844	263	16753.4
262	10793.8	262	16361.5
261	10894.3	261	16914.2
260	10914.4	260	16512.2
259	10783.7	259	17065
258	11215.9	258	16341.4
257	11306.3	257	16331.3
256	10291.3	256	17225.8
255	10472.2	255	17175.5
254	10924.4	254	17356.4
253	11125.4	253	18100.1
252	10663.1	252	17879
251	11447	251	18250.9
250	10924.4	250	17919.2
249	10894.3	249	17678
248	11065.1	248	17366.5
247	10622.9	247	17266
246	10854.1	246	17326.3
245	11336.5	245	16894.1
244	10904.3	244	16843.9
243	10582.7	243	17225.8
242	11014.9	242	16371.5
241	11004.8	241	16994.6
240	11306.3	240	17547.4
239	11115.4	239	16763.5
238	11236	238	17024.8
237	11205.8	237	17044.9
236	10773.7	236	16612.7
235	10894.3	235	17255.9
234	11045	234	16703.2
233	10703.3	233	17115.2
232	10854.1	232	17376.5
231	11085.2	231	16080.1
230	11215.9	230	17326.3
229	11085.2	229	17386.6
228	10834	228	17205.7
227	11718.4	227	17426.8
226	11547.5	226	16984.6
225	10673.2	225	17145.4
224	10914.4	224	17014.7
223	11356.6	223	17175.5
222	11607.8	222	17356.4
221	11145.5	221	17115.2
220	11658.1	220	17547.4
219	11627.9	219	17044.9
218	11286.2	218	17115.2
217	11577.7	217	17577.5
216	11256.1	216	17597.6
215	11065.1	215	17748.4
214	11477.2	214	17748.4
213	11296.3	213	17215.7
212	10994.8	212	17889.1
211	11135.5	211	17869
210	11678.2	210	17577.5
209	11748.5	209	18291.1
208	11648	208	17296.1
207	11316.4	207	17879
206	11316.4	206	17758.4
205	11155.6	205	18381.5
204	11236	204	18351.4
203	11517.4	203	17487.1
202	11587.7	202	17989.6
201	11537.5	201	16974.5
200	11477.2	200	17708.2
199	11678.2	199	17718.2
198	11477.2	198	17547.4
197	11688.2	197	17376.5
196	11055.1	196	18361.4
195	11457.1	195	18230.8
194	11658.1	194	17808.7
193	11728.4	193	18009.7
192	11306.3	192	18160.4
191	11356.6	191	18472
190	11416.9	190	19135.3
189	11728.4	189	18954.4
188	12341.5	188	18552.4
187	12080.2	187	18100.1
186	11889.2	186	18331.3
185	11416.9	185	18401.6
184	11828.9	184	17517.2
183	11638	183	17909.2
182	12180.7	182	18110.2
181	12361.6	181	18642.8
180	11718.4	180	18602.6
179	11597.8	179	18944.3
178	11326.4	178	20853.9
177	11648	177	21788.5
176	11045	176	23095
175	11497.3	175	20612.7
174	12170.6	174	17748.4
173	12140.5	173	16914.2
172	12040	172	16451.9
171	11979.7	171	16743.4
170	11748.5	170	16924.3
169	12140.5	169	16663
168	11889.2	168	16582.6
167	11638	167	16673
166	11989.7	166	16261
165	12060.1	165	16763.5
164	12251	164	16733.3
163	12733.4	163	17014.7
162	12582.7	162	16944.4
161	12150.5	161	17336.3
160	11698.3	160	17145.4
159	11527.4	159	16261
158	11205.8	158	16532.3
157	11879.2	157	16904.2
156	11939.5	156	17105.2
155	12281.2	155	17316.2
154	12050	154	17778.5
153	12331.4	153	18622.7
152	12100.3	152	19125.2
151	12140.5	151	19708.1
150	11999.8	150	18924.2
149	12241	149	18401.6
148	12884.2	148	17597.6
147	12683.2	147	16673
146	12361.6	146	16773.5
145	12351.5	145	17054.9
144	11839	144	17075
143	12431.9	143	17296.1
142	12562.6	142	16773.5
141	12311.3	141	17175.5
140	12793.7	140	17567.5
139	12713.3	139	16813.7
138	12592.7	138	17255.9
137	12703.3	137	17467
136	12773.6	136	17497.1
135	12944.5	135	17396.6
134	12854	134	17557.4
133	12673.1	133	17125.3
132	13045	132	17004.7
131	12512.3	131	17085.1
130	12462.1	130	17678
129	12552.5	129	17879
128	12703.3	128	17306.2
127	13306.3	127	18049.9
126	13286.2	126	17145.4
125	13165.6	125	17306.2
124	13195.7	124	18100.1
123	12924.4	123	18512.2
122	13155.5	122	19225.7
121	12934.4	121	18451.9
120	13024.9	120	17899.1
119	13075.1	119	18271
118	12974.6	118	18733.3
117	12271.1	117	18451.9
116	12371.6	116	17537.3
115	12522.4	115	17517.2
114	12612.8	114	17899.1
113	13135.4	113	18642.8
112	13627.9	112	19185.5
111	13004.8	111	18502.1
110	13426.9	110	18291.1
109	13145.5	109	18602.6
108	13306.3	108	18472
107	12954.5	107	18331.3
106	12612.8	106	18994.6
105	13246	105	18884
104	13105.3	104	19185.5
103	13095.2	103	19014.7
102	13306.3	102	19607.6
101	12793.7	101	19617.7
100	13014.8	100	20361.4
99	13185.7	99	19848.8
98	13125.4	98	18934.3
97	13115.3	97	18029.8
96	12984.7	96	18843.8
95	13055	95	19768.4
94	13165.6	94	20281
93	13195.7	93	22009.6
92	13205.8	92	25436.7
91	13617.8	91	27708
90	13798.7	90	30994.4
89	14039.9	89	30300.9
88	13859	88	29808.4
87	13698.2	87	28682.8
86	14431.9	86	22512.1
85	13718.3	85	17919.2
84	13738.4	84	16100.2
83	14060	83	15889.1
82	13678.1	82	15939.4
81	13376.6	81	15788.6
80	13577.6	80	15748.4
79	13808.8	79	15788.6
78	13507.3	78	15547.4
77	13758.5	77	16100.2
76	14050	76	16331.3
75	14301.2	75	16049.9
74	13999.7	74	15999.7
73	13416.8	73	16180.6
72	13055	72	15748.4
71	12653	71	14944.4
70	12924.4	70	14954.5
69	12934.4	69	15095.2
68	12693.2	68	15256
67	12230.9	67	15467
66	12783.7	66	15909.2
65	13195.7	65	17145.4
64	14009.8	64	17999.6
63	14452	63	18673
62	16492.1	62	19868.9
61	19708.1	61	21758.4
60	22220.7	60	22994.5
59	20461.9	59	21406.6
58	15577.6	58	17668
57	12994.7	57	14653
56	12230.9	56	13718.3
55	11517.4	55	13004.8
54	11507.3	54	13175.6
53	10542.5	53	13276.1
52	10904.3	52	13999.7
51	11688.2	51	14070.1
50	12210.8	50	14251
49	12582.7	49	13678.1
48	12813.8	48	13447
47	11416.9	47	13165.6
46	10261.1	46	11547.5
45	9346.55	45	11145.5
44	8854.09	44	11145.5
43	8622.94	43	11185.7
42	9165.64	42	12060.1
41	10190.7	41	13235.9
40	10019.9	40	15487.1
39	10140.5	39	16874
38	12442	38	19205.6
37	17255.9	37	23064.9
36	25406.5	36	25497
35	31305.9	35	26250.7
34	24783.4	34	22100.1
33	13658	33	13075.1
32	6723.48	32	7668.19
31	4844.12	31	6050.13
30	4442.12	30	5336.58
29	3979.82	29	4994.87
28	4271.27	28	5416.98
27	4623.02	27	5728.53
26	3949.67	26	6080.28
25	3688.37	25	6190.83
24	3648.17	24	6934.53
23	4070.27	23	7658.14
22	5567.73	22	8743.54
21	7959.64	21	10050
20	10200.8	20	10582.7
19	9115.39	19	9366.65
18	6622.98	18	6683.28
17	4391.87	17	5185.83
16	3015.01	16	3849.17
15	2743.66	15	3356.72
14	1989.91	14	3286.37
13	1537.66	13	2854.21
12	1517.56	12	3095.42
11	1336.66	11	2773.81
10	1266.31	10	2241.16
9	914.554	9	2060.26
8	1226.11	8	2783.86
7	1668.31	7	3296.42
6	3025.06	6	3638.12
5	3969.77	5	4271.27
4	4391.87	4	4251.17
3	3477.32	3	3517.52
2	3165.77	2	2552.71
1	1718.56	1	1427.11
0	633.153	0	733.654
-1	130.651	-1	90.4504
-2	60.3003	-2	90.4504
-3	20.1001	-3	20.1001
-4	30.1502	-4	30.1502
-5	20.1001	-5	30.1502

## Sheet: 11
X1	Y1	X2	Y2
298.3	4.426	298.3	16.085
298.301	5.943	298.301	16.671
298.301	6.199	298.301	16.746
298.302	6.138	298.302	16.898
298.303	6.087	298.303	16.834
298.304	5.818	298.304	17.021
298.305	5.716	298.305	17.109
298.305	5.275	298.305	17.331
298.306	5.329	298.306	17.586
298.307	5.549	298.307	17.996
298.308	5.827	298.308	18.279
298.308	6.497	298.308	18.399
298.309	6.91	298.309	18.385
298.31	7.163	298.31	18.529
298.311	7.257	298.311	18.737
298.311	7.105	298.311	18.802
298.312	7.004	298.312	18.712
298.313	6.911	298.313	18.596
298.314	7.108	298.314	18.676
298.315	7.374	298.315	18.648
298.315	7.746	298.315	18.571
298.316	8.203	298.316	18.295
298.317	8.168	298.317	17.872
298.317	8.523	298.317	17.515
298.318	8.6	298.318	17.299
298.319	8.448	298.319	17.27
298.32	8.288	298.32	17.216
298.321	8.131	298.321	17.173
298.321	7.865	298.321	17.263
298.322	7.529	298.322	17.182
298.323	6.793	298.323	16.927
298.324	6.321	298.324	16.79
298.324	5.744	298.324	16.814
298.325	5.245	298.325	16.769
298.326	4.881	298.326	16.531
298.327	4.646	298.327	16.135
298.327	4.53	298.327	16.08
298.328	4.406	298.328	16.122
298.329	4.181	298.329	16.407
298.33	4.133	298.33	16.651
298.33	4.186	298.33	16.986
298.331	4.107	298.331	17.19
298.332	3.923	298.332	17.224
298.333	3.718	298.333	17.119
298.334	3.635	298.334	16.969
298.334	3.475	298.334	16.707
298.335	3.157	298.335	16.745
298.336	2.99	298.336	16.818
298.337	2.987	298.337	17.04
298.337	3.098	298.337	17.353
298.338	3.153	298.338	17.445
298.339	3.329	298.339	17.369
298.34	3.715	298.34	16.874
298.34	4.473	298.34	16.284
298.341	4.974	298.341	15.88
298.342	5.325	298.342	15.689
298.343	5.397	298.343	15.588
298.344	5.293	298.344	15.486
298.344	5.154	298.344	15.46
298.345	5.249	298.345	15.522
298.346	5.329	298.346	15.777
298.346	5.794	298.346	16.34
298.347	6.212	298.347	16.611
298.348	6.9	298.348	16.803
298.349	7.663	298.349	16.935
298.35	8.485	298.35	16.851
298.35	9.333	298.35	16.803
298.351	9.983	298.351	16.673
298.352	10.363	298.352	16.428
298.353	10.448	298.353	16.461
298.353	10.206	298.353	16.481
298.354	9.906	298.354	16.454
298.355	9.898	298.355	16.618
298.356	10.197	298.356	16.712
298.356	10.512	298.356	17.024
298.357	10.803	298.357	17.374
298.358	10.866	298.358	17.501
298.359	11.2	298.359	17.432
298.36	11.436	298.36	17.079
298.36	11.335	298.36	16.641
298.361	10.65	298.361	16.357
298.362	9.822	298.362	16.135
298.363	9.09	298.363	16.054
298.363	8.681	298.363	15.922
298.364	8.331	298.364	15.77
298.365	8.329	298.365	15.26
298.366	8.465	298.366	14.984
298.366	8.518	298.366	14.586
298.367	8.381	298.367	14.434
298.368	8.124	298.368	14.151
298.369	7.723	298.369	13.97
298.369	7.18	298.369	14.102
298.37	6.795	298.37	14.245
298.371	6.808	298.371	14.42
298.372	7.052	298.372	14.862
298.373	7.344	298.373	15.231
298.373	7.616	298.373	15.673
298.374	7.791	298.374	15.691
298.375	7.845	298.375	15.691
298.375	7.887	298.375	15.949
298.376	7.871	298.376	16.349
298.377	7.731	298.377	16.695
298.378	7.448	298.378	16.898
298.379	7.149	298.379	17.052
298.379	6.762	298.379	17.201
298.38	6.282	298.38	17.191
298.381	5.768	298.381	17.051
298.382	5.607	298.382	17.165
298.382	5.739	298.382	17.286
298.383	5.831	298.383	17.434
298.384	5.529	298.384	17.738
298.385	4.931	298.385	18.143
298.385	4.179	298.385	18.886
298.386	3.729	298.386	19.453
298.387	3.345	298.387	19.521
298.388	3.173	298.388	19.47
298.389	3.223	298.389	19.238
298.389	3.462	298.389	19.41
298.39	4.049	298.39	19.574
298.391	4.321	298.391	19.477
298.392	4.154	298.392	19.216
298.392	3.798	298.392	18.903
298.393	3.449	298.393	18.573
298.394	3.119	298.394	18.181
298.395	2.697	298.395	17.748
298.395	2.441	298.395	17.487
298.396	2.653	298.396	17.444
298.397	3.202	298.397	17.831
298.398	3.27	298.398	17.839
298.398	3.141	298.398	17.839
298.399	3.41	298.399	17.557
298.4	3.631	298.4	17.077
298.401	4.033	298.401	16.689
298.401	4.257	298.401	16.16
298.402	4.424	298.402	15.584
298.403	4.621	298.403	15.255
298.404	4.983	298.404	14.768
298.404	5.455	298.404	14.06
298.405	5.791	298.405	13.493
298.406	6.137	298.406	13.063
298.407	6.232	298.407	12.856
298.408	6.152	298.408	12.777
298.408	6.121	298.408	12.496
298.409	6.133	298.409	12.224
298.41	5.946	298.41	11.92
298.411	5.96	298.411	11.737
298.411	6.138	298.411	11.576
298.412	6.148	298.412	11.644
298.413	6.35	298.413	11.918
298.414	6.536	298.414	12.101
298.414	6.615	298.414	12.586
298.415	6.485	298.415	12.998
298.416	6.485	298.416	13.447
298.417	6.496	298.417	13.682
298.418	6.654	298.418	13.919
298.418	6.528	298.418	14.104
298.419	6.246	298.419	14.416
298.42	6.38	298.42	14.688
298.421	6.312	298.421	15.009
298.421	6.918	298.421	15.357
298.422	7.627	298.422	15.67
298.423	8.648	298.423	15.813
298.424	9.382	298.424	15.83
298.424	9.518	298.424	15.656
298.425	9.294	298.425	15.679
298.426	9.119	298.426	15.791
298.427	8.954	298.427	15.678
298.427	8.988	298.427	15.409
298.428	8.563	298.428	15.047
298.429	8.047	298.429	14.847
298.43	7.462	298.43	15.07
298.43	6.779	298.43	15.273
298.431	6.499	298.431	15.478
298.432	6.56	298.432	15.385
298.433	6.953	298.433	15.526
298.433	7.213	298.433	15.691
298.434	6.954	298.434	15.711
298.435	6.503	298.435	15.986
298.436	6.413	298.436	16.014
298.437	6.511	298.437	16.354
298.437	6.655	298.437	16.734
298.438	6.448	298.438	17.219
298.439	6.298	298.439	17.397
298.44	6.406	298.44	17.341
298.44	6.621	298.44	17.47
298.441	6.669	298.441	17.566
298.442	6.839	298.442	17.652
298.443	6.903	298.443	17.679
298.443	6.874	298.443	17.404
298.444	6.762	298.444	17.262
298.445	6.53	298.445	17.339
298.446	6.437	298.446	17.618
298.447	6.621	298.447	17.981
298.447	6.848	298.447	18.145
298.448	6.974	298.448	17.898
298.449	7.147	298.449	17.568
298.45	7.054	298.45	17.171
298.45	7.088	298.45	16.661
298.451	6.945	298.451	16.313
298.452	6.957	298.452	15.948
298.453	6.881	298.453	15.962
298.453	6.725	298.453	16.081
298.454	6.444	298.454	16.289
298.455	6.187	298.455	16.581
298.456	6.005	298.456	16.497
298.456	5.73	298.456	16.54
298.457	5.213	298.457	16.381
298.458	4.677	298.458	16.393
298.459	4.385	298.459	16.372
298.459	4.241	298.459	16.56
298.46	4.266	298.46	16.804
298.461	3.99	298.461	17.241
298.462	3.771	298.462	17.196
298.462	3.411	298.462	16.913
298.463	3.22	298.463	16.531
298.464	3.1	298.464	16.168
298.465	3.032	298.465	15.728
298.466	3.355	298.466	15.257
298.466	3.378	298.466	14.596
298.467	3.491	298.467	14.152
298.468	3.699	298.468	13.632
298.469	3.931	298.469	13.484
298.469	4.657	298.469	13.084
298.47	5.285	298.47	12.982
298.471	5.718	298.471	12.603
298.472	5.699	298.472	12.026
298.472	5.827	298.472	11.27
298.473	6.206	298.473	10.261
298.474	6.977	298.474	9.626
298.475	7.435	298.475	9.373
298.476	7.566	298.476	9.199
298.476	7.557	298.476	9.436
298.477	7.687	298.477	9.387
298.478	8.125	298.478	9.599
298.478	8.591	298.478	9.771
298.479	9.115	298.479	9.493
298.48	9.541	298.48	9.248
298.481	9.847	298.481	9.069
298.482	9.91	298.482	8.855
298.482	9.689	298.482	8.943
298.483	9.606	298.483	8.726
298.484	9.53	298.484	8.622
298.485	9.361	298.485	8.568
298.485	9.031	298.485	8.63
298.486	8.683	298.486	8.459
298.487	8.785	298.487	8.549
298.488	8.7	298.488	8.532
298.488	8.81	298.488	8.243
298.489	8.422	298.489	7.828
298.49	7.804	298.49	7.203
298.491	7.024	298.491	6.765
298.491	6.27	298.491	6.587
298.492	5.752	298.492	6.302
298.493	5.421	298.493	6.009
298.494	5.089	298.494	5.649
298.495	4.641	298.495	5.306
298.495	4.553	298.495	4.945
298.496	4.719	298.496	4.831
298.497	4.783	298.497	4.846
298.498	4.894	298.498	5.198
298.498	5.191	298.498	5.907
298.499	5.413	298.499	6.463
298.5	5.672	298.5	6.93
298.501	5.715	298.501	7.346
298.501	5.936	298.501	7.896
298.502	6.187	298.502	8.529
298.503	6.231	298.503	9.137
298.504	6.041	298.504	9.713
298.505	6.189	298.505	10.095
298.505	6.362	298.505	10.188
298.506	6.565	298.506	9.978
298.507	6.45	298.507	10.049
298.507	6.289	298.507	10.145
298.508	5.975	298.508	10.259
298.509	5.45	298.509	10.364
298.51	4.961	298.51	10.31
298.511	4.579	298.511	10.664
298.511	4.628	298.511	10.618
298.512	4.793	298.512	10.654
298.513	4.799	298.513	10.161
298.514	4.719	298.514	9.684
298.514	4.815	298.514	9.029
298.515	4.625	298.515	8.411
298.516	4.602	298.516	8.116
298.517	4.607	298.517	7.969
298.517	4.73	298.517	8.293
298.518	5.031	298.518	8.643
298.519	5.346	298.519	8.796
298.52	5.558	298.52	8.912
298.521	5.674	298.521	8.905
298.521	5.861	298.521	9.179
298.522	5.935	298.522	9.519
298.523	5.88	298.523	9.915
298.524	5.66	298.524	10.571
298.524	5.396	298.524	11.177
298.525	5.602	298.525	11.87
298.526	6.314	298.526	12.338
298.527	7.171	298.527	12.734
298.527	8.033	298.527	13.118
298.528	8.522	298.528	13.206
298.529	8.752	298.529	13.078
298.53	8.945	298.53	12.579
298.53	9.593	298.53	12.076
298.531	10.579	298.531	11.352
298.532	11.418	298.532	10.921
298.533	11.953	298.533	10.463
298.534	12.052	298.534	9.854
298.534	12.015	298.534	9.477
298.535	12.008	298.535	9.049
298.536	11.923	298.536	8.855
298.536	11.862	298.536	8.518
298.537	11.54	298.537	8.091
298.538	11.752	298.538	7.463
298.539	11.914	298.539	6.916
298.54	12.027	298.54	6.234
298.54	11.64	298.54	5.707
298.541	10.671	298.541	5.416
298.542	9.768	298.542	5.146
298.543	9.036	298.543	5.277
298.543	8.288	298.543	5.343
298.544	7.553	298.544	5.018
298.545	6.704	298.545	4.794
298.546	6.008	298.546	4.454
298.546	5.416	298.546	4.382
298.547	5.081	298.547	4.48
298.548	4.529	298.548	4.58
298.549	3.997	298.549	4.856
298.55	3.538	298.55	5.184
298.55	3.116	298.55	5.428
298.551	2.974	298.551	5.362
298.552	2.67	298.552	5.456
298.553	2.402	298.553	5.687
298.553	2.22	298.553	5.601
298.554	2.18	298.554	5.476
298.555	2.227	298.555	4.977
298.556	2.371	298.556	4.685
298.556	2.333	298.556	4.584
298.557	2.307	298.557	4.547
298.558	2.157	298.558	4.652
298.559	2.148	298.559	4.841
298.559	2.191	298.559	5.452
298.56	2.062	298.56	6.088
298.561	1.987	298.561	6.874
298.562	2.091	298.562	7.707
298.562	2.565	298.562	8.27
298.563	3.166	298.563	8.821
298.564	3.544	298.564	9.426
298.565	3.991	298.565	9.729
298.565	4.178	298.565	10.022
298.566	4.405	298.566	10.262
298.567	4.163	298.567	10.588
298.568	3.781	298.568	11.103
298.568	3.812	298.568	11.416
298.569	4.004	298.569	11.543
298.57	4.279	298.57	11.128
298.571	4.148	298.571	10.728
298.572	3.948	298.572	10.303
298.572	3.683	298.572	10.286
298.573	3.541	298.573	10.647
298.574	3.269	298.574	11.563
298.575	2.694	298.575	12.457
298.575	2.338	298.575	13.272
298.576	2.033	298.576	13.707
298.577	2.118	298.577	14.166
298.578	2.361	298.578	14.564
298.579	2.664	298.579	14.785
298.579	2.685	298.579	14.743
298.58	2.965	298.58	14.551
298.581	3.172	298.581	14.364
298.582	3.503	298.582	14.351
298.582	3.865	298.582	14.072
298.583	3.812	298.583	13.824
298.584	3.796	298.584	13.439
298.585	3.935	298.585	13.266
298.585	3.995	298.585	13.199
298.586	4.211	298.586	12.929
298.587	4.064	298.587	12.602
298.588	3.93	298.588	12.049
298.588	3.782	298.588	11.685
298.589	3.474	298.589	11.711
298.59	3.294	298.59	11.902
298.591	3.081	298.591	12.295
298.591	3.433	298.591	12.859
298.592	3.894	298.592	13.352
298.593	4.869	298.593	13.523
298.594	5.953	298.594	13.268
298.594	6.711	298.594	12.927
298.595	7.095	298.595	12.643
298.596	7.386	298.596	12.398
298.597	7.61	298.597	12.413
298.598	7.891	298.598	12.626
298.598	8.155	298.598	12.994
298.599	8.211	298.599	13.246
298.6	8.528	298.6	13.106
298.601	8.416	298.601	13.112
298.601	8.297	298.601	12.948
298.602	8.252	298.602	13.09
298.603	8.356	298.603	13.03
298.604	8.566	298.604	12.797
298.604	8.652	298.604	12.385
298.605	8.289	298.605	12.061
298.606	7.736	298.606	11.845
298.607	6.73	298.607	11.704
298.608	5.727	298.608	11.702
298.608	4.857	298.608	11.556
298.609	4.469	298.609	11.593
298.61	4.072	298.61	11.504
298.611	4.025	298.611	11.122
298.611	3.829	298.611	10.862
298.612	3.79	298.612	10.511
298.613	3.794	298.613	10.189
298.614	3.613	298.614	10.001
298.614	3.598	298.614	9.757
298.615	3.446	298.615	9.732
298.616	3.34	298.616	9.507
298.617	3.246	298.617	9.187
298.617	3.448	298.617	8.714
298.618	3.898	298.618	8.159
298.619	4.479	298.619	7.653
298.62	5.118	298.62	6.822
298.62	5.764	298.62	6.107
298.621	6.296	298.621	5.426
298.622	6.866	298.622	4.907
298.623	6.862	298.623	4.639
298.623	6.958	298.623	4.456
298.624	6.995	298.624	4.332
298.625	6.779	298.625	4.081
298.626	6.449	298.626	3.963
298.627	5.81	298.627	3.931
298.627	5.524	298.627	3.99
298.628	5.529	298.628	4.046
298.629	5.46	298.629	4.236
298.63	5.355	298.63	4.587
298.63	4.983	298.63	4.689
298.631	4.655	298.631	4.544
298.632	4.174	298.632	4.194
298.633	3.593	298.633	3.761
298.633	3.115	298.633	3.427
298.634	2.68	298.634	3.485
298.635	2.336	298.635	3.226
298.636	2.214	298.636	2.994
298.636	2.182	298.636	2.511
298.637	2.235	298.637	2.223
298.638	2.218	298.638	2.226
298.639	2.199	298.639	2.204
298.639	2.28	298.639	2.224
298.64	2.41	298.64	2.257
298.641	2.73	298.641	2.396
298.642	3.019	298.642	2.697
298.643	3.225	298.643	2.889
298.643	3.139	298.643	3.271
298.644	2.693	298.644	3.274
298.645	2.295	298.645	3.496
298.646	2.207	298.646	3.945
298.646	2.006	298.646	4.638
298.647	1.981	298.647	5.471
298.648	1.811	298.648	6.066
298.649	1.737	298.649	6.655
298.649	1.512	298.649	7.278
298.65	1.266	298.65	7.823
298.651	1.331	298.651	8.345
298.652	1.468	298.652	8.385
298.652	1.769	298.652	8.512
298.653	1.699	298.653	8.59
298.654	1.555	298.654	8.607
298.655	1.311	298.655	8.72
298.656	1.178	298.656	8.656
298.656	1.195	298.656	8.611
298.657	1.32	298.657	8.728
298.658	1.329	298.658	8.677
298.659	1.443	298.659	8.611
298.659	1.65	298.659	8.282
298.66	1.853	298.66	8.137
298.661	1.847	298.661	7.949
298.662	1.702	298.662	8.004
298.662	1.775	298.662	8.052
298.663	1.749	298.663	8.322
298.664	1.672	298.664	8.463
298.665	1.679	298.665	8.595
298.665	2.007	298.665	8.895
298.666	2.3	298.666	8.959
298.667	2.379	298.667	8.713
298.668	2.339	298.668	8.277
298.668	2.341	298.668	7.977
298.669	2.213	298.669	8.016
298.67	2.245	298.67	8.103
298.671	2.114	298.671	8.062
298.671	2.295	298.671	7.939
298.672	2.464	298.672	8.257
298.673	2.76	298.673	8.166
298.674	3.097	298.674	8.097
298.675	3.113	298.675	7.872
298.675	3.352	298.675	7.803
298.676	3.474	298.676	7.682
298.677	3.54	298.677	7.502
298.678	3.591	298.678	7.244
298.678	3.574	298.678	7.005
298.679	3.541	298.679	7.095
298.68	3.595	298.68	7.153
298.681	3.475	298.681	7.276
298.682	3.733	298.682	7.144
298.682	4.273	298.682	7.085
298.683	4.453	298.683	6.918
298.684	4.463	298.684	6.822
298.685	4.26	298.685	6.157
298.685	4.233	298.685	5.532
298.686	4.564	298.686	5.097
298.687	4.755	298.687	4.69
298.688	5.011	298.688	4.419
298.688	5.166	298.688	4.111
298.689	5.372	298.689	3.739
298.69	5.718	298.69	3.471
298.691	6.031	298.691	3.234
298.691	6.579	298.691	3.195
298.692	6.954	298.692	3.022
298.693	7.253	298.693	3.038
298.694	7.511	298.694	2.752
298.694	7.623	298.694	2.652
298.695	7.624	298.695	2.695
298.696	7.422	298.696	2.752
298.697	7.164	298.697	2.701
298.697	6.806	298.697	2.723
298.698	6.563	298.698	2.901
298.699	6.544	298.699	2.953
298.7	6.324	298.7	3.022
298.7	5.991	298.7	2.685
298.701	5.722	298.701	2.277
298.702	5.373	298.702	2.063
298.703	4.961	298.703	2.002
298.704	4.13	298.704	2.27
298.704	3.353	298.704	2.394
298.705	2.793	298.705	2.235
298.706	2.718	298.706	2.106
298.707	2.912	298.707	1.894
298.707	3.006	298.707	1.615
298.708	3.169	298.708	1.574
298.709	3.293	298.709	1.439
298.71	3.322	298.71	1.385
298.711	3.64	298.711	1.446
298.711	3.654	298.711	1.534
298.712	3.466	298.712	2.041
298.713	3.465	298.713	2.526
298.714	3.345	298.714	2.739
298.714	3.182	298.714	2.857
298.715	3.122	298.715	2.956
298.716	3.075	298.716	3.23
298.717	3.213	298.717	3.648
298.717	3.405	298.717	3.872
298.718	3.331	298.718	4.172
298.719	3.121	298.719	4.077
298.72	3.028	298.72	4.315
298.72	2.938	298.72	4.713
298.721	2.837	298.721	5.203
298.722	3.14	298.722	5.801
298.723	3.597	298.723	6.404
298.723	3.994	298.723	6.861
298.724	4.419	298.724	7.271
298.725	4.545	298.725	7.196
298.726	4.647	298.726	7.139
298.726	4.745	298.726	6.914
298.727	4.758	298.727	6.538
298.728	4.612	298.728	6.376
298.729	4.41	298.729	6.324
298.729	4.361	298.729	6.337
298.73	4.552	298.73	6.49
298.731	5.011	298.731	6.509
298.732	5.446	298.732	6.527
298.733	5.696	298.733	6.328
298.733	5.62	298.733	5.839
298.734	5.111	298.734	5.27
298.735	4.596	298.735	4.74
298.736	4.235	298.736	4.256
298.736	3.749	298.736	3.968
298.737	3.131	298.737	3.709
298.738	2.252	298.738	3.27
298.739	1.746	298.739	2.787
298.739	1.022	298.739	2.368
298.74	0.257	298.74	2.006
298.741	-0.531	298.741	1.755
298.742	-1.126	298.742	1.298
298.743	-1.111	298.743	0.686
298.743	-0.96	298.743	0.182
298.744	-1.089	298.744	-0.137
298.745	-1.132	298.745	-0.189
298.746	-1.253	298.746	-0.307
298.746	-1.12	298.746	-0.276
298.747	-0.538	298.747	-0.188
298.748	-0.05	298.748	0.113
298.749	0.505	298.749	0.488
298.749	0.952	298.749	0.755
298.75	1.355	298.75	0.501
298.751	1.771	298.751	0.587
298.752	2.205	298.752	0.588
298.752	2.641	298.752	1.077
298.753	3.032	298.753	1.574
298.754	3.527	298.754	1.947
298.755	4.03	298.755	2.261
298.755	4.55	298.755	2.532
298.756	5.104	298.756	2.951
298.757	5.778	298.757	3.834
298.758	6.654	298.758	4.331
298.759	7.55	298.759	5.031
298.759	8.277	298.759	5.402
298.76	8.253	298.76	5.979
298.761	8.054	298.761	6.647
298.762	7.57	298.762	7.099
298.762	7.191	298.762	7.457
298.763	6.843	298.763	7.479
298.764	6.516	298.764	7.466
298.765	6.26	298.765	7.491
298.765	6.812	298.765	7.49
298.766	7.37	298.766	7.403
298.767	7.869	298.767	6.935
298.768	7.762	298.768	6.584
298.768	7.179	298.768	6.189
298.769	6.749	298.769	6.14
298.77	6.561	298.77	5.965
298.771	6.423	298.771	5.628
298.772	6.308	298.772	5.374
298.772	6.332	298.772	5.048
298.773	6.643	298.773	4.693
298.774	7.254	298.774	4.568
298.774	7.736	298.774	3.84
298.775	7.983	298.775	3.132
298.776	7.813	298.776	2.302
298.777	7.447	298.777	1.597
298.778	6.794	298.778	1.13
298.778	6.229	298.778	0.622
298.779	5.936	298.779	-0.059
298.78	5.389	298.78	-0.115
298.781	5.245	298.781	0.11
298.781	5.071	298.781	0.534
298.782	5.196	298.782	0.786
298.783	5.314	298.783	0.691
298.784	5.37	298.784	0.423
298.784	5.5	298.784	0.436
298.785	5.433	298.785	0.285
298.786	5.311	298.786	0.684
298.787	5.054	298.787	1.078
298.788	4.85	298.788	1.556
298.788	4.736	298.788	2.109
298.789	4.345	298.789	2.611
298.79	4.116	298.79	3.071
298.791	3.813	298.791	3.085
298.791	3.588	298.791	2.935
298.792	3.548	298.792	2.413
298.793	3.529	298.793	1.99
298.794	3.277	298.794	1.751
298.794	2.925	298.794	1.17
298.795	2.364	298.795	0.903
298.796	2.037	298.796	0.506
298.797	2.078	298.797	0.014
298.797	2.374	298.797	-0.293
298.798	2.765	298.798	-0.586
298.799	3.572	298.799	-1.007
298.8	4.131	298.8	-1.377
298.8	4.445	298.8	-1.824
298.801	4.315	298.801	-2.01
298.802	4.262	298.802	-1.966
298.803	4.193	298.803	-1.599
298.803	4.366	298.803	-1.243
298.804	4.42	298.804	-1.031
298.805	4.474	298.805	-0.971
298.806	4.439	298.806	-0.799
298.807	4.606	298.807	-0.491
298.807	4.496	298.807	-0.222
298.808	4.455	298.808	0.087
298.809	4.12	298.809	0.303
298.81	3.945	298.81	0.548
298.81	3.949	298.81	0.838
298.811	3.911	298.811	0.981
298.812	3.755	298.812	1.259
298.813	3.557	298.813	1.476
298.813	3.235	298.813	1.537
298.814	2.996	298.814	1.641
298.815	2.899	298.815	1.473
298.816	3.024	298.816	1.095
298.817	3.095	298.817	0.647
298.817	2.996	298.817	0.271
298.818	2.568	298.818	-0.246
298.819	2.245	298.819	-0.796
298.82	1.97	298.82	-1.428
298.82	1.907	298.82	-1.849
298.821	2.016	298.821	-1.966
298.822	2.165	298.822	-2.365
298.823	2.578	298.823	-2.841
298.823	2.966	298.823	-3.364
298.824	3.104	298.824	-3.645
298.825	3.038	298.825	-4.004
298.826	2.643	298.826	-4.134
298.826	2.511	298.826	-4.434
298.827	2.503	298.827	-4.612
298.828	2.575	298.828	-4.638
298.829	2.49	298.829	-4.714
298.829	2.147	298.829	-4.681
298.83	1.994	298.83	-4.622
298.831	2.013	298.831	-4.315
298.832	2.082	298.832	-4.255
298.832	2.156	298.832	-4.171
298.833	2.268	298.833	-4.32
298.834	2.243	298.834	-4.17
298.835	2.497	298.835	-3.745
298.836	2.73	298.836	-3.487
298.836	3.063	298.836	-3.422
298.837	3.464	298.837	-3.211
298.838	3.849	298.838	-3.091
298.839	4.095	298.839	-2.881
298.839	4.221	298.839	-2.848
298.84	4.09	298.84	-2.981
298.841	3.612	298.841	-3.009
298.842	3.235	298.842	-2.959
298.842	2.59	298.842	-2.765
298.843	2.172	298.843	-3.002
298.844	2.058	298.844	-2.861
298.845	2.415	298.845	-2.991
298.846	3.063	298.846	-2.634
298.846	3.414	298.846	-2.102
298.847	3.843	298.847	-1.728
298.848	4.036	298.848	-1.407
298.849	4.432	298.849	-1.387
298.849	4.631	298.849	-1.119
298.85	4.948	298.85	-0.748
298.851	5.075	298.851	-0.465
298.852	4.92	298.852	-0.397
298.852	4.636	298.852	-0.581
298.853	4.712	298.853	-0.562
298.854	4.946	298.854	-0.214
298.855	5.128	298.855	0.165
298.855	4.953	298.855	0.356
298.856	4.552	298.856	0.36
298.857	4.285	298.857	0.423
298.858	4.258	298.858	0.452
298.858	4.533	298.858	-0.004
298.859	4.605	298.859	-0.489
298.86	4.445	298.86	-1.159
298.861	4.337	298.861	-1.277
298.861	4.365	298.861	-1.248
298.862	4.564	298.862	-1.416
298.863	4.946	298.863	-1.884
298.864	5.146	298.864	-2.56
298.865	5.287	298.865	-3.274
298.865	5.653	298.865	-3.566
298.866	5.848	298.866	-3.92
298.867	5.939	298.867	-4.204
298.868	5.571	298.868	-4.398
298.868	4.691	298.868	-4.369
298.869	4.055	298.869	-4.132
298.87	3.513	298.87	-4.04
298.871	3.014	298.871	-3.999
298.871	2.596	298.871	-4.091
298.872	2.075	298.872	-3.961
298.873	2.052	298.873	-3.544
298.874	1.835	298.874	-3.135
298.875	1.554	298.875	-2.414
298.875	1.028	298.875	-2.016
298.876	0.879	298.876	-1.67
298.877	1.139	298.877	-1.114
298.877	1.631	298.877	-0.527
298.878	1.961	298.878	0.231
298.879	2.29	298.879	0.616
298.88	2.627	298.88	0.845
298.881	3.073	298.881	0.868
298.881	3.413	298.881	0.781
298.882	3.374	298.882	0.553
298.883	3.36	298.883	0.188
298.884	2.91	298.884	0.104
298.884	2.771	298.884	-0.153
298.885	2.788	298.885	-0.003
298.886	3.162	298.886	0.309
298.887	3.662	298.887	0.364
298.887	4.199	298.887	0.369
298.888	4.565	298.888	-0.109
298.889	4.59	298.889	-0.827
298.89	4.511	298.89	-1.746
298.89	4.16	298.89	-2.547
298.891	3.777	298.891	-3.21
298.892	3.471	298.892	-3.616
298.893	3.219	298.893	-3.846
298.894	3.572	298.894	-4.193
298.894	4.197	298.894	-4.661
298.895	4.718	298.895	-4.736
298.896	5.085	298.896	-4.807
298.897	5.041	298.897	-4.877
298.897	5.195	298.897	-4.796
298.898	5.178	298.898	-4.481
298.899	5.237	298.899	-4.118
298.9	5.065	298.9	-3.751
298.9	4.83	298.9	-3.515
298.901	4.738	298.901	-3.251
298.902	4.838	298.902	-2.523
298.903	5.005	298.903	-1.805
298.904	5.138	298.904	-1.129
298.904	5.106	298.904	-0.602
298.905	5.035	298.905	-0.321
298.906	4.535	298.906	0.091
298.906	3.87	298.906	0.136
298.907	3.104	298.907	-0.044
298.908	2.13	298.908	-0.377
298.909	1.446	298.909	-0.791
298.91	0.603	298.91	-0.994
298.91	0.178	298.91	-1.077
298.911	-0.07	298.911	-1.212
298.912	-0.22	298.912	-1.26
298.913	-0.3	298.913	-1.791
298.913	-0.2	298.913	-2.37
298.914	-0.203	298.914	-3.109
298.915	-0.43	298.915	-3.602
298.916	-0.488	298.916	-4.089
298.916	-0.477	298.916	-4.736
298.917	-0.388	298.917	-5.166
298.918	-0.035	298.918	-5.563
298.919	0.24	298.919	-5.593
298.92	0.43	298.92	-5.461
298.92	0.699	298.92	-5.618
298.921	0.722	298.921	-5.931
298.922	0.927	298.922	-6.196
298.923	1.174	298.923	-6.331
298.923	1.277	298.923	-6.137
298.924	1.014	298.924	-6.23
298.925	0.825	298.925	-6.394
298.926	0.845	298.926	-6.552
298.926	1.513	298.926	-6.618
298.927	2.24	298.927	-6.405
298.928	2.98	298.928	-6.351
298.929	3.394	298.929	-5.886
298.929	3.719	298.929	-5.677
298.93	4.19	298.93	-5.447
298.931	4.407	298.931	-5.289
298.932	4.639	298.932	-5.282
298.933	4.58	298.933	-4.896
298.933	4.593	298.933	-4.414
298.934	4.39	298.934	-3.898
298.935	4.145	298.935	-3.286
298.935	3.537	298.935	-2.994
298.936	2.818	298.936	-2.585
298.937	2.17	298.937	-2.147
298.938	1.815	298.938	-1.686
298.939	1.96	298.939	-1.229
298.939	2.021	298.939	-0.943
298.94	1.913	298.94	-0.587
298.941	1.636	298.941	-0.271
298.942	1.129	298.942	-0.028
298.942	0.364	298.942	0.377
298.943	-0.298	298.943	0.864
298.944	-1.018	298.944	1.445
298.945	-1.36	298.945	1.98
298.945	-1.468	298.945	2.473
298.946	-1.451	298.946	2.655
298.947	-1.317	298.947	2.627
298.948	-1.227	298.948	2.804
298.949	-1.175	298.949	3.08
298.949	-1.001	298.949	3.499
298.95	-0.755	298.95	3.694
298.951	-0.54	298.951	3.474
298.952	-0.39	298.952	2.995
298.952	0.093	298.952	2.486
298.953	0.696	298.953	2.136
298.954	1.497	298.954	1.724
298.955	2.202	298.955	1.593
298.955	3.025	298.955	1.386
298.956	3.431	298.956	1.397
298.957	3.295	298.957	1.755
298.958	3.119	298.958	1.874
298.958	2.729	298.958	2.385
298.959	2.604	298.959	3.149
298.96	2.593	298.96	3.796
298.961	2.512	298.961	4.427
298.962	2.568	298.962	4.405
298.962	2.391	298.962	4.091
298.963	2.307	298.963	3.89
298.964	2.264	298.964	3.428
298.964	2.41	298.964	3.478
298.965	2.258	298.965	3.446
298.966	1.8	298.966	3.205
298.967	1.371	298.967	2.943
298.968	1.312	298.968	2.635
298.968	1.681	298.968	2.611
298.969	1.67	298.969	2.823
298.97	1.368	298.97	2.906
298.971	0.968	298.971	2.74
298.971	0.819	298.971	2.582
298.972	0.95	298.972	2.354
298.973	0.895	298.973	2.403
298.974	0.445	298.974	2.512
298.974	-0.304	298.974	2.544
298.975	-0.571	298.975	2.807
298.976	-0.718	298.976	2.937
298.977	-1.053	298.977	3.08
298.978	-1.332	298.978	3.26
298.978	-1.723	298.978	3.33
298.979	-1.873	298.979	3.396
298.98	-1.803	298.98	3.309
298.981	-1.809	298.981	3.222
298.981	-1.476	298.981	3.337
298.982	-1.088	298.982	3.344
298.983	-0.584	298.983	3.176
298.984	0.113	298.984	2.796
298.984	0.844	298.984	2.621
298.985	1.868	298.985	2.671
298.986	2.868	298.986	2.801
298.987	4.08	298.987	2.789
298.987	5.133	298.987	2.395
298.988	5.895	298.988	2.221
298.989	5.97	298.989	2.174
298.99	5.945	298.99	2.343
298.99	5.919	298.99	2.543
298.991	6.143	298.991	2.549
298.992	6.403	298.992	2.591
298.993	6.535	298.993	2.609
298.993	6.341	298.993	2.424
298.994	6.044	298.994	2.129
298.995	5.65	298.995	1.38
298.996	5.462	298.996	1.027
298.997	5.395	298.997	0.448
298.997	5.155	298.997	-0.051
298.998	4.721	298.998	-0.629
298.999	4.374	298.999	-1.076
299	4.174	299	-1.398
299	3.904	299	-1.595
299.001	3.658	299.001	-1.882
299.002	3.406	299.002	-2.299
299.003	3.288	299.003	-2.411
299.003	3.504	299.003	-2.588
299.004	3.593	299.004	-2.562
299.005	3.564	299.005	-2.793
299.006	3.413	299.006	-2.709
299.007	3.139	299.007	-2.546
299.007	2.797	299.007	-2.228
299.008	2.603	299.008	-1.852
299.009	2.444	299.009	-1.652
299.01	2.328	299.01	-1.268
299.01	2.255	299.01	-0.703
299.011	2.187	299.011	-0.414
299.012	1.887	299.012	-0.257
299.013	1.502	299.013	-0.522
299.013	1.004	299.013	-0.988
299.014	0.055	299.014	-1.728
299.015	-0.657	299.015	-2.602
299.016	-1.248	299.016	-3.063
299.016	-1.672	299.016	-3.247
299.017	-2.173	299.017	-3.203
299.018	-2.72	299.018	-3.241
299.019	-3.065	299.019	-3.589
299.019	-3.307	299.019	-4.077
299.02	-3.4	299.02	-4.726
299.021	-3.462	299.021	-5.341
299.022	-3.546	299.022	-5.71
299.022	-3.168	299.022	-5.79
299.023	-2.963	299.023	-5.655
299.024	-2.275	299.024	-5.496
299.025	-1.67	299.025	-5.029
299.026	-0.984	299.026	-4.799
299.026	-0.402	299.026	-4.721
299.027	0.225	299.027	-4.634
299.028	0.644	299.028	-4.772
299.029	0.791	299.029	-4.454
299.029	0.979	299.029	-4.212
299.03	0.957	299.03	-3.81
299.031	1.287	299.031	-3.587
299.032	1.616	299.032	-3.445
299.032	2.002	299.032	-3.22
299.033	2.448	299.033	-2.698
299.034	2.398	299.034	-2.257
299.035	2.418	299.035	-1.91
299.036	2.189	299.036	-1.807
299.036	2.357	299.036	-1.878
299.037	2.535	299.037	-2.122
299.038	2.382	299.038	-2.437
299.038	1.991	299.038	-2.704
299.039	1.739	299.039	-2.529
299.04	1.802	299.04	-2.036
299.041	2.168	299.041	-1.337
299.042	2.29	299.042	-1.035
299.042	2.247	299.042	-0.806
299.043	2.244	299.043	-0.851
299.044	2.463	299.044	-0.849
299.045	3.052	299.045	-0.832
299.045	3.613	299.045	-1.079
299.046	4.031	299.046	-1.389
299.047	4.208	299.047	-1.544
299.048	4.185	299.048	-1.549
299.048	4.04	299.048	-1.604
299.049	3.738	299.049	-1.799
299.05	3.621	299.05	-2.071
299.051	3.489	299.051	-2.424
299.051	3.357	299.051	-2.41
299.052	3.263	299.052	-2.795
299.053	3.103	299.053	-2.955
299.054	3.211	299.054	-3.138
299.055	2.915	299.055	-3.395
299.055	2.339	299.055	-3.449
299.056	1.871	299.056	-3.604
299.057	1.644	299.057	-3.44
299.058	1.924	299.058	-3.355
299.058	2.045	299.058	-3.291
299.059	2.303	299.059	-3.134
299.06	2.44	299.06	-3.081
299.061	2.775	299.061	-3.301
299.061	2.813	299.061	-3.703
299.062	2.61	299.062	-4.091
299.063	2.41	299.063	-4.193
299.064	2.477	299.064	-4.026
299.065	2.391	299.065	-3.616
299.065	2.315	299.065	-2.98
299.066	2.185	299.066	-2.268
299.067	2.014	299.067	-1.91
299.067	1.916	299.067	-1.701
299.068	1.574	299.068	-2.057
299.069	1.143	299.069	-2.51
299.07	0.743	299.07	-2.769
299.071	0.208	299.071	-2.999
299.071	-0.25	299.071	-3.06
299.072	-0.607	299.072	-3.346
299.073	-0.76	299.073	-3.565
299.074	-0.672	299.074	-3.562
299.074	-0.784	299.074	-3.621
299.075	-0.957	299.075	-3.636
299.076	-1.205	299.076	-3.912
299.077	-1.08	299.077	-4.274
299.077	-1.08	299.077	-4.231
299.078	-1.342	299.078	-3.97
299.079	-1.913	299.079	-3.555
299.08	-2.71	299.08	-3.001
299.08	-3.101	299.08	-2.83
299.081	-3.722	299.081	-2.557
299.082	-4.238	299.082	-2.09
299.083	-4.798	299.083	-1.651
299.084	-5.046	299.084	-1.297
299.084	-5.189	299.084	-1.228
299.085	-5.129	299.085	-1.344
299.086	-4.943	299.086	-1.426
299.087	-4.795	299.087	-1.748
299.087	-4.601	299.087	-1.786
299.088	-4.787	299.088	-1.879
299.089	-4.873	299.089	-1.659
299.09	-4.86	299.09	-1.591
299.09	-4.757	299.09	-1.719
299.091	-4.331	299.091	-2.156
299.092	-3.881	299.092	-2.893
299.093	-3.432	299.093	-3.771
299.094	-2.763	299.094	-4.244
299.094	-2.195	299.094	-4.695
299.095	-1.344	299.095	-4.993
299.096	-0.66	299.096	-5.156
299.096	-0.017	299.096	-5.305
299.097	0.224	299.097	-5.299
299.098	0.722	299.098	-5.313
299.099	1.195	299.099	-5.538
299.1	1.566	299.1	-5.63
299.1	2.388	299.1	-5.759
299.101	3.035	299.101	-5.738
299.102	3.325	299.102	-5.446
299.103	3.62	299.103	-5.266
299.103	3.116	299.103	-5.441
299.104	2.964	299.104	-5.865
299.105	2.911	299.105	-6.241
299.106	2.88	299.106	-6.334
299.106	2.723	299.106	-6.335
299.107	2.464	299.107	-6.465
299.108	2.462	299.108	-6.397
299.109	2.273	299.109	-6.426
299.11	2.516	299.11	-6.238
299.11	2.702	299.11	-5.968
299.111	3.086	299.111	-5.577
299.112	2.795	299.112	-5.23
299.113	2.483	299.113	-5.03
299.113	1.795	299.113	-4.943
299.114	1.741	299.114	-4.463
299.115	1.677	299.115	-3.994
299.116	1.619	299.116	-3.229
299.116	1.397	299.116	-2.723
299.117	0.864	299.117	-2.73
299.118	0.549	299.118	-2.826
299.119	0.356	299.119	-3.011
299.119	0.14	299.119	-2.971
299.12	0.06	299.12	-2.751
299.121	0.091	299.121	-2.803
299.122	0.327	299.122	-2.54
299.122	0.545	299.122	-2.389
299.123	1.115	299.123	-2.221
299.124	1.518	299.124	-1.893
299.125	1.985	299.125	-1.489
299.125	2.816	299.125	-1.084
299.126	3.407	299.126	-0.735
299.127	4.288	299.127	-0.665
299.128	4.533	299.128	-0.739
299.129	4.411	299.129	-0.914
299.129	4.219	299.129	-1.312
299.13	4.078	299.13	-1.484
299.131	4.22	299.131	-1.678
299.132	4.053	299.132	-2.062
299.132	4.331	299.132	-2.554
299.133	4.343	299.133	-2.994
299.134	4.41	299.134	-3.349
299.135	4.262	299.135	-3.721
299.135	3.931	299.135	-3.977
299.136	3.838	299.136	-4.263
299.137	3.616	299.137	-4.566
299.138	3.575	299.138	-4.596
299.139	3.348	299.139	-4.348
299.139	3.207	299.139	-3.891
299.14	2.703	299.14	-3.185
299.141	2.239	299.141	-2.682
299.142	2.072	299.142	-2.084
299.142	1.798	299.142	-1.901
299.143	1.598	299.143	-1.976
299.144	0.943	299.144	-2.32
299.145	0.306	299.145	-2.452
299.145	-0.22	299.145	-2.446
299.146	-0.757	299.146	-2.427
299.147	-1.17	299.147	-2.44
299.148	-1.37	299.148	-2.314
299.148	-1.519	299.148	-2.197
299.149	-1.31	299.149	-2.144
299.15	-1.214	299.15	-2.079
299.151	-1.321	299.151	-2.081
299.151	-1.379	299.151	-1.859
299.152	-1.525	299.152	-1.354
299.153	-1.259	299.153	-0.813
299.154	-0.971	299.154	-0.237
299.154	-0.561	299.154	0.107
299.155	-0.221	299.155	0.415
299.156	0.043	299.156	0.431
299.157	0.608	299.157	0.262
299.158	0.912	299.158	0.232
299.158	1.274	299.158	-0.091
299.159	1.519	299.159	-0.091
299.16	1.647	299.16	0.063
299.161	1.847	299.161	0.237
299.161	1.939	299.161	0.551
299.162	2.287	299.162	0.68
299.163	2.771	299.163	0.784
299.164	3.05	299.164	0.921
299.164	3.193	299.164	0.835
299.165	2.918	299.165	0.593
299.166	3.05	299.166	0.243
299.167	3.047	299.167	-0.213
299.168	3.152	299.168	-0.576
299.168	3.106	299.168	-1.16
299.169	2.993	299.169	-1.364
299.17	2.911	299.17	-1.54
299.171	2.888	299.171	-1.346
299.171	2.931	299.171	-1.191
299.172	3.237	299.172	-1.136
299.173	3.344	299.173	-1.026
299.174	3.453	299.174	-1.012
299.174	3.146	299.174	-1.245
299.175	3.019	299.175	-1.399
299.176	3.075	299.176	-1.505
299.177	2.92	299.177	-1.411
299.177	2.562	299.177	-1.072
299.178	2.052	299.178	-0.626
299.179	1.657	299.179	-0.355
299.18	1.593	299.18	-0.464
299.18	1.591	299.18	-0.556
299.181	1.437	299.181	-0.419
299.182	1.493	299.182	0.01
299.183	1.778	299.183	0.129
299.183	1.986	299.183	-0.307
299.184	1.988	299.184	-0.582
299.185	1.968	299.185	-0.54
299.186	1.596	299.186	-0.281
299.187	1.704	299.187	-0.249
299.187	1.731	299.187	-0.346
299.188	1.931	299.188	-0.414
299.189	1.914	299.189	-0.631
299.19	1.614	299.19	-0.54
299.19	1.408	299.19	-0.638
299.191	1.189	299.191	-0.615
299.192	1.247	299.192	-0.543
299.193	1.096	299.193	-0.953
299.193	0.849	299.193	-1.136
299.194	0.304	299.194	-1.44
299.195	-0.021	299.195	-1.611
299.196	0.021	299.196	-1.356
299.197	0.174	299.197	-1.064
299.197	0.571	299.197	-0.806
299.198	0.33	299.198	-0.754
299.199	0.168	299.199	-0.804
299.2	-0.297	299.2	-1.066
299.2	-0.475	299.2	-1.295
299.201	-0.69	299.201	-1.599
299.202	-1.134	299.202	-1.707
299.203	-1.568	299.203	-1.813
299.203	-1.863	299.203	-1.895
299.204	-1.635	299.204	-2.051
299.205	-1.389	299.205	-2.136
299.206	-0.846	299.206	-2.02
299.206	-0.919	299.206	-2.185
299.207	-0.795	299.207	-2.401
299.208	-0.553	299.208	-2.671
299.209	-0.67	299.209	-2.631
299.209	-0.602	299.209	-2.448
299.21	-0.734	299.21	-2.362
299.211	-0.653	299.211	-2.197
299.212	-0.718	299.212	-2.153
299.212	-0.636	299.212	-1.82
299.213	-0.589	299.213	-1.402
299.214	-0.584	299.214	-1.226
299.215	-0.506	299.215	-1.331
299.216	-0.623	299.216	-1.712
299.216	-0.527	299.216	-2.282
299.217	-0.628	299.217	-2.682
299.218	-1.035	299.218	-2.812
299.219	-1.023	299.219	-2.468
299.219	-1.342	299.219	-2.059
299.22	-0.942	299.22	-1.832
299.221	-0.752	299.221	-1.705
299.222	-0.755	299.222	-1.781
299.222	-0.492	299.222	-1.948
299.223	-0.159	299.223	-2.221
299.224	0.132	299.224	-2.557
299.225	0.705	299.225	-2.591
299.225	0.623	299.225	-2.341
299.226	0.566	299.226	-2.123
299.227	0.256	299.227	-2.237
299.228	0.168	299.228	-2.234
299.228	0.297	299.228	-2.463
299.229	0.489	299.229	-2.644
299.23	0.856	299.23	-2.84
299.231	0.799	299.231	-3.046
299.232	0.969	299.232	-3.255
299.232	1.185	299.232	-3.87
299.233	1.381	299.233	-4.399
299.234	1.386	299.234	-4.807
299.235	1.306	299.235	-4.951
299.235	1.244	299.235	-4.998
299.236	1.306	299.236	-5.245
299.237	1.211	299.237	-5.343
299.238	1.173	299.238	-5.455
299.238	1.078	299.238	-5.386
299.239	1.094	299.239	-5.745
299.24	0.977	299.24	-6.228
299.241	0.889	299.241	-6.706
299.241	1.193	299.241	-7.118
299.242	1.006	299.242	-7.244
299.243	0.75	299.243	-7.647
299.244	0.636	299.244	-8.294
299.245	0.749	299.245	-8.848
299.245	0.935	299.245	-9.04
299.246	1.145	299.246	-9.207
299.247	1.43	299.247	-9.307
299.248	1.65	299.248	-9.995
299.248	2.113	299.248	-10.638
299.249	2.222	299.249	-11.069
299.25	2.143	299.25	-11.159
299.251	1.629	299.251	-11.051
299.251	1.062	299.251	-10.985
299.252	0.591	299.252	-10.61
299.253	0.198	299.253	-10.016
299.254	-0.044	299.254	-9.264
299.254	-0.544	299.254	-8.512
299.255	-0.729	299.255	-7.985
299.256	-0.597	299.256	-7.415
299.257	-0.723	299.257	-6.637
299.257	-0.702	299.257	-5.645
299.258	-0.834	299.258	-4.547
299.259	-1.044	299.259	-3.52
299.26	-1.155	299.26	-2.606
299.26	-1.413	299.26	-2.156
299.261	-1.512	299.261	-1.848
299.262	-1.73	299.262	-1.893
299.263	-1.795	299.263	-2.482
299.264	-1.755	299.264	-3.064
299.264	-1.457	299.264	-3.987
299.265	-0.975	299.265	-4.668
299.266	-0.61	299.266	-4.879
299.267	-0.139	299.267	-4.63
299.267	0.195	299.267	-4.174
299.268	0.389	299.268	-3.785
299.269	0.357	299.269	-3.514
299.27	0.294	299.27	-3.31
299.271	0.058	299.271	-2.956
299.271	-0.078	299.271	-2.714
299.272	-0.044	299.272	-2.681
299.273	-0.164	299.273	-3.081
299.274	-0.382	299.274	-3.499
299.274	-0.598	299.274	-4.053
299.275	-0.818	299.275	-4.282
299.276	-1.073	299.276	-4.556
299.277	-1.372	299.277	-4.477
299.277	-1.709	299.277	-4.42
299.278	-1.712	299.278	-4.296
299.279	-1.448	299.279	-4.312
299.28	-1.4	299.28	-4.179
299.28	-1.222	299.28	-3.951
299.281	-1.161	299.281	-3.84
299.282	-1.055	299.282	-3.671
299.283	-1.111	299.283	-3.931
299.283	-1.425	299.283	-4.073
299.284	-2.134	299.284	-4.436
299.285	-2.675	299.285	-4.785
299.286	-2.911	299.286	-5.123
299.286	-3.077	299.286	-5.291
299.287	-2.768	299.287	-5.338
299.288	-2.884	299.288	-5.319
299.289	-2.767	299.289	-5.336
299.289	-2.582	299.289	-5.319
299.29	-2.696	299.29	-5.271
299.291	-2.709	299.291	-5.047
299.292	-2.851	299.292	-4.559
299.293	-3.23	299.293	-4.079
299.293	-3.722	299.293	-3.769
299.294	-4.094	299.294	-3.444
299.295	-4.518	299.295	-3.057
299.296	-4.298	299.296	-2.493
299.296	-3.677	299.296	-1.97
299.297	-3.463	299.297	-1.68
299.298	-3.294	299.298	-1.471
299.299	-3.318	299.299	-1.324
299.3	-3.493	299.3	-1.071
299.3	-3.761	299.3	-1.09
299.301	-4.037	299.301	-0.845
299.302	-3.867	299.302	-1.002
299.303	-3.323	299.303	-1.326
299.303	-2.835	299.303	-1.749
299.304	-2.59	299.304	-2.152
299.305	-2.56	299.305	-2.497
299.306	-2.789	299.306	-3.122
299.306	-2.778	299.306	-3.906
299.307	-2.58	299.307	-4.612
299.308	-2.614	299.308	-4.894
299.309	-2.815	299.309	-4.786
299.309	-3.222	299.309	-4.646
299.31	-3.435	299.31	-4.518
299.311	-3.618	299.311	-4.52
299.312	-3.951	299.312	-4.494
299.312	-4.15	299.312	-4.115
299.313	-3.957	299.313	-3.986
299.314	-4.128	299.314	-4.018
299.315	-4.329	299.315	-4.204
299.315	-5.096	299.315	-4.421
299.316	-5.539	299.316	-4.319
299.317	-5.564	299.317	-4.087
299.318	-5.42	299.318	-3.705
299.318	-5.212	299.318	-3.114
299.319	-4.91	299.319	-2.793
299.32	-4.395	299.32	-2.195
299.321	-3.795	299.321	-1.723
299.322	-3.42	299.322	-1.689
299.322	-3.346	299.322	-1.547
299.323	-3.371	299.323	-1.832
299.324	-3.201	299.324	-1.96
299.325	-3.118	299.325	-2.139
299.325	-2.838	299.325	-2.448
299.326	-2.247	299.326	-2.845
299.327	-1.58	299.327	-3.013
299.328	-0.83	299.328	-3.186
299.328	-0.422	299.328	-3.131
299.329	-0.154	299.329	-3.037
299.33	0.318	299.33	-3.098
299.331	0.548	299.331	-3.578
299.332	0.911	299.332	-3.937
299.332	1.219	299.332	-4.513
299.333	1.62	299.333	-4.831
299.334	2.024	299.334	-5.436
299.334	2.586	299.334	-5.94
299.335	3.279	299.335	-6.269
299.336	4.085	299.336	-6.594
299.337	4.594	299.337	-6.632
299.338	4.865	299.338	-7.018
299.338	4.924	299.338	-7.212
299.339	4.865	299.339	-7.89
299.34	4.525	299.34	-8.528
299.341	3.777	299.341	-8.955
299.341	2.98	299.341	-8.84
299.342	2.35	299.342	-8.294
299.343	2.074	299.343	-7.834
299.344	1.723	299.344	-7.336
299.344	1.088	299.344	-6.903
299.345	0.511	299.345	-6.39
299.346	0.302	299.346	-5.929
299.347	0.473	299.347	-5.591
299.348	0.635	299.348	-5.352
299.348	0.562	299.348	-5.03
299.349	0.727	299.349	-4.78
299.35	0.806	299.35	-4.271
299.351	1.028	299.351	-3.919
299.351	0.779	299.351	-3.365
299.352	0.458	299.352	-2.938
299.353	0.24	299.353	-2.476
299.354	0.064	299.354	-1.843
299.354	0.105	299.354	-1.485
299.355	0.274	299.355	-1.078
299.356	0.352	299.356	-0.785
299.357	0.194	299.357	-0.609
299.357	0.118	299.357	-0.376
299.358	0.34	299.358	-0.493
299.359	0.889	299.359	-0.909
299.36	1.636	299.36	-1.213
299.361	2.08	299.361	-1.528
299.361	2.308	299.361	-1.724
299.362	2.74	299.362	-2.087
299.363	3.021	299.363	-2.796
299.363	3.563	299.363	-3.58
299.364	3.599	299.364	-4.11
299.365	3.345	299.365	-4.484
299.366	2.903	299.366	-4.584
299.367	2.598	299.367	-4.52
299.367	2.261	299.367	-4.861
299.368	2.257	299.368	-4.995
299.369	2.372	299.369	-5.232
299.37	2.49	299.37	-5.013
299.37	2.495	299.37	-5.063
299.371	2.454	299.371	-5.476
299.372	2.48	299.372	-5.946
299.373	2.594	299.373	-6.115
299.373	2.56	299.373	-6.303
299.374	2.435	299.374	-6.257
299.375	2.338	299.375	-6.099
299.376	2.255	299.376	-5.686
299.377	2.139	299.377	-5.296
299.377	1.685	299.377	-4.946
299.378	1.348	299.378	-5.129
299.379	0.907	299.379	-5.299
299.38	0.702	299.38	-5.47
299.38	0.828	299.38	-5.506
299.381	0.561	299.381	-5.257
299.382	0.038	299.382	-5.059
299.383	-0.385	299.383	-4.844
299.383	-0.715	299.383	-4.457
299.384	-0.579	299.384	-4.081
299.385	-0.817	299.385	-4.114
299.386	-1.498	299.386	-4.124
299.386	-2.078	299.386	-4.66
299.387	-2.236	299.387	-4.747
299.388	-1.953	299.388	-4.609
299.389	-1.634	299.389	-4.188
299.389	-1.411	299.389	-3.388
299.39	-1.518	299.39	-3.035
299.391	-1.518	299.391	-2.845
299.392	-1.553	299.392	-2.546
299.392	-1.622	299.392	-2.078
299.393	-1.239	299.393	-1.469
299.394	-0.907	299.394	-0.902
299.395	0.065	299.395	-0.738
299.396	0.982	299.396	-0.689
299.396	1.579	299.396	-0.854
299.397	2.13	299.397	-1.204
299.398	2.49	299.398	-1.326
299.399	3.011	299.399	-1.404
299.399	3.5	299.399	-1.546
299.4	3.94	299.4	-1.554
299.401	4.087	299.401	-1.752
299.402	4.094	299.402	-1.957
299.402	3.937	299.402	-2.494
299.403	3.529	299.403	-3.196
299.404	3.285	299.404	-4.004
299.405	3.118	299.405	-4.62
299.406	2.929	299.406	-5.137
299.406	2.931	299.406	-5.621
299.407	2.724	299.407	-6.027
299.408	2.498	299.408	-6.637
299.409	1.955	299.409	-7.228
299.409	1.47	299.409	-7.655
299.41	0.853	299.41	-7.747
299.411	0.275	299.411	-8.047
299.412	-0.355	299.412	-8.315
299.412	-0.685	299.412	-8.668
299.413	-0.825	299.413	-8.914
299.414	-0.993	299.414	-8.837
299.415	-1.329	299.415	-8.522
299.415	-1.821	299.415	-8.144
299.416	-2.035	299.416	-7.751
299.417	-2.422	299.417	-7.493
299.418	-2.654	299.418	-7.593
299.418	-2.957	299.418	-7.668
299.419	-3.327	299.419	-7.874
299.42	-3.92	299.42	-8.219
299.421	-4.372	299.421	-8.247
299.421	-5.11	299.421	-8.369
299.422	-5.34	299.422	-8.04
299.423	-5.604	299.423	-7.796
299.424	-5.907	299.424	-7.201
299.425	-6.221	299.425	-6.762
299.425	-6.494	299.425	-6.506
299.426	-6.568	299.426	-6.54
299.427	-6.092	299.427	-6.505
299.428	-5.676	299.428	-6.566
299.428	-5.426	299.428	-6.765
299.429	-5.082	299.429	-7.306
299.43	-4.894	299.43	-7.932
299.431	-4.817	299.431	-8.474
299.431	-4.912	299.431	-8.553
299.432	-4.915	299.432	-8.523
299.433	-4.907	299.433	-8.244
299.434	-4.973	299.434	-7.936
299.435	-5.022	299.435	-7.766
299.435	-5.046	299.435	-7.623
299.436	-4.943	299.436	-7.436
299.437	-4.855	299.437	-7.256
299.438	-4.676	299.438	-6.896
299.438	-4.721	299.438	-6.449
299.439	-4.571	299.439	-6.081
299.44	-4.42	299.44	-5.597
299.441	-3.94	299.441	-5.198
299.441	-3.142	299.441	-5.031
299.442	-2.318	299.442	-5.112
299.443	-1.607	299.443	-5.549
299.444	-1.2	299.444	-6.111
299.444	-0.795	299.444	-6.544
299.445	-0.592	299.445	-7.206
299.446	-0.493	299.446	-7.502
299.447	-0.277	299.447	-7.737
299.447	-0.246	299.447	-7.824
299.448	-0.162	299.448	-8.121
299.449	-0.034	299.449	-8.222
299.45	-0.01	299.45	-8.039
299.45	0.39	299.45	-7.628
299.451	0.791	299.451	-7.286
299.452	0.704	299.452	-7.02
299.453	0.799	299.453	-7.144
299.454	0.705	299.454	-7.169
299.454	0.641	299.454	-7.356
299.455	0.674	299.455	-7.427
299.456	0.473	299.456	-7.49
299.457	-0.061	299.457	-7.421
299.457	-0.371	299.457	-7.537
299.458	-0.968	299.458	-7.53
299.459	-1.403	299.459	-7.711
299.46	-1.725	299.46	-8.002
299.46	-2.012	299.46	-8.424
299.461	-1.938	299.461	-8.868
299.462	-2.318	299.462	-9.151
299.463	-2.907	299.463	-9.32
299.464	-3.32	299.464	-9.574
299.464	-3.23	299.464	-9.654
299.465	-2.781	299.465	-9.627
299.466	-2.495	299.466	-9.277
299.466	-2.693	299.466	-8.934
299.467	-2.737	299.467	-8.779
299.468	-2.823	299.468	-8.643
299.469	-2.898	299.469	-8.909
299.47	-2.89	299.47	-9.003
299.47	-3.011	299.47	-9.031
299.471	-3.06	299.471	-8.831
299.472	-2.832	299.472	-8.491
299.473	-2.563	299.473	-8.181
299.473	-2.24	299.473	-7.941
299.474	-2.202	299.474	-7.788
299.475	-2.138	299.475	-7.726
299.476	-1.867	299.476	-7.602
299.476	-1.451	299.476	-7.77
299.477	-1.196	299.477	-7.78
299.478	-0.848	299.478	-7.631
299.479	-0.83	299.479	-7.39
299.479	-0.544	299.479	-7.062
299.48	-0.629	299.48	-6.96
299.481	-0.637	299.481	-6.848
299.482	-0.588	299.482	-6.811
299.483	-0.58	299.483	-6.659
299.483	-0.353	299.483	-6.664
299.484	-0.471	299.484	-6.485
299.485	-0.393	299.485	-6.48
299.486	-0.303	299.486	-6.469
299.486	-0.181	299.486	-6.287
299.487	0.157	299.487	-5.847
299.488	0.132	299.488	-5.445
299.489	0.003	299.489	-5.018
299.489	0.168	299.489	-4.811
299.49	0.072	299.49	-4.32
299.491	0.09	299.491	-3.873
299.492	0.435	299.492	-3.432
299.493	0.785	299.493	-3.307
299.493	1.316	299.493	-3.353
299.494	1.746	299.494	-3.79
299.495	1.886	299.495	-4.143
299.495	2.053	299.495	-4.474
299.496	2.005	299.496	-4.848
299.497	1.675	299.497	-5.104
299.498	1.935	299.498	-5.537
299.499	2.14	299.499	-5.681
299.499	2.42	299.499	-5.696
299.5	2.621	299.5	-5.347
299.501	2.662	299.501	-5.316
299.502	2.772	299.502	-5.349
299.502	2.797	299.502	-5.796
299.503	2.719	299.503	-6.076
299.504	2.623	299.504	-6.107
299.505	2.498	299.505	-5.906
299.505	2.045	299.505	-5.561
299.506	1.531	299.506	-5.23
299.507	1.005	299.507	-4.99
299.508	0.422	299.508	-4.746
299.509	-0.001	299.509	-4.596
299.509	-0.376	299.509	-4.751
299.51	-0.755	299.51	-5.005
299.511	-0.84	299.511	-5.538
299.512	-1.345	299.512	-5.814
299.512	-1.835	299.512	-5.62
299.513	-2.209	299.513	-5.346
299.514	-2.307	299.514	-4.968
299.515	-2.064	299.515	-4.756
299.515	-1.61	299.515	-4.641
299.516	-1.259	299.516	-4.62
299.517	-0.677	299.517	-4.548
299.518	-0.31	299.518	-4.549
299.518	0.023	299.518	-4.322
299.519	0.244	299.519	-3.912
299.52	0.219	299.52	-3.66
299.521	0.149	299.521	-3.436
299.522	-0.175	299.522	-3.452
299.522	-0.684	299.522	-3.552
299.523	-0.896	299.523	-3.555
299.524	-1.338	299.524	-3.488
299.524	-1.673	299.524	-3.473
299.525	-1.747	299.525	-3.66
299.526	-2.103	299.526	-3.826
299.527	-2.052	299.527	-4.029
299.528	-2.293	299.528	-3.834
299.528	-2.904	299.528	-3.859
299.529	-3.469	299.529	-3.851
299.53	-3.968	299.53	-3.734
299.531	-4.41	299.531	-3.948
299.531	-4.244	299.531	-4.146
299.532	-4.331	299.532	-4.394
299.533	-4.148	299.533	-4.688
299.534	-3.913	299.534	-4.889
299.534	-3.77	299.534	-5.041
299.535	-3.482	299.535	-4.999
299.536	-3.422	299.536	-4.807
299.537	-3.33	299.537	-4.607
299.538	-3.096	299.538	-4.673
299.538	-2.838	299.538	-4.488
299.539	-2.471	299.539	-4.152
299.54	-2.493	299.54	-3.871
299.541	-2.402	299.541	-3.779
299.541	-2.412	299.541	-4.059
299.542	-2.653	299.542	-4.414
299.543	-2.956	299.543	-4.826
299.544	-3.513	299.544	-5.068
299.544	-4.225	299.544	-5.435
299.545	-5.094	299.545	-5.724
299.546	-5.795	299.546	-5.721
299.547	-6.455	299.547	-5.821
299.547	-6.617	299.547	-5.638
299.548	-6.686	299.548	-5.695
299.549	-6.861	299.549	-5.552
299.55	-7.017	299.55	-5.734
299.55	-6.982	299.55	-6.44
299.551	-7.147	299.551	-7.259
299.552	-6.777	299.552	-7.771
299.553	-6.681	299.553	-7.705
299.553	-6.529	299.553	-7.581
299.554	-6.246	299.554	-7.336
299.555	-5.718	299.555	-7.171
299.556	-5.082	299.556	-6.764
299.557	-4.361	299.557	-6.11
299.557	-3.803	299.557	-5.693
299.558	-3.289	299.558	-5.949
299.559	-2.817	299.559	-6.669
299.56	-2.645	299.56	-7.338
299.56	-2.829	299.56	-7.802
299.561	-3.132	299.561	-8.076
299.562	-3.423	299.562	-8.361
299.563	-3.539	299.563	-8.944
299.563	-3.468	299.563	-9.124
299.564	-3.198	299.564	-9.626
299.565	-2.843	299.565	-10.044
299.566	-2.562	299.566	-10.401
299.567	-2.368	299.567	-10.78
299.567	-2.287	299.567	-11.031
299.568	-2.172	299.568	-11.028
299.569	-2.106	299.569	-10.897
299.57	-2.028	299.57	-10.58
299.57	-2.089	299.57	-10.311
299.571	-1.95	299.571	-9.904
299.572	-1.626	299.572	-9.479
299.573	-1.406	299.573	-9.245
299.573	-1.296	299.573	-9.005
299.574	-1.15	299.574	-8.614
299.575	-0.994	299.575	-8.206
299.576	-1.09	299.576	-7.744
299.576	-1.544	299.576	-7.215
299.577	-2.385	299.577	-6.496
299.578	-2.839	299.578	-5.786
299.579	-2.854	299.579	-5.299
299.579	-3.094	299.579	-4.895
299.58	-2.955	299.58	-4.641
299.581	-2.865	299.581	-4.401
299.582	-2.892	299.582	-4.53
299.582	-2.968	299.582	-4.61
299.583	-3.252	299.583	-4.855
299.584	-3.123	299.584	-4.609
299.585	-3.255	299.585	-4.788
299.586	-3.359	299.586	-4.752
299.586	-3.705	299.586	-4.79
299.587	-3.993	299.587	-4.828
299.588	-3.879	299.588	-4.672
299.589	-3.786	299.589	-4.564
299.589	-4.02	299.589	-4.401
299.59	-4.462	299.59	-4.155
299.591	-5.076	299.591	-4.148
299.592	-5.519	299.592	-4.188
299.592	-5.644	299.592	-4.578
299.593	-5.743	299.593	-4.955
299.594	-5.706	299.594	-5.323
299.595	-5.793	299.595	-5.566
299.596	-5.742	299.596	-5.86
299.596	-5.152	299.596	-6.216
299.597	-4.494	299.597	-6.557
299.598	-3.522	299.598	-6.77
299.599	-2.865	299.599	-7.006
299.599	-2.693	299.599	-7.341
299.6	-2.17	299.6	-7.795
299.601	-1.863	299.601	-7.914
299.602	-1.42	299.602	-8.057
299.602	-1.318	299.602	-8.031
299.603	-1.33	299.603	-7.788
299.604	-1.104	299.604	-7.336
299.605	-0.707	299.605	-6.734
299.605	-1.003	299.605	-6.113
299.606	-1.246	299.606	-5.569
299.607	-1.668	299.607	-5.303
299.608	-1.76	299.608	-5.271
299.608	-1.863	299.608	-5.455
299.609	-2.205	299.609	-5.269
299.61	-2.704	299.61	-4.716
299.611	-3.128	299.611	-4.255
299.611	-3.419	299.611	-3.837
299.612	-3.745	299.612	-3.901
299.613	-4.128	299.613	-3.803
299.614	-4.511	299.614	-3.847
299.615	-4.826	299.615	-4.041
299.615	-4.504	299.615	-4.643
299.616	-4.289	299.616	-5.413
299.617	-3.9	299.617	-5.914
299.618	-3.8	299.618	-6.187
299.618	-3.577	299.618	-6.285
299.619	-3.234	299.619	-6.281
299.62	-2.914	299.62	-6.339
299.621	-2.811	299.621	-6.338
299.621	-2.748	299.621	-6.138
299.622	-3.039	299.622	-5.83
299.623	-3.312	299.623	-5.319
299.624	-3.634	299.624	-5.197
299.625	-4.303	299.625	-4.868
299.625	-4.98	299.625	-4.697
299.626	-5.732	299.626	-4.44
299.627	-6.213	299.627	-4.344
299.627	-6.296	299.627	-4.495
299.628	-6.631	299.628	-4.382
299.629	-6.945	299.629	-4.239
299.63	-7.114	299.63	-3.974
299.631	-7.092	299.631	-4.106
299.631	-7.18	299.631	-4.055
299.632	-7.222	299.632	-4.396
299.633	-7.135	299.633	-4.564
299.634	-6.743	299.634	-4.824
299.634	-6.439	299.634	-4.88
299.635	-6.289	299.635	-4.77
299.636	-6.067	299.636	-4.701
299.637	-5.69	299.637	-4.456
299.637	-5.301	299.637	-3.963
299.638	-5.297	299.638	-3.394
299.639	-5.221	299.639	-3.003
299.64	-5.157	299.64	-2.782
299.64	-4.981	299.64	-3.006
299.641	-4.557	299.641	-3.146
299.642	-4.188	299.642	-3.196
299.643	-3.552	299.643	-3.028
299.644	-3.253	299.644	-2.627
299.644	-3.154	299.644	-2.645
299.645	-2.953	299.645	-2.555
299.646	-2.868	299.646	-2.434
299.647	-2.564	299.647	-2.526
299.647	-2.401	299.647	-2.563
299.648	-2.3	299.648	-2.931
299.649	-2.357	299.649	-3.137
299.65	-2.536	299.65	-3.084
299.65	-2.818	299.65	-3.022
299.651	-3.167	299.651	-3.149
299.652	-3.805	299.652	-3.035
299.653	-3.928	299.653	-2.981
299.654	-3.775	299.654	-2.67
299.654	-3.585	299.654	-2.24
299.655	-2.939	299.655	-1.896
299.656	-2.773	299.656	-1.391
299.656	-2.235	299.656	-1.088
299.657	-1.819	299.657	-0.678
299.658	-1.318	299.658	-0.381
299.659	-0.911	299.659	0.127
299.66	-0.523	299.66	0.646
299.66	-0.073	299.66	1.399
299.661	0.335	299.661	2.248
299.662	1.103	299.662	2.87
299.663	1.775	299.663	3.53
299.663	2.407	299.663	4.236
299.664	3.104	299.664	4.784
299.665	3.573	299.665	5.078
299.666	3.938	299.666	5.226
299.666	4.08	299.666	5.164
299.667	4.023	299.667	5.028
299.668	3.849	299.668	4.777
299.669	3.412	299.669	4.528
299.67	3.145	299.67	4.628
299.67	2.812	299.67	4.726
299.671	2.321	299.671	4.571
299.672	2.285	299.672	4.156
299.673	1.924	299.673	3.384
299.673	1.462	299.673	2.981
299.674	1.203	299.674	2.87
299.675	0.8	299.675	2.784
299.676	0.293	299.676	2.761
299.676	-0.147	299.676	2.693
299.677	-0.775	299.677	2.839
299.678	-1.118	299.678	2.931
299.679	-1.151	299.679	3.041
299.679	-1.443	299.679	2.879
299.68	-1.626	299.68	2.696
299.681	-1.821	299.681	2.457
299.682	-2.026	299.682	2.279
299.683	-2.007	299.683	2.224
299.683	-2.071	299.683	2.316
299.684	-1.887	299.684	2.423
299.685	-1.913	299.685	2.503
299.685	-1.997	299.685	2.41
299.686	-1.919	299.686	2.51
299.687	-1.646	299.687	2.385
299.688	-1.647	299.688	2.354
299.689	-1.436	299.689	2.155
299.689	-1.475	299.689	1.885
299.69	-1.668	299.69	1.285
299.691	-1.695	299.691	0.732
299.692	-1.976	299.692	0.039
299.692	-2.473	299.692	-0.491
299.693	-2.615	299.693	-0.828
299.694	-2.452	299.694	-1.245
299.695	-2.114	299.695	-1.613
299.695	-1.986	299.695	-1.854
299.696	-2.219	299.696	-1.97
299.697	-2.569	299.697	-2.107
299.698	-2.513	299.698	-2.398
299.699	-2.742	299.699	-2.932
299.699	-2.93	299.699	-3.33
299.7	-3.262	299.7	-3.466
299.701	-3.467	299.701	-3.468
299.702	-3.44	299.702	-3.537
299.702	-3.536	299.702	-3.562
299.703	-3.034	299.703	-3.495
299.704	-2.726	299.704	-3.412
299.705	-2.438	299.705	-3.453
299.705	-2.42	299.705	-3.246
299.706	-2.605	299.706	-3.203
299.707	-2.228	299.707	-3.079
299.708	-2.148	299.708	-2.894
299.708	-1.96	299.708	-2.404
299.709	-1.407	299.709	-1.959
299.71	-0.723	299.71	-1.776
299.711	-0.002	299.711	-2.001
299.711	0.429	299.711	-2.164
299.712	0.747	299.712	-2.286
299.713	0.912	299.713	-2.226
299.714	1.658	299.714	-2.294
299.714	2.254	299.714	-2.549
299.715	2.977	299.715	-2.67
299.716	3.493	299.716	-2.964
299.717	3.503	299.717	-2.959
299.718	3.555	299.718	-2.87
299.718	3.541	299.718	-2.623
299.719	3.71	299.719	-2.423
299.72	4.008	299.72	-2.046
299.721	4.181	299.721	-1.79
299.721	4.341	299.721	-1.682
299.722	4.375	299.722	-1.769
299.723	4.233	299.723	-1.959
299.724	4.322	299.724	-2.116
299.724	3.846	299.724	-2.41
299.725	3.412	299.725	-2.604
299.726	2.788	299.726	-2.341
299.727	2.129	299.727	-2.052
299.728	1.488	299.728	-1.657
299.728	0.945	299.728	-1.434
299.729	0.24	299.729	-1.347
299.73	-0.022	299.73	-1.195
299.731	-0.669	299.731	-1.202
299.731	-1.162	299.731	-1.369
299.732	-1.621	299.732	-1.309
299.733	-2.129	299.733	-1.703
299.734	-2.473	299.734	-1.581
299.734	-3.123	299.734	-1.241
299.735	-3.63	299.735	-0.539
299.736	-4.438	299.736	0.191
299.737	-4.746	299.737	0.634
299.737	-5.14	299.737	0.645
299.738	-4.929	299.738	0.446
299.739	-4.729	299.739	0.263
299.74	-4.56	299.74	0.218
299.74	-4.732	299.74	0.339
299.741	-4.937	299.741	0.655
299.742	-5.034	299.742	0.811
299.743	-4.869	299.743	0.722
299.743	-4.512	299.743	0.402
299.744	-4.162	299.744	0.057
299.745	-3.89	299.745	-0.156
299.746	-3.569	299.746	-0.569
299.747	-3.129	299.747	-1.082
299.747	-2.854	299.747	-1.637
299.748	-2.828	299.748	-2.187
299.749	-2.927	299.749	-2.373
299.75	-2.955	299.75	-2.53
299.75	-3.202	299.75	-2.476
299.751	-3.105	299.751	-2.371
299.752	-3.045	299.752	-2.452
299.753	-3.213	299.753	-2.488
299.753	-3.14	299.753	-2.669
299.754	-3.312	299.754	-3.181
299.755	-2.911	299.755	-3.913
299.756	-2.595	299.756	-4.985
299.757	-2.432	299.757	-5.516
299.757	-2.386	299.757	-5.903
299.758	-2.817	299.758	-6.096
299.759	-2.71	299.759	-6.061
299.76	-2.69	299.76	-6.007
299.76	-2.444	299.76	-5.351
299.761	-2.305	299.761	-4.991
299.762	-2.434	299.762	-4.766
299.763	-2.737	299.763	-4.709
299.763	-3.114	299.763	-4.653
299.764	-3.248	299.764	-4.503
299.765	-3.629	299.765	-4.418
299.766	-3.928	299.766	-4.373
299.766	-3.929	299.766	-4.131
299.767	-3.909	299.767	-3.711
299.768	-3.551	299.768	-3.187
299.769	-3.254	299.769	-2.663
299.769	-2.906	299.769	-2.207
299.77	-2.369	299.77	-2.163
299.771	-1.702	299.771	-2.131
299.772	-0.895	299.772	-2.06
299.772	-0.322	299.772	-1.764
299.773	0.375	299.773	-1.482
299.774	0.505	299.774	-1.321
299.775	1.022	299.775	-1.077
299.776	1.599	299.776	-0.863
299.776	1.795	299.776	-0.629
299.777	2.293	299.777	-0.347
299.778	2.473	299.778	-0.057
299.779	2.865	299.779	0.188
299.779	2.953	299.779	0.303
299.78	2.782	299.78	0.134
299.781	2.482	299.781	-0.214
299.782	2.015	299.782	-0.697
299.782	1.518	299.782	-1.31
299.783	0.931	299.783	-1.832
299.784	0.381	299.784	-2.263
299.785	-0.075	299.785	-2.478
299.786	-0.377	299.786	-2.287
299.786	-0.627	299.786	-2.189
299.787	-0.704	299.787	-2.115
299.788	-1.254	299.788	-2.286
299.788	-1.534	299.788	-2.548
299.789	-1.673	299.789	-2.778
299.79	-1.969	299.79	-2.804
299.791	-2.042	299.791	-3.199
299.792	-2.444	299.792	-3.663
299.792	-2.444	299.792	-4.145
299.793	-2.488	299.793	-4.115
299.794	-2.66	299.794	-3.682
299.795	-2.489	299.795	-3.438
299.795	-2.44	299.795	-3.306
299.796	-2.335	299.796	-3.14
299.797	-1.968	299.797	-2.643
299.798	-1.99	299.798	-2.39
299.798	-1.796	299.798	-2.115
299.799	-1.669	299.799	-2.084
299.8	-1.793	299.8	-1.863
299.801	-1.505	299.801	-1.556
299.801	-1.235	299.801	-1.337
299.802	-1.034	299.802	-1.113
299.803	-0.573	299.803	-1.152
299.804	-0.439	299.804	-1.276
299.805	-0.515	299.805	-1.331
299.805	-0.761	299.805	-1.282
299.806	-1.344	299.806	-0.927
299.807	-1.756	299.807	-0.519
299.808	-2.138	299.808	0.281
299.808	-2.171	299.808	0.939
299.809	-1.982	299.809	1.545
299.81	-1.947	299.81	2.176
299.811	-1.604	299.811	2.84
299.811	-1.265	299.811	3.331
299.812	-1.034	299.812	3.373
299.813	-0.719	299.813	3.137
299.814	-0.489	299.814	2.793
299.814	-0.109	299.814	2.726
299.815	0.075	299.815	2.844
299.816	-0.125	299.816	2.979
299.817	0.093	299.817	3.471
299.817	0.32	299.817	3.918
299.818	0.53	299.818	4.537
299.819	0.382	299.819	4.857
299.82	0.005	299.82	5.022
299.82	-0.175	299.82	5.073
299.821	-0.29	299.821	4.948
299.822	-0.47	299.822	5.015
299.823	-0.417	299.823	5.003
299.824	-0.653	299.824	5.124
299.824	-0.938	299.824	5.185
[truncated: 2,097 more rows]

## Sheet: 13
X	Y1	Y2
0	0	0
1	0.14	0.39
2	0	0

## Sheet: 14
X	Y1	Y2
0	0	0
1	0.17	0.31
2	0	0

## Sheet: 15
X	Y1	Y2
0	0	0
1	0.24	0.66
2	0	0

## Sheet: 16
X1	Y1	X2	Y2	X3	Y3	X4	Y4	X5	Y5
390	3017	390	1721	390	1679	390	2903	390	1981
390.1	2978	390.1	1714	390.1	1670	390.1	2892	390.1	1979
390.2	2983	390.2	1719	390.2	1666	390.2	2887	390.2	1970
390.3	2964	390.3	1700	390.3	1659	390.3	2876	390.3	1956
390.4	2944	390.4	1686	390.4	1648	390.4	2862	390.4	1942
390.5	2940	390.5	1695	390.5	1640	390.5	2852	390.5	1949
390.6	2932	390.6	1686	390.6	1635	390.6	2835	390.6	1934
390.7	2912	390.7	1675	390.7	1627	390.7	2816	390.7	1913
390.8	2887	390.8	1667	390.8	1610	390.8	2798	390.8	1901
390.9	2869	390.9	1657	390.9	1594	390.9	2767	390.9	1892
391	2839	391	1643	391	1592	391	2763	391	1874
391.1	2812	391.1	1623	391.1	1570	391.1	2729	391.1	1861
391.2	2796	391.2	1614	391.2	1573	391.2	2701	391.2	1838
391.3	2800	391.3	1618	391.3	1563	391.3	2684	391.3	1853
391.4	2786	391.4	1606	391.4	1557	391.4	2677	391.4	1807
391.5	2760	391.5	1582	391.5	1547	391.5	2673	391.5	1801
391.6	2744	391.6	1589	391.6	1553	391.6	2655	391.6	1796
391.7	2733	391.7	1565	391.7	1534	391.7	2646	391.7	1783
391.8	2702	391.8	1565	391.8	1519	391.8	2613	391.8	1777
391.9	2705	391.9	1551	391.9	1504	391.9	2600	391.9	1767
392	2683	392	1543	392	1504	392	2585	392	1756
392.1	2662	392.1	1541	392.1	1498	392.1	2574	392.1	1740
392.2	2649	392.2	1544	392.2	1491	392.2	2576	392.2	1735
392.3	2646	392.3	1523	392.3	1490	392.3	2558	392.3	1740
392.4	2630	392.4	1525	392.4	1475	392.4	2539	392.4	1725
392.5	2619	392.5	1512	392.5	1475	392.5	2540	392.5	1727
392.6	2626	392.6	1521	392.6	1475	392.6	2543	392.6	1708
392.7	2610	392.7	1507	392.7	1475	392.7	2540	392.7	1705
392.8	2595	392.8	1502	392.8	1471	392.8	2518	392.8	1691
392.9	2588	392.9	1501	392.9	1461	392.9	2518	392.9	1680
393	2598	393	1504	393	1459	393	2498	393	1688
393.1	2561	393.1	1495	393.1	1443	393.1	2504	393.1	1688
393.2	2570	393.2	1483	393.2	1447	393.2	2493	393.2	1681
393.3	2557	393.3	1482	393.3	1445	393.3	2484	393.3	1661
393.4	2557	393.4	1487	393.4	1444	393.4	2466	393.4	1667
393.5	2533	393.5	1468	393.5	1432	393.5	2481	393.5	1661
393.6	2538	393.6	1471	393.6	1433	393.6	2475	393.6	1639
393.7	2528	393.7	1479	393.7	1431	393.7	2455	393.7	1645
393.8	2507	393.8	1459	393.8	1429	393.8	2454	393.8	1629
393.9	2512	393.9	1461	393.9	1427	393.9	2427	393.9	1626
394	2497	394	1447	394	1413	394	2418	394	1622
394.1	2492	394.1	1442	394.1	1403	394.1	2432	394.1	1620
394.2	2462	394.2	1448	394.2	1406	394.2	2426	394.2	1601
394.3	2461	394.3	1440	394.3	1406	394.3	2404	394.3	1614
394.4	2458	394.4	1433	394.4	1395	394.4	2408	394.4	1596
394.5	2439	394.5	1415	394.5	1393	394.5	2381	394.5	1593
394.6	2437	394.6	1434	394.6	1386	394.6	2384	394.6	1578
394.7	2440	394.7	1423	394.7	1391	394.7	2372	394.7	1578
394.8	2434	394.8	1418	394.8	1373	394.8	2370	394.8	1568
394.9	2401	394.9	1422	394.9	1371	394.9	2368	394.9	1569
395	2416	395	1422	395	1385	395	2363	395	1564
395.1	2399	395.1	1407	395.1	1364	395.1	2346	395.1	1563
395.2	2402	395.2	1403	395.2	1369	395.2	2349	395.2	1571
395.3	2376	395.3	1404	395.3	1366	395.3	2345	395.3	1544
395.4	2384	395.4	1402	395.4	1361	395.4	2345	395.4	1557
395.5	2371	395.5	1392	395.5	1349	395.5	2333	395.5	1542
395.6	2381	395.6	1401	395.6	1362	395.6	2333	395.6	1562
395.7	2371	395.7	1401	395.7	1365	395.7	2328	395.7	1547
395.8	2367	395.8	1396	395.8	1357	395.8	2322	395.8	1534
395.9	2366	395.9	1402	395.9	1355	395.9	2324	395.9	1541
396	2353	396	1396	396	1354	396	2327	396	1536
396.1	2359	396.1	1397	396.1	1350	396.1	2325	396.1	1536
396.2	2356	396.2	1397	396.2	1348	396.2	2312	396.2	1525
396.3	2339	396.3	1387	396.3	1351	396.3	2316	396.3	1522
396.4	2328	396.4	1394	396.4	1352	396.4	2303	396.4	1518
396.5	2339	396.5	1387	396.5	1352	396.5	2310	396.5	1529
396.6	2334	396.6	1392	396.6	1348	396.6	2305	396.6	1516
396.7	2333	396.7	1389	396.7	1347	396.7	2304	396.7	1512
396.8	2332	396.8	1384	396.8	1353	396.8	2295	396.8	1505
396.9	2321	396.9	1383	396.9	1329	396.9	2293	396.9	1509
397	2322	397	1383	397	1344	397	2290	397	1508
397.1	2321	397.1	1382	397.1	1337	397.1	2276	397.1	1503
397.2	2298	397.2	1378	397.2	1337	397.2	2279	397.2	1492
397.3	2298	397.3	1383	397.3	1337	397.3	2259	397.3	1489
397.4	2290	397.4	1370	397.4	1338	397.4	2266	397.4	1491
397.5	2288	397.5	1383	397.5	1321	397.5	2276	397.5	1489
397.6	2273	397.6	1378	397.6	1331	397.6	2278	397.6	1486
397.7	2284	397.7	1375	397.7	1327	397.7	2258	397.7	1473
397.8	2280	397.8	1376	397.8	1324	397.8	2276	397.8	1473
397.9	2268	397.9	1375	397.9	1324	397.9	2269	397.9	1471
398	2262	398	1385	398	1325	398	2261	398	1458
398.1	2262	398.1	1374	398.1	1329	398.1	2271	398.1	1473
398.2	2264	398.2	1370	398.2	1311	398.2	2255	398.2	1472
398.3	2261	398.3	1367	398.3	1316	398.3	2248	398.3	1467
398.4	2237	398.4	1357	398.4	1322	398.4	2251	398.4	1473
398.5	2255	398.5	1362	398.5	1313	398.5	2245	398.5	1459
398.6	2243	398.6	1370	398.6	1319	398.6	2253	398.6	1456
398.7	2236	398.7	1377	398.7	1316	398.7	2247	398.7	1460
398.8	2228	398.8	1375	398.8	1322	398.8	2240	398.8	1450
398.9	2232	398.9	1370	398.9	1315	398.9	2237	398.9	1454
399	2239	399	1377	399	1320	399	2235	399	1451
399.1	2225	399.1	1366	399.1	1314	399.1	2245	399.1	1441
399.2	2233	399.2	1363	399.2	1308	399.2	2227	399.2	1452
399.3	2224	399.3	1366	399.3	1308	399.3	2235	399.3	1450
399.4	2216	399.4	1366	399.4	1318	399.4	2237	399.4	1444
399.5	2219	399.5	1370	399.5	1300	399.5	2238	399.5	1440
399.6	2226	399.6	1365	399.6	1313	399.6	2235	399.6	1441
399.7	2208	399.7	1369	399.7	1318	399.7	2227	399.7	1439
399.8	2208	399.8	1366	399.8	1306	399.8	2228	399.8	1431
399.9	2199	399.9	1368	399.9	1317	399.9	2218	399.9	1431
400	2194	400	1369	400	1312	400	2215	400	1426
400.1	2198	400.1	1375	400.1	1317	400.1	2219	400.1	1431
400.2	2189	400.2	1369	400.2	1304	400.2	2212	400.2	1422
400.3	2183	400.3	1367	400.3	1309	400.3	2200	400.3	1414
400.4	2182	400.4	1365	400.4	1308	400.4	2217	400.4	1413
400.5	2170	400.5	1362	400.5	1303	400.5	2204	400.5	1413
400.6	2162	400.6	1356	400.6	1304	400.6	2188	400.6	1399
400.7	2160	400.7	1368	400.7	1301	400.7	2196	400.7	1403
400.8	2166	400.8	1364	400.8	1300	400.8	2186	400.8	1399
400.9	2158	400.9	1367	400.9	1299	400.9	2186	400.9	1405
401	2151	401	1360	401	1297	401	2194	401	1382
401.1	2149	401.1	1367	401.1	1291	401.1	2176	401.1	1391
401.2	2127	401.2	1356	401.2	1295	401.2	2173	401.2	1391
401.3	2136	401.3	1363	401.3	1297	401.3	2170	401.3	1391
401.4	2128	401.4	1358	401.4	1290	401.4	2169	401.4	1375
401.5	2125	401.5	1353	401.5	1290	401.5	2165	401.5	1377
401.6	2119	401.6	1361	401.6	1277	401.6	2167	401.6	1376
401.7	2120	401.7	1362	401.7	1282	401.7	2148	401.7	1374
401.8	2113	401.8	1364	401.8	1290	401.8	2169	401.8	1375
401.9	2112	401.9	1369	401.9	1287	401.9	2143	401.9	1363
402	2097	402	1359	402	1281	402	2143	402	1370
402.1	2109	402.1	1357	402.1	1278	402.1	2141	402.1	1360
402.2	2094	402.2	1356	402.2	1275	402.2	2138	402.2	1354
402.3	2088	402.3	1350	402.3	1269	402.3	2134	402.3	1356
402.4	2083	402.4	1351	402.4	1273	402.4	2114	402.4	1347
402.5	2075	402.5	1350	402.5	1278	402.5	2118	402.5	1347
402.6	2069	402.6	1366	402.6	1269	402.6	2115	402.6	1346
402.7	2063	402.7	1366	402.7	1262	402.7	2114	402.7	1335
402.8	2076	402.8	1356	402.8	1270	402.8	2113	402.8	1339
402.9	2042	402.9	1351	402.9	1266	402.9	2105	402.9	1326
403	2054	403	1355	403	1268	403	2096	403	1333
403.1	2045	403.1	1361	403.1	1255	403.1	2085	403.1	1330
403.2	2025	403.2	1363	403.2	1254	403.2	2082	403.2	1317
403.3	2024	403.3	1357	403.3	1254	403.3	2070	403.3	1325
403.4	2027	403.4	1362	403.4	1258	403.4	2073	403.4	1311
403.5	2024	403.5	1357	403.5	1251	403.5	2065	403.5	1313
403.6	2008	403.6	1363	403.6	1253	403.6	2060	403.6	1306
403.7	2013	403.7	1359	403.7	1239	403.7	2048	403.7	1302
403.8	2014	403.8	1358	403.8	1237	403.8	2038	403.8	1304
403.9	1991	403.9	1365	403.9	1236	403.9	2031	403.9	1294
404	1981	404	1354	404	1232	404	2016	404	1289
404.1	1974	404.1	1356	404.1	1215	404.1	2014	404.1	1281
404.2	1970	404.2	1359	404.2	1230	404.2	2004	404.2	1283
404.3	1963	404.3	1354	404.3	1225	404.3	1992	404.3	1289
404.4	1954	404.4	1349	404.4	1221	404.4	1995	404.4	1267
404.5	1954	404.5	1364	404.5	1214	404.5	1986	404.5	1271
404.6	1949	404.6	1356	404.6	1221	404.6	1981	404.6	1266
404.7	1932	404.7	1365	404.7	1213	404.7	1974	404.7	1263
404.8	1934	404.8	1355	404.8	1217	404.8	1960	404.8	1260
404.9	1922	404.9	1360	404.9	1206	404.9	1955	404.9	1254
405	1917	405	1363	405	1201	405	1948	405	1255
405.1	1911	405.1	1355	405.1	1195	405.1	1944	405.1	1245
405.2	1904	405.2	1360	405.2	1194	405.2	1933	405.2	1244
405.3	1889	405.3	1357	405.3	1193	405.3	1927	405.3	1240
405.4	1897	405.4	1352	405.4	1188	405.4	1925	405.4	1237
405.5	1899	405.5	1358	405.5	1187	405.5	1925	405.5	1241
405.6	1874	405.6	1354	405.6	1187	405.6	1900	405.6	1237
405.7	1877	405.7	1348	405.7	1174	405.7	1899	405.7	1225
405.8	1853	405.8	1350	405.8	1170	405.8	1893	405.8	1223
405.9	1867	405.9	1352	405.9	1172	405.9	1876	405.9	1207
406	1851	406	1356	406	1169	406	1872	406	1214
406.1	1846	406.1	1358	406.1	1162	406.1	1852	406.1	1211
406.2	1844	406.2	1359	406.2	1154	406.2	1842	406.2	1193
406.3	1819	406.3	1360	406.3	1155	406.3	1841	406.3	1195
406.4	1821	406.4	1363	406.4	1145	406.4	1819	406.4	1197
406.5	1804	406.5	1367	406.5	1144	406.5	1817	406.5	1192
406.6	1799	406.6	1364	406.6	1146	406.6	1815	406.6	1181
406.7	1796	406.7	1364	406.7	1141	406.7	1816	406.7	1190
406.8	1784	406.8	1369	406.8	1128	406.8	1781	406.8	1185
406.9	1775	406.9	1364	406.9	1125	406.9	1779	406.9	1175
407	1763	407	1354	407	1123	407	1776	407	1164
407.1	1762	407.1	1366	407.1	1115	407.1	1769	407.1	1161
407.2	1755	407.2	1364	407.2	1114	407.2	1748	407.2	1174
407.3	1742	407.3	1367	407.3	1112	407.3	1742	407.3	1158
407.4	1740	407.4	1370	407.4	1109	407.4	1739	407.4	1157
407.5	1729	407.5	1365	407.5	1103	407.5	1730	407.5	1156
407.6	1732	407.6	1368	407.6	1099	407.6	1733	407.6	1156
407.7	1727	407.7	1365	407.7	1087	407.7	1719	407.7	1148
407.8	1725	407.8	1376	407.8	1098	407.8	1710	407.8	1145
407.9	1708	407.9	1367	407.9	1085	407.9	1708	407.9	1150
408	1711	408	1370	408	1085	408	1709	408	1132
408.1	1701	408.1	1371	408.1	1078	408.1	1695	408.1	1132
408.2	1699	408.2	1371	408.2	1079	408.2	1693	408.2	1128
408.3	1702	408.3	1372	408.3	1076	408.3	1679	408.3	1136
408.4	1676	408.4	1370	408.4	1075	408.4	1669	408.4	1121
408.5	1678	408.5	1378	408.5	1071	408.5	1661	408.5	1121
408.6	1661	408.6	1371	408.6	1066	408.6	1653	408.6	1122
408.7	1658	408.7	1375	408.7	1069	408.7	1646	408.7	1110
408.8	1655	408.8	1383	408.8	1065	408.8	1640	408.8	1105
408.9	1662	408.9	1373	408.9	1063	408.9	1645	408.9	1113
409	1633	409	1386	409	1053	409	1630	409	1104
409.1	1629	409.1	1379	409.1	1055	409.1	1626	409.1	1106
409.2	1630	409.2	1377	409.2	1041	409.2	1627	409.2	1104
409.3	1631	409.3	1370	409.3	1042	409.3	1600	409.3	1085
409.4	1632	409.4	1385	409.4	1036	409.4	1600	409.4	1095
409.5	1613	409.5	1384	409.5	1038	409.5	1601	409.5	1083
409.6	1607	409.6	1383	409.6	1033	409.6	1582	409.6	1084
409.7	1589	409.7	1386	409.7	1026	409.7	1580	409.7	1072
409.8	1594	409.8	1392	409.8	1021	409.8	1565	409.8	1076
409.9	1586	409.9	1390	409.9	1027	409.9	1557	409.9	1069
410	1572	410	1392	410	1021	410	1565	410	1072
410.1	1567	410.1	1394	410.1	1022	410.1	1551	410.1	1064
410.2	1570	410.2	1393	410.2	1015	410.2	1545	410.2	1066
410.3	1563	410.3	1401	410.3	1012	410.3	1532	410.3	1059
410.4	1553	410.4	1396	410.4	1014	410.4	1540	410.4	1051
410.5	1548	410.5	1397	410.5	1005	410.5	1528	410.5	1057
410.6	1564	410.6	1395	410.6	997	410.6	1513	410.6	1052
410.7	1550	410.7	1394	410.7	996	410.7	1521	410.7	1049
410.8	1537	410.8	1395	410.8	1001	410.8	1514	410.8	1040
410.9	1541	410.9	1391	410.9	996	410.9	1505	410.9	1041
411	1533	411	1402	411	994	411	1502	411	1042
411.1	1530	411.1	1390	411.1	988	411.1	1496	411.1	1036
411.2	1522	411.2	1404	411.2	984	411.2	1493	411.2	1038
411.3	1530	411.3	1396	411.3	991	411.3	1488	411.3	1038
411.4	1518	411.4	1403	411.4	982	411.4	1477	411.4	1026
411.5	1509	411.5	1408	411.5	981	411.5	1489	411.5	1018
411.6	1495	411.6	1402	411.6	987	411.6	1476	411.6	1021
411.7	1503	411.7	1393	411.7	980	411.7	1464	411.7	1022
411.8	1493	411.8	1402	411.8	983	411.8	1461	411.8	1017
411.9	1489	411.9	1406	411.9	977	411.9	1469	411.9	1013
412	1492	412	1399	412	981	412	1447	412	1024
412.1	1482	412.1	1401	412.1	968	412.1	1450	412.1	1006
412.2	1477	412.2	1408	412.2	969	412.2	1454	412.2	1009
412.3	1477	412.3	1412	412.3	976	412.3	1445	412.3	1009
412.4	1469	412.4	1409	412.4	970	412.4	1442	412.4	1010
412.5	1453	412.5	1405	412.5	957	412.5	1440	412.5	1005
412.6	1460	412.6	1418	412.6	967	412.6	1428	412.6	1000
412.7	1452	412.7	1414	412.7	959	412.7	1421	412.7	995
412.8	1438	412.8	1418	412.8	952	412.8	1422	412.8	982
412.9	1448	412.9	1420	412.9	961	412.9	1415	412.9	988
413	1434	413	1423	413	956	413	1410	413	991
413.1	1447	413.1	1418	413.1	956	413.1	1393	413.1	976
413.2	1435	413.2	1415	413.2	950	413.2	1410	413.2	981
413.3	1441	413.3	1407	413.3	952	413.3	1409	413.3	981
413.4	1427	413.4	1413	413.4	945	413.4	1392	413.4	969
413.5	1415	413.5	1420	413.5	946	413.5	1393	413.5	969
413.6	1418	413.6	1415	413.6	947	413.6	1390	413.6	970
413.7	1412	413.7	1420	413.7	945	413.7	1380	413.7	974
413.8	1408	413.8	1417	413.8	939	413.8	1380	413.8	956
413.9	1395	413.9	1414	413.9	940	413.9	1381	413.9	967
414	1407	414	1420	414	937	414	1372	414	960
414.1	1401	414.1	1424	414.1	937	414.1	1368	414.1	958
414.2	1394	414.2	1414	414.2	930	414.2	1370	414.2	955
414.3	1391	414.3	1424	414.3	926	414.3	1373	414.3	953
414.4	1393	414.4	1422	414.4	932	414.4	1361	414.4	946
414.5	1381	414.5	1423	414.5	933	414.5	1356	414.5	947
414.6	1384	414.6	1413	414.6	930	414.6	1359	414.6	953
414.7	1376	414.7	1417	414.7	923	414.7	1354	414.7	942
414.8	1376	414.8	1417	414.8	919	414.8	1356	414.8	941
414.9	1374	414.9	1417	414.9	920	414.9	1339	414.9	936
415	1360	415	1409	415	917	415	1337	415	940
415.1	1366	415.1	1423	415.1	918	415.1	1330	415.1	936
415.2	1355	415.2	1414	415.2	917	415.2	1329	415.2	928
415.3	1356	415.3	1412	415.3	913	415.3	1325	415.3	927
415.4	1350	415.4	1414	415.4	905	415.4	1320	415.4	921
415.5	1357	415.5	1415	415.5	907	415.5	1325	415.5	928
415.6	1335	415.6	1418	415.6	916	415.6	1317	415.6	921
415.7	1350	415.7	1415	415.7	907	415.7	1316	415.7	924
415.8	1335	415.8	1415	415.8	906	415.8	1302	415.8	918
415.9	1320	415.9	1420	415.9	898	415.9	1309	415.9	920
416	1325	416	1419	416	898	416	1315	416	902
416.1	1329	416.1	1417	416.1	895	416.1	1299	416.1	905
416.2	1311	416.2	1410	416.2	891	416.2	1295	416.2	903
416.3	1318	416.3	1419	416.3	897	416.3	1286	416.3	903
416.4	1312	416.4	1411	416.4	890	416.4	1290	416.4	901
416.5	1307	416.5	1403	416.5	888	416.5	1296	416.5	899
416.6	1321	416.6	1421	416.6	884	416.6	1293	416.6	900
416.7	1296	416.7	1416	416.7	884	416.7	1282	416.7	894
416.8	1285	416.8	1412	416.8	888	416.8	1283	416.8	897
416.9	1295	416.9	1401	416.9	881	416.9	1277	416.9	895
417	1300	417	1399	417	879	417	1271	417	890
417.1	1290	417.1	1401	417.1	873	417.1	1273	417.1	899
417.2	1284	417.2	1402	417.2	875	417.2	1269	417.2	883
417.3	1286	417.3	1405	417.3	870	417.3	1268	417.3	891
417.4	1282	417.4	1396	417.4	872	417.4	1260	417.4	883
417.5	1276	417.5	1402	417.5	865	417.5	1254	417.5	885
417.6	1276	417.6	1407	417.6	869	417.6	1252	417.6	880
417.7	1276	417.7	1398	417.7	866	417.7	1257	417.7	877
417.8	1273	417.8	1390	417.8	870	417.8	1253	417.8	875
417.9	1273	417.9	1402	417.9	861	417.9	1259	417.9	874
418	1265	418	1396	418	867	418	1242	418	876
418.1	1264	418.1	1399	418.1	858	418.1	1252	418.1	875
418.2	1258	418.2	1399	418.2	858	418.2	1247	418.2	879
418.3	1258	418.3	1394	418.3	861	418.3	1242	418.3	866
418.4	1251	418.4	1387	418.4	860	418.4	1241	418.4	869
418.5	1251	418.5	1393	418.5	863	418.5	1242	418.5	860
418.6	1249	418.6	1397	418.6	852	418.6	1233	418.6	856
418.7	1238	418.7	1386	418.7	854	418.7	1238	418.7	859
418.8	1242	418.8	1384	418.8	852	418.8	1233	418.8	855
418.9	1231	418.9	1383	418.9	851	418.9	1224	418.9	863
419	1239	419	1379	419	848	419	1229	419	866
419.1	1235	419.1	1386	419.1	852	419.1	1229	419.1	859
419.2	1233	419.2	1382	419.2	846	419.2	1225	419.2	843
419.3	1227	419.3	1372	419.3	848	419.3	1225	419.3	849
419.4	1231	419.4	1374	419.4	845	419.4	1222	419.4	854
419.5	1225	419.5	1378	419.5	834	419.5	1218	419.5	844
419.6	1232	419.6	1372	419.6	840	419.6	1212	419.6	852
419.7	1212	419.7	1374	419.7	839	419.7	1212	419.7	842
419.8	1219	419.8	1373	419.8	844	419.8	1207	419.8	840
419.9	1216	419.9	1379	419.9	835	419.9	1209	419.9	843
420	1215	420	1365	420	834	420	1221	420	838
420.1	1213	420.1	1369	420.1	841	420.1	1198	420.1	841
420.2	1207	420.2	1368	420.2	834	420.2	1207	420.2	836
420.3	1202	420.3	1371	420.3	830	420.3	1201	420.3	837
420.4	1200	420.4	1374	420.4	823	420.4	1205	420.4	835
420.5	1207	420.5	1358	420.5	835	420.5	1194	420.5	832
420.6	1203	420.6	1363	420.6	824	420.6	1195	420.6	831
420.7	1193	420.7	1363	420.7	830	420.7	1195	420.7	825
420.8	1200	420.8	1354	420.8	828	420.8	1194	420.8	830
420.9	1188	420.9	1350	420.9	822	420.9	1189	420.9	831
421	1184	421	1353	421	822	421	1192	421	831
421.1	1185	421.1	1357	421.1	820	421.1	1175	421.1	818
421.2	1184	421.2	1343	421.2	820	421.2	1185	421.2	814
421.3	1176	421.3	1355	421.3	812	421.3	1175	421.3	817
421.4	1184	421.4	1341	421.4	810	421.4	1178	421.4	811
421.5	1175	421.5	1347	421.5	811	421.5	1171	421.5	823
421.6	1169	421.6	1348	421.6	803	421.6	1173	421.6	815
421.7	1160	421.7	1331	421.7	813	421.7	1184	421.7	811
421.8	1160	421.8	1328	421.8	809	421.8	1170	421.8	808
421.9	1160	421.9	1332	421.9	814	421.9	1166	421.9	815
422	1159	422	1319	422	806	422	1168	422	803
422.1	1159	422.1	1322	422.1	799	422.1	1165	422.1	806
422.2	1150	422.2	1323	422.2	803	422.2	1165	422.2	803
422.3	1145	422.3	1332	422.3	798	422.3	1150	422.3	804
422.4	1140	422.4	1312	422.4	792	422.4	1164	422.4	798
422.5	1140	422.5	1316	422.5	796	422.5	1150	422.5	793
422.6	1144	422.6	1323	422.6	794	422.6	1153	422.6	794
422.7	1139	422.7	1314	422.7	792	422.7	1145	422.7	788
422.8	1132	422.8	1316	422.8	788	422.8	1147	422.8	789
422.9	1133	422.9	1311	422.9	781	422.9	1149	422.9	787
423	1125	423	1308	423	793	423	1151	423	784
423.1	1122	423.1	1303	423.1	783	423.1	1144	423.1	782
423.2	1127	423.2	1309	423.2	782	423.2	1140	423.2	784
423.3	1120	423.3	1307	423.3	774	423.3	1133	423.3	778
423.4	1122	423.4	1290	423.4	785	423.4	1141	423.4	782
423.5	1123	423.5	1296	423.5	778	423.5	1136	423.5	785
423.6	1110	423.6	1298	423.6	775	423.6	1129	423.6	779
423.7	1113	423.7	1297	423.7	775	423.7	1129	423.7	777
423.8	1095	423.8	1295	423.8	770	423.8	1136	423.8	771
423.9	1109	423.9	1293	423.9	768	423.9	1123	423.9	768
424	1096	424	1296	424	767	424	1114	424	766
424.1	1090	424.1	1277	424.1	766	424.1	1127	424.1	761
424.2	1093	424.2	1268	424.2	773	424.2	1114	424.2	764
424.3	1088	424.3	1279	424.3	763	424.3	1114	424.3	753
424.4	1094	424.4	1281	424.4	757	424.4	1117	424.4	756
424.5	1082	424.5	1271	424.5	763	424.5	1114	424.5	759
424.6	1081	424.6	1267	424.6	760	424.6	1101	424.6	743
424.7	1079	424.7	1262	424.7	755	424.7	1100	424.7	746
424.8	1075	424.8	1265	424.8	757	424.8	1099	424.8	749
424.9	1075	424.9	1250	424.9	756	424.9	1102	424.9	751
425	1069	425	1259	425	752	425	1101	425	750
425.1	1063	425.1	1257	425.1	743	425.1	1102	425.1	747
425.2	1064	425.2	1247	425.2	745	425.2	1101	425.2	739
425.3	1064	425.3	1246	425.3	753	425.3	1091	425.3	736
425.4	1063	425.4	1248	425.4	747	425.4	1084	425.4	735
425.5	1059	425.5	1249	425.5	745	425.5	1091	425.5	734
425.6	1047	425.6	1250	425.6	747	425.6	1084	425.6	726
425.7	1053	425.7	1247	425.7	744	425.7	1086	425.7	730
425.8	1045	425.8	1242	425.8	738	425.8	1077	425.8	728
425.9	1046	425.9	1240	425.9	744	425.9	1080	425.9	728
426	1041	426	1234	426	738	426	1087	426	726
426.1	1049	426.1	1239	426.1	734	426.1	1086	426.1	721
426.2	1044	426.2	1237	426.2	736	426.2	1074	426.2	720
426.3	1046	426.3	1228	426.3	732	426.3	1077	426.3	720
426.4	1040	426.4	1231	426.4	729	426.4	1078	426.4	719
426.5	1040	426.5	1228	426.5	730	426.5	1069	426.5	724
426.6	1040	426.6	1222	426.6	730	426.6	1071	426.6	714
426.7	1032	426.7	1227	426.7	729	426.7	1071	426.7	715
426.8	1024	426.8	1223	426.8	724	426.8	1068	426.8	720
426.9	1031	426.9	1224	426.9	720	426.9	1078	426.9	709
427	1027	427	1223	427	725	427	1061	427	715
427.1	1028	427.1	1222	427.1	721	427.1	1064	427.1	715
427.2	1031	427.2	1211	427.2	726	427.2	1066	427.2	718
427.3	1023	427.3	1218	427.3	720	427.3	1059	427.3	712
427.4	1018	427.4	1216	427.4	720	427.4	1056	427.4	705
427.5	1013	427.5	1216	427.5	723	427.5	1053	427.5	719
427.6	1016	427.6	1209	427.6	722	427.6	1062	427.6	703
427.7	1015	427.7	1220	427.7	717	427.7	1053	427.7	705
427.8	1016	427.8	1212	427.8	716	427.8	1047	427.8	705
427.9	1017	427.9	1206	427.9	716	427.9	1051	427.9	703
428	1012	428	1205	428	716	428	1048	428	700
428.1	1010	428.1	1214	428.1	711	428.1	1048	428.1	694
428.2	1013	428.2	1200	428.2	711	428.2	1044	428.2	697
428.3	1000	428.3	1215	428.3	707	428.3	1039	428.3	695
428.4	1006	428.4	1205	428.4	716	428.4	1038	428.4	686
428.5	1004	428.5	1203	428.5	714	428.5	1041	428.5	692
428.6	1003	428.6	1215	428.6	705	428.6	1038	428.6	698
428.7	997	428.7	1191	428.7	705	428.7	1038	428.7	693
428.8	1006	428.8	1195	428.8	709	428.8	1036	428.8	688
428.9	998	428.9	1202	428.9	702	428.9	1038	428.9	691
429	999	429	1206	429	708	429	1034	429	692
429.1	989	429.1	1201	429.1	705	429.1	1037	429.1	685
429.2	990	429.2	1206	429.2	705	429.2	1028	429.2	689
429.3	993	429.3	1193	429.3	704	429.3	1039	429.3	693
429.4	991	429.4	1203	429.4	704	429.4	1036	429.4	686
429.5	992	429.5	1203	429.5	703	429.5	1035	429.5	693
429.6	987	429.6	1198	429.6	710	429.6	1028	429.6	685
429.7	993	429.7	1200	429.7	704	429.7	1038	429.7	684
429.8	987	429.8	1194	429.8	699	429.8	1022	429.8	683
429.9	985	429.9	1190	429.9	699	429.9	1033	429.9	685
430	987	430	1198	430	697	430	1029	430	678
430.1	979	430.1	1194	430.1	697	430.1	1024	430.1	678
430.2	982	430.2	1192	430.2	694	430.2	1020	430.2	675
430.3	980	430.3	1201	430.3	699	430.3	1019	430.3	689
430.4	975	430.4	1189	430.4	701	430.4	1022	430.4	677
430.5	981	430.5	1197	430.5	695	430.5	1022	430.5	683
430.6	969	430.6	1192	430.6	696	430.6	1017	430.6	677
430.7	971	430.7	1193	430.7	702	430.7	1017	430.7	676
430.8	980	430.8	1194	430.8	684	430.8	1015	430.8	675
430.9	967	430.9	1182	430.9	693	430.9	1017	430.9	674
431	977	431	1187	431	694	431	1011	431	677
431.1	974	431.1	1192	431.1	692	431.1	1005	431.1	677
431.2	972	431.2	1192	431.2	689	431.2	1016	431.2	672
431.3	967	431.3	1188	431.3	696	431.3	1008	431.3	683
431.4	966	431.4	1198	431.4	692	431.4	1011	431.4	667
431.5	966	431.5	1202	431.5	691	431.5	1014	431.5	676
431.6	964	431.6	1186	431.6	692	431.6	1006	431.6	665
431.7	964	431.7	1182	431.7	697	431.7	1013	431.7	670
431.8	964	431.8	1193	431.8	691	431.8	1012	431.8	667
431.9	960	431.9	1195	431.9	684	431.9	1002	431.9	666
432	958	432	1193	432	691	432	1001	432	674
432.1	958	432.1	1192	432.1	692	432.1	1006	432.1	670
432.2	965	432.2	1196	432.2	686	432.2	1006	432.2	660
432.3	955	432.3	1188	432.3	686	432.3	1000	432.3	669
432.4	961	432.4	1200	432.4	686	432.4	1003	432.4	670
432.5	950	432.5	1191	432.5	689	432.5	998	432.5	667
432.6	959	432.6	1185	432.6	689	432.6	998	432.6	663
432.7	952	432.7	1199	432.7	692	432.7	1000	432.7	668
432.8	951	432.8	1193	432.8	684	432.8	996	432.8	671
432.9	950	432.9	1200	432.9	684	432.9	994	432.9	660
433	948	433	1186	433	685	433	992	433	665
433.1	955	433.1	1197	433.1	687	433.1	992	433.1	667
433.2	946	433.2	1193	433.2	689	433.2	992	433.2	663
433.3	950	433.3	1186	433.3	685	433.3	991	433.3	660
433.4	954	433.4	1196	433.4	682	433.4	986	433.4	663
433.5	943	433.5	1189	433.5	682	433.5	989	433.5	660
433.6	948	433.6	1188	433.6	685	433.6	993	433.6	661
433.7	943	433.7	1188	433.7	682	433.7	990	433.7	667
433.8	940	433.8	1193	433.8	679	433.8	988	433.8	656
433.9	940	433.9	1193	433.9	683	433.9	988	433.9	657
434	940	434	1199	434	686	434	994	434	662
434.1	939	434.1	1195	434.1	680	434.1	990	434.1	654
434.2	942	434.2	1191	434.2	677	434.2	985	434.2	656
434.3	930	434.3	1195	434.3	681	434.3	988	434.3	663
434.4	945	434.4	1194	434.4	676	434.4	989	434.4	657
434.5	941	434.5	1193	434.5	680	434.5	985	434.5	658
434.6	942	434.6	1192	434.6	680	434.6	982	434.6	648
434.7	936	434.7	1196	434.7	679	434.7	982	434.7	654
434.8	933	434.8	1199	434.8	677	434.8	977	434.8	653
434.9	931	434.9	1196	434.9	682	434.9	987	434.9	653
435	937	435	1203	435	682	435	992	435	660
435.1	939	435.1	1198	435.1	679	435.1	981	435.1	651
435.2	938	435.2	1196	435.2	683	435.2	981	435.2	655
435.3	936	435.3	1205	435.3	680	435.3	977	435.3	650
435.4	940	435.4	1200	435.4	678	435.4	977	435.4	653
435.5	940	435.5	1199	435.5	683	435.5	971	435.5	648
435.6	936	435.6	1195	435.6	683	435.6	979	435.6	650
435.7	937	435.7	1207	435.7	680	435.7	980	435.7	651
435.8	929	435.8	1207	435.8	677	435.8	974	435.8	650
435.9	930	435.9	1203	435.9	681	435.9	978	435.9	650
436	931	436	1205	436	678	436	974	436	648
436.1	933	436.1	1205	436.1	675	436.1	975	436.1	645
436.2	928	436.2	1203	436.2	679	436.2	971	436.2	650
436.3	930	436.3	1202	436.3	676	436.3	977	436.3	647
436.4	927	436.4	1206	436.4	682	436.4	973	436.4	653
436.5	920	436.5	1205	436.5	672	436.5	974	436.5	653
436.6	928	436.6	1206	436.6	679	436.6	979	436.6	649
436.7	921	436.7	1216	436.7	673	436.7	969	436.7	650
436.8	927	436.8	1204	436.8	678	436.8	970	436.8	648
436.9	919	436.9	1207	436.9	674	436.9	976	436.9	650
437	928	437	1209	437	672	437	962	437	655
437.1	928	437.1	1211	437.1	679	437.1	969	437.1	650
437.2	924	437.2	1213	437.2	680	437.2	966	437.2	653
437.3	923	437.3	1203	437.3	674	437.3	968	437.3	646
437.4	921	437.4	1207	437.4	679	437.4	960	437.4	641
437.5	926	437.5	1208	437.5	678	437.5	964	437.5	647
437.6	927	437.6	1205	437.6	682	437.6	973	437.6	654
437.7	919	437.7	1208	437.7	679	437.7	966	437.7	644
437.8	918	437.8	1218	437.8	680	437.8	971	437.8	651
437.9	915	437.9	1209	437.9	675	437.9	962	437.9	649
438	930	438	1215	438	675	438	968	438	643
438.1	919	438.1	1223	438.1	673	438.1	976	438.1	644
438.2	926	438.2	1214	438.2	675	438.2	961	438.2	653
438.3	920	438.3	1211	438.3	674	438.3	975	438.3	652
438.4	917	438.4	1216	438.4	676	438.4	973	438.4	645
438.5	925	438.5	1212	438.5	673	438.5	974	438.5	638
438.6	918	438.6	1209	438.6	679	438.6	968	438.6	646
438.7	919	438.7	1208	438.7	673	438.7	964	438.7	650
438.8	920	438.8	1213	438.8	676	438.8	960	438.8	650
438.9	917	438.9	1211	438.9	676	438.9	961	438.9	644
439	919	439	1211	439	677	439	962	439	642
439.1	917	439.1	1208	439.1	670	439.1	963	439.1	649
439.2	914	439.2	1208	439.2	680	439.2	965	439.2	644
439.3	914	439.3	1214	439.3	673	439.3	953	439.3	641
439.4	919	439.4	1217	439.4	685	439.4	956	439.4	643
439.5	917	439.5	1216	439.5	675	439.5	952	439.5	639
439.6	913	439.6	1211	439.6	674	439.6	959	439.6	643
439.7	912	439.7	1212	439.7	665	439.7	961	439.7	642
439.8	916	439.8	1222	439.8	680	439.8	954	439.8	638
439.9	914	439.9	1216	439.9	675	439.9	957	439.9	634
440	916	440	1208	440	667	440	953	440	640
440.1	912	440.1	1213	440.1	675	440.1	949	440.1	644
440.2	908	440.2	1210	440.2	675	440.2	951	440.2	646
440.3	911	440.3	1222	440.3	674	440.3	948	440.3	641
440.4	906	440.4	1223	440.4	669	440.4	950	440.4	636
440.5	912	440.5	1211	440.5	669	440.5	949	440.5	636
440.6	904	440.6	1220	440.6	674	440.6	953	440.6	641
440.7	902	440.7	1217	440.7	668	440.7	949	440.7	636
440.8	909	440.8	1219	440.8	672	440.8	946	440.8	638
440.9	905	440.9	1212	440.9	676	440.9	953	440.9	641
441	900	441	1216	441	674	441	948	441	648
441.1	906	441.1	1210	441.1	674	441.1	948	441.1	638
441.2	904	441.2	1210	441.2	671	441.2	948	441.2	640
441.3	902	441.3	1215	441.3	675	441.3	940	441.3	638
441.4	911	441.4	1211	441.4	672	441.4	948	441.4	637
441.5	907	441.5	1214	441.5	676	441.5	942	441.5	629
441.6	900	441.6	1218	441.6	669	441.6	947	441.6	637
441.7	902	441.7	1211	441.7	669	441.7	948	441.7	636
441.8	900	441.8	1212	441.8	671	441.8	946	441.8	635
441.9	903	441.9	1205	441.9	671	441.9	945	441.9	634
442	899	442	1215	442	668	442	944	442	643
442.1	906	442.1	1214	442.1	674	442.1	945	442.1	632
442.2	897	442.2	1211	442.2	657	442.2	941	442.2	637
442.3	896	442.3	1203	442.3	667	442.3	941	442.3	641
442.4	901	442.4	1201	442.4	663	442.4	938	442.4	637
442.5	898	442.5	1207	442.5	663	442.5	937	442.5	635
442.6	904	442.6	1211	442.6	662	442.6	934	442.6	633
442.7	898	442.7	1212	442.7	670	442.7	933	442.7	628
442.8	895	442.8	1199	442.8	658	442.8	933	442.8	636
442.9	899	442.9	1197	442.9	663	442.9	943	442.9	629
443	897	443	1199	443	667	443	938	443	628
443.1	892	443.1	1210	443.1	664	443.1	928	443.1	630
443.2	885	443.2	1203	443.2	661	443.2	937	443.2	633
443.3	891	443.3	1201	443.3	663	443.3	937	443.3	637
443.4	895	443.4	1197	443.4	663	443.4	936	443.4	631
443.5	888	443.5	1197	443.5	667	443.5	933	443.5	635
443.6	886	443.6	1202	443.6	663	443.6	929	443.6	632
443.7	889	443.7	1200	443.7	662	443.7	930	443.7	627
443.8	888	443.8	1195	443.8	660	443.8	924	443.8	631
443.9	884	443.9	1197	443.9	662	443.9	931	443.9	633
444	890	444	1193	444	660	444	928	444	629
444.1	890	444.1	1188	444.1	662	444.1	926	444.1	627
444.2	891	444.2	1192	444.2	666	444.2	930	444.2	627
444.3	881	444.3	1187	444.3	661	444.3	926	444.3	632
444.4	887	444.4	1199	444.4	667	444.4	925	444.4	632
444.5	884	444.5	1195	444.5	657	444.5	930	444.5	629
444.6	882	444.6	1189	444.6	653	444.6	929	444.6	630
444.7	885	444.7	1191	444.7	660	444.7	928	444.7	634
444.8	888	444.8	1180	444.8	657	444.8	932	444.8	625
444.9	882	444.9	1180	444.9	660	444.9	919	444.9	625
445	882	445	1190	445	654	445	921	445	632
445.1	889	445.1	1183	445.1	658	445.1	923	445.1	623
445.2	880	445.2	1183	445.2	659	445.2	930	445.2	626
445.3	885	445.3	1186	445.3	659	445.3	930	445.3	627
445.4	888	445.4	1183	445.4	655	445.4	920	445.4	630
445.5	879	445.5	1174	445.5	662	445.5	922	445.5	628
445.6	883	445.6	1179	445.6	655	445.6	926	445.6	629
445.7	883	445.7	1170	445.7	659	445.7	919	445.7	634
445.8	883	445.8	1172	445.8	653	445.8	921	445.8	622
445.9	883	445.9	1178	445.9	651	445.9	920	445.9	628
446	882	446	1174	446	656	446	928	446	626
446.1	881	446.1	1178	446.1	656	446.1	920	446.1	632
446.2	880	446.2	1167	446.2	652	446.2	919	446.2	625
446.3	879	446.3	1170	446.3	659	446.3	925	446.3	618
446.4	884	446.4	1158	446.4	651	446.4	924	446.4	630
446.5	880	446.5	1162	446.5	648	446.5	923	446.5	625
446.6	879	446.6	1167	446.6	653	446.6	924	446.6	626
446.7	878	446.7	1170	446.7	650	446.7	918	446.7	625
446.8	871	446.8	1164	446.8	650	446.8	916	446.8	621
446.9	873	446.9	1160	446.9	656	446.9	922	446.9	633
447	881	447	1160	447	655	447	916	447	622
447.1	876	447.1	1156	447.1	655	447.1	922	447.1	624
447.2	885	447.2	1163	447.2	654	447.2	921	447.2	621
447.3	879	447.3	1154	447.3	653	447.3	926	447.3	628
447.4	876	447.4	1160	447.4	659	447.4	920	447.4	630
447.5	880	447.5	1158	447.5	650	447.5	920	447.5	626
447.6	879	447.6	1157	447.6	651	447.6	913	447.6	625
447.7	881	447.7	1148	447.7	649	447.7	924	447.7	623
447.8	878	447.8	1148	447.8	655	447.8	916	447.8	627
447.9	875	447.9	1149	447.9	649	447.9	921	447.9	627
448	877	448	1147	448	654	448	922	448	624
448.1	880	448.1	1147	448.1	652	448.1	923	448.1	624
448.2	880	448.2	1147	448.2	655	448.2	916	448.2	621
448.3	876	448.3	1145	448.3	640	448.3	915	448.3	625
448.4	875	448.4	1143	448.4	653	448.4	917	448.4	630
448.5	888	448.5	1141	448.5	657	448.5	918	448.5	621
448.6	884	448.6	1139	448.6	656	448.6	917	448.6	626
448.7	881	448.7	1153	448.7	648	448.7	921	448.7	623
448.8	883	448.8	1131	448.8	655	448.8	918	448.8	633
448.9	884	448.9	1145	448.9	652	448.9	929	448.9	631
449	879	449	1140	449	646	449	924	449	630
449.1	881	449.1	1142	449.1	655	449.1	918	449.1	628
449.2	883	449.2	1134	449.2	661	449.2	919	449.2	630
449.3	878	449.3	1135	449.3	653	449.3	919	449.3	627
449.4	886	449.4	1135	449.4	653	449.4	929	449.4	630
449.5	883	449.5	1125	449.5	655	449.5	922	449.5	622
449.6	883	449.6	1127	449.6	654	449.6	922	449.6	631
449.7	889	449.7	1129	449.7	659	449.7	916	449.7	628
449.8	886	449.8	1133	449.8	655	449.8	931	449.8	636
449.9	888	449.9	1127	449.9	657	449.9	921	449.9	639
450	881	450	1130	450	655	450	927	450	632
450.1	882	450.1	1120	450.1	659	450.1	925	450.1	634
450.2	890	450.2	1130	450.2	652	450.2	918	450.2	636
450.3	884	450.3	1128	450.3	653	450.3	923	450.3	635
450.4	883	450.4	1125	450.4	653	450.4	921	450.4	635
450.5	888	450.5	1125	450.5	657	450.5	926	450.5	637
450.6	891	450.6	1121	450.6	656	450.6	923	450.6	639
450.7	895	450.7	1121	450.7	658	450.7	925	450.7	635
450.8	887	450.8	1123	450.8	655	450.8	921	450.8	642
450.9	893	450.9	1121	450.9	650	450.9	927	450.9	629
451	894	451	1124	451	651	451	921	451	639
451.1	895	451.1	1122	451.1	657	451.1	918	451.1	638
451.2	883	451.2	1114	451.2	658	451.2	914	451.2	637
451.3	883	451.3	1111	451.3	652	451.3	921	451.3	637
451.4	887	451.4	1116	451.4	652	451.4	926	451.4	639
451.5	890	451.5	1111	451.5	662	451.5	914	451.5	638
451.6	891	451.6	1112	451.6	649	451.6	918	451.6	639
451.7	895	451.7	1106	451.7	654	451.7	925	451.7	635
451.8	890	451.8	1110	451.8	650	451.8	923	451.8	643
451.9	887	451.9	1103	451.9	654	451.9	915	451.9	637
452	891	452	1103	452	658	452	920	452	638
452.1	885	452.1	1100	452.1	655	452.1	917	452.1	635
452.2	890	452.2	1100	452.2	652	452.2	916	452.2	644
452.3	887	452.3	1091	452.3	650	452.3	920	452.3	639
452.4	889	452.4	1091	452.4	654	452.4	921	452.4	640
452.5	889	452.5	1092	452.5	653	452.5	917	452.5	642
452.6	891	452.6	1095	452.6	646	452.6	913	452.6	634
452.7	885	452.7	1098	452.7	655	452.7	920	452.7	644
452.8	892	452.8	1092	452.8	651	452.8	922	452.8	640
452.9	887	452.9	1083	452.9	651	452.9	912	452.9	638
453	882	453	1077	453	649	453	913	453	637
453.1	891	453.1	1085	453.1	648	453.1	912	453.1	634
453.2	883	453.2	1085	453.2	647	453.2	916	453.2	638
453.3	883	453.3	1083	453.3	650	453.3	913	453.3	642
453.4	883	453.4	1086	453.4	647	453.4	907	453.4	634
453.5	884	453.5	1077	453.5	646	453.5	915	453.5	633
453.6	883	453.6	1069	453.6	647	453.6	918	453.6	640
453.7	878	453.7	1079	453.7	647	453.7	905	453.7	635
453.8	883	453.8	1079	453.8	641	453.8	909	453.8	636
453.9	881	453.9	1071	453.9	646	453.9	902	453.9	642
454	879	454	1066	454	645	454	906	454	626
454.1	874	454.1	1064	454.1	642	454.1	907	454.1	629
454.2	885	454.2	1068	454.2	633	454.2	901	454.2	634
454.3	876	454.3	1061	454.3	642	454.3	901	454.3	632
454.4	877	454.4	1057	454.4	638	454.4	905	454.4	629
454.5	874	454.5	1059	454.5	639	454.5	903	454.5	631
454.6	864	454.6	1057	454.6	643	454.6	904	454.6	630
454.7	866	454.7	1056	454.7	637	454.7	898	454.7	628
454.8	866	454.8	1055	454.8	635	454.8	895	454.8	633
454.9	873	454.9	1045	454.9	636	454.9	895	454.9	627
455	865	455	1046	455	630	455	897	455	625
455.1	861	455.1	1040	455.1	632	455.1	902	455.1	619
455.2	865	455.2	1048	455.2	638	455.2	899	455.2	625
455.3	859	455.3	1033	455.3	637	455.3	896	455.3	626
455.4	866	455.4	1036	455.4	634	455.4	894	455.4	620
455.5	858	455.5	1037	455.5	630	455.5	897	455.5	622
455.6	861	455.6	1035	455.6	634	455.6	897	455.6	616
455.7	860	455.7	1032	455.7	629	455.7	892	455.7	617
455.8	862	455.8	1026	455.8	630	455.8	895	455.8	622
455.9	857	455.9	1038	455.9	630	455.9	892	455.9	623
456	859	456	1025	456	635	456	892	456	623
456.1	864	456.1	1024	456.1	627	456.1	900	456.1	622
456.2	859	456.2	1028	456.2	626	456.2	891	456.2	628
456.3	859	456.3	1024	456.3	629	456.3	892	456.3	626
456.4	854	456.4	1031	456.4	632	456.4	896	456.4	618
456.5	858	456.5	1018	456.5	622	456.5	888	456.5	619
456.6	853	456.6	1021	456.6	627	456.6	886	456.6	617
456.7	859	456.7	1017	456.7	627	456.7	888	456.7	625
456.8	855	456.8	1014	456.8	624	456.8	889	456.8	619
456.9	860	456.9	1026	456.9	621	456.9	902	456.9	617
457	853	457	1013	457	623	457	889	457	620
457.1	852	457.1	1007	457.1	621	457.1	892	457.1	619
457.2	857	457.2	1014	457.2	627	457.2	895	457.2	620
457.3	861	457.3	1008	457.3	619	457.3	897	457.3	620
457.4	849	457.4	1009	457.4	628	457.4	880	457.4	616
457.5	855	457.5	1008	457.5	628	457.5	883	457.5	619
457.6	857	457.6	1004	457.6	622	457.6	886	457.6	618
457.7	850	457.7	999	457.7	628	457.7	894	457.7	620
457.8	853	457.8	1005	457.8	623	457.8	884	457.8	621
457.9	857	457.9	1004	457.9	621	457.9	886	457.9	615
458	850	458	1001	458	626	458	884	458	617
458.1	849	458.1	1000	458.1	622	458.1	884	458.1	615
458.2	853	458.2	1000	458.2	624	458.2	886	458.2	610
458.3	859	458.3	993	458.3	621	458.3	884	458.3	621
458.4	856	458.4	995	458.4	625	458.4	887	458.4	615
458.5	851	458.5	989	458.5	623	458.5	883	458.5	613
458.6	852	458.6	998	458.6	622	458.6	884	458.6	615
458.7	853	458.7	994	458.7	624	458.7	879	458.7	618
458.8	854	458.8	991	458.8	626	458.8	877	458.8	617
458.9	852	458.9	988	458.9	627	458.9	884	458.9	619
459	860	459	985	459	623	459	881	459	617
459.1	853	459.1	986	459.1	622	459.1	887	459.1	617
459.2	855	459.2	988	459.2	621	459.2	887	459.2	611
459.3	849	459.3	981	459.3	628	459.3	888	459.3	619
459.4	846	459.4	986	459.4	622	459.4	881	459.4	619
459.5	850	459.5	990	459.5	618	459.5	890	459.5	614
459.6	849	459.6	986	459.6	621	459.6	876	459.6	623
459.7	859	459.7	987	459.7	619	459.7	886	459.7	619
459.8	852	459.8	988	459.8	618	459.8	885	459.8	622
459.9	842	459.9	984	459.9	622	459.9	883	459.9	619
460	850	460	975	460	617	460	882	460	623
460.1	845	460.1	983	460.1	620	460.1	883	460.1	618
460.2	845	460.2	981	460.2	628	460.2	883	460.2	619
460.3	844	460.3	978	460.3	622	460.3	886	460.3	614
460.4	849	460.4	977	460.4	612	460.4	883	460.4	618
460.5	852	460.5	978	460.5	614	460.5	880	460.5	613
460.6	849	460.6	973	460.6	616	460.6	884	460.6	613
460.7	840	460.7	982	460.7	621	460.7	887	460.7	628
460.8	848	460.8	970	460.8	614	460.8	886	460.8	612
460.9	851	460.9	976	460.9	623	460.9	885	460.9	613
461	854	461	968	461	619	461	881	461	622
461.1	851	461.1	969	461.1	617	461.1	878	461.1	620
461.2	852	461.2	971	461.2	624	461.2	885	461.2	621
461.3	854	461.3	975	461.3	620	461.3	880	461.3	618
461.4	854	461.4	974	461.4	622	461.4	884	461.4	622
461.5	855	461.5	966	461.5	617	461.5	877	461.5	614
461.6	852	461.6	966	461.6	623	461.6	887	461.6	618
461.7	849	461.7	966	461.7	620	461.7	886	461.7	616
461.8	860	461.8	959	461.8	619	461.8	877	461.8	623
461.9	857	461.9	967	461.9	627	461.9	883	461.9	624
462	856	462	967	462	623	462	884	462	620
462.1	851	462.1	960	462.1	617	462.1	883	462.1	620
462.2	847	462.2	963	462.2	617	462.2	881	462.2	623
462.3	855	462.3	963	462.3	617	462.3	879	462.3	621
462.4	857	462.4	969	462.4	620	462.4	886	462.4	623
462.5	860	462.5	967	462.5	623	462.5	880	462.5	624
462.6	859	462.6	966	462.6	618	462.6	896	462.6	622
462.7	854	462.7	967	462.7	622	462.7	887	462.7	620
462.8	855	462.8	969	462.8	625	462.8	887	462.8	623
462.9	860	462.9	958	462.9	617	462.9	887	462.9	620
463	859	463	956	463	624	463	887	463	621
463.1	848	463.1	970	463.1	618	463.1	890	463.1	619
463.2	852	463.2	965	463.2	626	463.2	883	463.2	626
463.3	849	463.3	960	463.3	619	463.3	887	463.3	623
463.4	856	463.4	957	463.4	628	463.4	887	463.4	623
463.5	860	463.5	954	463.5	620	463.5	881	463.5	623
463.6	852	463.6	959	463.6	623	463.6	890	463.6	626
463.7	851	463.7	951	463.7	624	463.7	890	463.7	624
463.8	857	463.8	951	463.8	625	463.8	887	463.8	622
463.9	864	463.9	962	463.9	620	463.9	889	463.9	622
464	854	464	947	464	617	464	883	464	621
464.1	857	464.1	952	464.1	617	464.1	890	464.1	620
464.2	861	464.2	952	464.2	620	464.2	884	464.2	631
464.3	855	464.3	948	464.3	623	464.3	881	464.3	623
464.4	854	464.4	952	464.4	625	464.4	887	464.4	612
464.5	853	464.5	950	464.5	624	464.5	886	464.5	633
464.6	863	464.6	945	464.6	621	464.6	886	464.6	625
464.7	856	464.7	956	464.7	619	464.7	883	464.7	623
464.8	848	464.8	951	464.8	619	464.8	888	464.8	627
464.9	856	464.9	947	464.9	627	464.9	880	464.9	627
465	859	465	951	465	624	465	883	465	626
465.1	857	465.1	945	465.1	625	465.1	882	465.1	626
465.2	855	465.2	946	465.2	620	465.2	888	465.2	630
465.3	848	465.3	951	465.3	620	465.3	885	465.3	632
465.4	853	465.4	947	465.4	622	465.4	888	465.4	618
465.5	859	465.5	942	465.5	618	465.5	884	465.5	628
465.6	860	465.6	942	465.6	626	465.6	884	465.6	627
465.7	851	465.7	941	465.7	624	465.7	880	465.7	623
465.8	854	465.8	938	465.8	621	465.8	887	465.8	630
465.9	861	465.9	948	465.9	623	465.9	888	465.9	624
466	862	466	939	466	623	466	887	466	625
466.1	860	466.1	949	466.1	622	466.1	889	466.1	627
466.2	863	466.2	946	466.2	621	466.2	886	466.2	631
466.3	866	466.3	945	466.3	623	466.3	887	466.3	629
466.4	856	466.4	945	466.4	624	466.4	889	466.4	628
466.5	858	466.5	940	466.5	621	466.5	885	466.5	631
466.6	862	466.6	940	466.6	621	466.6	879	466.6	626
466.7	859	466.7	945	466.7	625	466.7	883	466.7	628
466.8	867	466.8	941	466.8	624	466.8	880	466.8	632
466.9	862	466.9	943	466.9	629	466.9	887	466.9	633
467	859	467	941	467	625	467	883	467	633
467.1	864	467.1	939	467.1	623	467.1	891	467.1	634
467.2	854	467.2	944	467.2	625	467.2	887	467.2	638
467.3	866	467.3	940	467.3	621	467.3	885	467.3	633
467.4	864	467.4	941	467.4	626	467.4	882	467.4	634
467.5	864	467.5	940	467.5	631	467.5	889	467.5	636
467.6	862	467.6	939	467.6	628	467.6	883	467.6	633
467.7	857	467.7	952	467.7	623	467.7	887	467.7	637
467.8	862	467.8	946	467.8	631	467.8	884	467.8	638
467.9	866	467.9	935	467.9	624	467.9	885	467.9	633
468	863	468	935	468	627	468	882	468	635
468.1	863	468.1	942	468.1	629	468.1	881	468.1	632
468.2	866	468.2	933	468.2	632	468.2	884	468.2	631
468.3	864	468.3	939	468.3	634	468.3	885	468.3	634
468.4	872	468.4	936	468.4	628	468.4	875	468.4	641
468.5	861	468.5	933	468.5	627	468.5	885	468.5	642
468.6	863	468.6	942	468.6	628	468.6	891	468.6	635
468.7	872	468.7	934	468.7	626	468.7	875	468.7	638
468.8	859	468.8	935	468.8	625	468.8	888	468.8	637
468.9	864	468.9	924	468.9	626	468.9	886	468.9	635
469	862	469	930	469	625	469	883	469	637
469.1	859	469.1	924	469.1	618	469.1	878	469.1	634
469.2	863	469.2	936	469.2	623	469.2	882	469.2	636
469.3	861	469.3	929	469.3	627	469.3	872	469.3	633
469.4	863	469.4	923	469.4	621	469.4	871	469.4	637
469.5	862	469.5	929	469.5	622	469.5	877	469.5	631
469.6	862	469.6	925	469.6	624	469.6	881	469.6	633
469.7	866	469.7	922	469.7	623	469.7	876	469.7	644
469.8	858	469.8	921	469.8	624	469.8	870	469.8	631
469.9	863	469.9	920	469.9	623	469.9	869	469.9	635
470	859	470	916	470	617	470	871	470	630
470.1	860	470.1	914	470.1	620	470.1	873	470.1	629
470.2	860	470.2	913	470.2	614	470.2	866	470.2	631
470.3	860	470.3	902	470.3	619	470.3	867	470.3	628
470.4	858	470.4	923	470.4	623	470.4	875	470.4	626
470.5	850	470.5	916	470.5	616	470.5	866	470.5	630
470.6	858	470.6	917	470.6	617	470.6	867	470.6	628
470.7	852	470.7	915	470.7	619	470.7	870	470.7	621
470.8	852	470.8	906	470.8	615	470.8	869	470.8	626
470.9	850	470.9	918	470.9	613	470.9	867	470.9	618
471	848	471	901	471	617	471	863	471	622
471.1	843	471.1	912	471.1	611	471.1	867	471.1	626
471.2	846	471.2	905	471.2	614	471.2	861	471.2	621
471.3	853	471.3	900	471.3	608	471.3	864	471.3	622
471.4	843	471.4	902	471.4	617	471.4	856	471.4	625
471.5	840	471.5	900	471.5	610	471.5	856	471.5	624
471.6	839	471.6	902	471.6	609	471.6	861	471.6	624
471.7	846	471.7	895	471.7	612	471.7	855	471.7	619
471.8	839	471.8	902	471.8	605	471.8	850	471.8	618
471.9	835	471.9	893	471.9	608	471.9	857	471.9	623
472	847	472	887	472	609	472	860	472	614
472.1	832	472.1	884	472.1	601	472.1	854	472.1	612
472.2	834	472.2	883	472.2	608	472.2	856	472.2	615
472.3	833	472.3	884	472.3	597	472.3	847	472.3	611
472.4	828	472.4	888	472.4	603	472.4	852	472.4	607
472.5	827	472.5	881	472.5	601	472.5	844	472.5	610
472.6	830	472.6	879	472.6	597	472.6	849	472.6	607
472.7	822	472.7	877	472.7	601	472.7	841	472.7	603
472.8	827	472.8	873	472.8	590	472.8	835	472.8	606
472.9	815	472.9	876	472.9	600	472.9	839	472.9	602
473	810	473	869	473	590	473	837	473	605
473.1	823	473.1	866	473.1	592	473.1	841	473.1	606
473.2	810	473.2	866	473.2	588	473.2	838	473.2	597
473.3	811	473.3	870	473.3	592	473.3	836	473.3	593
473.4	809	473.4	866	473.4	587	473.4	833	473.4	603
473.5	826	473.5	861	473.5	588	473.5	825	473.5	598
473.6	809	473.6	862	473.6	587	473.6	830	473.6	592
473.7	803	473.7	856	473.7	586	473.7	824	473.7	596
473.8	802	473.8	859	473.8	587	473.8	827	473.8	591
473.9	804	473.9	851	473.9	585	473.9	834	473.9	592
474	806	474	857	474	582	474	825	474	596
474.1	802	474.1	854	474.1	581	474.1	825	474.1	589
474.2	801	474.2	849	474.2	584	474.2	820	474.2	593
474.3	794	474.3	841	474.3	579	474.3	813	474.3	587
474.4	793	474.4	844	474.4	581	474.4	819	474.4	591
474.5	799	474.5	843	474.5	577	474.5	815	474.5	591
474.6	793	474.6	839	474.6	577	474.6	820	474.6	585
474.7	798	474.7	845	474.7	584	474.7	821	474.7	586
474.8	791	474.8	835	474.8	573	474.8	816	474.8	581
474.9	789	474.9	836	474.9	568	474.9	809	474.9	579
475	787	475	840	475	567	475	813	475	581
475.1	788	475.1	836	475.1	571	475.1	812	475.1	582
475.2	785	475.2	830	475.2	570	475.2	809	475.2	574
475.3	782	475.3	827	475.3	567	475.3	800	475.3	579
475.4	783	475.4	825	475.4	569	475.4	805	475.4	576
475.5	779	475.5	825	475.5	564	475.5	806	475.5	576
475.6	780	475.6	822	475.6	567	475.6	797	475.6	572
475.7	773	475.7	825	475.7	565	475.7	803	475.7	570
475.8	775	475.8	815	475.8	562	475.8	793	475.8	569
475.9	765	475.9	818	475.9	558	475.9	796	475.9	572
476	765	476	815	476	557	476	789	476	564
476.1	772	476.1	815	476.1	557	476.1	801	476.1	567
476.2	766	476.2	807	476.2	555	476.2	789	476.2	570
476.3	765	476.3	806	476.3	553	476.3	788	476.3	561
476.4	767	476.4	799	476.4	549	476.4	794	476.4	559
476.5	765	476.5	800	476.5	554	476.5	789	476.5	564
476.6	761	476.6	805	476.6	552	476.6	783	476.6	559
476.7	755	476.7	797	476.7	552	476.7	784	476.7	560
476.8	749	476.8	800	476.8	555	476.8	783	476.8	552
476.9	762	476.9	793	476.9	546	476.9	791	476.9	559
477	756	477	795	477	549	477	784	477	554
477.1	751	477.1	792	477.1	551	477.1	785	477.1	552
477.2	755	477.2	796	477.2	545	477.2	782	477.2	554
477.3	747	477.3	795	477.3	547	477.3	778	477.3	556
477.4	756	477.4	790	477.4	546	477.4	785	477.4	552
477.5	756	477.5	795	477.5	544	477.5	784	477.5	555
477.6	747	477.6	786	477.6	548	477.6	782	477.6	551
477.7	746	477.7	793	477.7	548	477.7	777	477.7	549
477.8	745	477.8	781	477.8	535	477.8	773	477.8	551
477.9	746	477.9	777	477.9	538	477.9	772	477.9	548
478	745	478	784	478	532	478	782	478	548
478.1	747	478.1	768	478.1	538	478.1	770	478.1	544
478.2	737	478.2	770	478.2	538	478.2	772	478.2	543
478.3	734	478.3	764	478.3	545	478.3	768	478.3	542
478.4	736	478.4	770	478.4	537	478.4	771	478.4	545
478.5	740	478.5	763	478.5	534	478.5	768	478.5	544
478.6	727	478.6	765	478.6	528	478.6	774	478.6	538
478.7	732	478.7	761	478.7	535	478.7	765	478.7	539
478.8	728	478.8	767	478.8	533	478.8	774	478.8	536
478.9	728	478.9	763	478.9	529	478.9	765	478.9	535
479	727	479	756	479	524	479	764	479	539
479.1	728	479.1	758	479.1	534	479.1	766	479.1	537
479.2	724	479.2	758	479.2	529	479.2	762	479.2	537
479.3	725	479.3	756	479.3	525	479.3	762	479.3	532
479.4	719	479.4	755	479.4	527	479.4	763	479.4	533
479.5	726	479.5	749	479.5	525	479.5	769	479.5	540
479.6	721	479.6	749	479.6	527	479.6	767	479.6	533
479.7	726	479.7	748	479.7	535	479.7	759	479.7	534
479.8	719	479.8	747	479.8	527	479.8	769	479.8	535
479.9	728	479.9	744	479.9	526	479.9	765	479.9	530
480	724	480	746	480	521	480	762	480	529
480.1	731	480.1	747	480.1	524	480.1	760	480.1	534
480.2	724	480.2	754	480.2	528	480.2	754	480.2	541
480.3	722	480.3	745	480.3	526	480.3	753	480.3	538
480.4	730	480.4	744	480.4	525	480.4	762	480.4	533
480.5	725	480.5	746	480.5	529	480.5	761	480.5	528
480.6	714	480.6	745	480.6	522	480.6	766	480.6	533
480.7	725	480.7	742	480.7	536	480.7	758	480.7	530
480.8	722	480.8	736	480.8	529	480.8	757	480.8	531
480.9	718	480.9	742	480.9	526	480.9	756	480.9	526
481	720	481	730	481	523	481	757	481	540
481.1	721	481.1	738	481.1	521	481.1	758	481.1	535
481.2	720	481.2	745	481.2	526	481.2	755	481.2	527
481.3	717	481.3	733	481.3	525	481.3	755	481.3	531
481.4	715	481.4	733	481.4	521	481.4	756	481.4	530
481.5	721	481.5	727	481.5	526	481.5	759	481.5	530
481.6	721	481.6	731	481.6	521	481.6	759	481.6	534
481.7	713	481.7	727	481.7	516	481.7	761	481.7	532
481.8	722	481.8	727	481.8	523	481.8	758	481.8	532
481.9	715	481.9	731	481.9	521	481.9	760	481.9	527
482	724	482	728	482	520	482	757	482	533
482.1	717	482.1	719	482.1	517	482.1	758	482.1	533
482.2	716	482.2	726	482.2	521	482.2	746	482.2	538
482.3	719	482.3	721	482.3	523	482.3	755	482.3	530
482.4	712	482.4	714	482.4	520	482.4	752	482.4	531
482.5	721	482.5	726	482.5	521	482.5	752	482.5	536
482.6	717	482.6	721	482.6	518	482.6	753	482.6	534
482.7	717	482.7	719	482.7	520	482.7	753	482.7	535
482.8	714	482.8	716	482.8	516	482.8	750	482.8	535
482.9	715	482.9	715	482.9	517	482.9	748	482.9	532
483	717	483	718	483	515	483	748	483	532
483.1	717	483.1	716	483.1	515	483.1	751	483.1	531
483.2	719	483.2	716	483.2	519	483.2	751	483.2	528
483.3	718	483.3	710	483.3	516	483.3	750	483.3	532
483.4	717	483.4	707	483.4	518	483.4	750	483.4	523
483.5	705	483.5	707	483.5	521	483.5	747	483.5	530
483.6	710	483.6	709	483.6	519	483.6	748	483.6	523
483.7	716	483.7	705	483.7	511	483.7	753	483.7	531
483.8	709	483.8	712	483.8	516	483.8	741	483.8	530
483.9	713	483.9	706	483.9	510	483.9	746	483.9	525
484	705	484	705	484	510	484	742	484	527
484.1	712	484.1	701	484.1	520	484.1	744	484.1	523
484.2	707	484.2	695	484.2	515	484.2	736	484.2	526
484.3	704	484.3	700	484.3	514	484.3	745	484.3	524
484.4	712	484.4	700	484.4	511	484.4	745	484.4	524
484.5	706	484.5	691	484.5	507	484.5	749	484.5	525
484.6	705	484.6	693	484.6	510	484.6	738	484.6	529
484.7	701	484.7	688	484.7	505	484.7	737	484.7	523
484.8	701	484.8	689	484.8	508	484.8	737	484.8	517
484.9	693	484.9	684	484.9	507	484.9	735	484.9	520
485	696	485	687	485	510	485	735	485	517
485.1	701	485.1	682	485.1	509	485.1	732	485.1	522
485.2	699	485.2	689	485.2	511	485.2	735	485.2	521
485.3	696	485.3	684	485.3	502	485.3	726	485.3	520
485.4	698	485.4	684	485.4	506	485.4	725	485.4	514
485.5	692	485.5	679	485.5	502	485.5	736	485.5	519
485.6	699	485.6	682	485.6	499	485.6	733	485.6	518
485.7	699	485.7	675	485.7	501	485.7	729	485.7	518
485.8	700	485.8	674	485.8	499	485.8	725	485.8	517
485.9	696	485.9	671	485.9	505	485.9	731	485.9	514
486	683	486	679	486	497	486	726	486	518
486.1	693	486.1	672	486.1	499	486.1	727	486.1	514
486.2	694	486.2	670	486.2	500	486.2	718	486.2	508
486.3	687	486.3	673	486.3	496	486.3	725	486.3	508
486.4	685	486.4	670	486.4	497	486.4	729	486.4	514
486.5	686	486.5	666	486.5	497	486.5	724	486.5	510
486.6	685	486.6	663	486.6	491	486.6	723	486.6	512
486.7	688	486.7	660	486.7	498	486.7	722	486.7	514
486.8	683	486.8	660	486.8	497	486.8	720	486.8	508
486.9	682	486.9	669	486.9	489	486.9	716	486.9	506
487	682	487	662	487	494	487	722	487	508
487.1	676	487.1	657	487.1	489	487.1	721	487.1	501
487.2	680	487.2	657	487.2	489	487.2	722	487.2	505
487.3	680	487.3	659	487.3	493	487.3	717	487.3	509
487.4	681	487.4	656	487.4	487	487.4	720	487.4	500
487.5	674	487.5	651	487.5	490	487.5	714	487.5	502
487.6	674	487.6	653	487.6	488	487.6	716	487.6	498
487.7	678	487.7	646	487.7	487	487.7	717	487.7	505
487.8	669	487.8	648	487.8	489	487.8	719	487.8	509
487.9	677	487.9	648	487.9	486	487.9	714	487.9	503
488	678	488	638	488	484	488	717	488	497
488.1	674	488.1	643	488.1	480	488.1	712	488.1	502
488.2	673	488.2	642	488.2	481	488.2	710	488.2	494
488.3	675	488.3	641	488.3	484	488.3	713	488.3	496
488.4	667	488.4	638	488.4	483	488.4	708	488.4	495
488.5	670	488.5	639	488.5	478	488.5	714	488.5	497
488.6	664	488.6	636	488.6	485	488.6	708	488.6	502
488.7	670	488.7	634	488.7	487	488.7	712	488.7	495
488.8	660	488.8	633	488.8	481	488.8	702	488.8	494
488.9	670	488.9	633	488.9	484	488.9	711	488.9	492
489	666	489	632	489	478	489	710	489	489
489.1	663	489.1	632	489.1	484	489.1	708	489.1	490
489.2	664	489.2	632	489.2	476	489.2	712	489.2	496
489.3	664	489.3	633	489.3	481	489.3	709	489.3	492
489.4	669	489.4	625	489.4	475	489.4	710	489.4	493
489.5	666	489.5	626	489.5	480	489.5	714	489.5	492
489.6	663	489.6	625	489.6	483	489.6	702	489.6	497
489.7	663	489.7	627	489.7	479	489.7	705	489.7	497
489.8	657	489.8	625	489.8	476	489.8	698	489.8	493
489.9	657	489.9	625	489.9	473	489.9	702	489.9	490
490	658	490	623	490	475	490	702	490	493
490.1	656	490.1	625	490.1	476	490.1	699	490.1	489
490.2	653	490.2	623	490.2	472	490.2	705	490.2	488
490.3	659	490.3	615	490.3	482	490.3	705	490.3	493
490.4	654	490.4	614	490.4	469	490.4	699	490.4	491
490.5	659	490.5	613	490.5	475	490.5	707	490.5	492
490.6	659	490.6	617	490.6	470	490.6	707	490.6	488
490.7	659	490.7	617	490.7	469	490.7	703	490.7	486
490.8	653	490.8	616	490.8	476	490.8	694	490.8	495
490.9	661	490.9	613	490.9	472	490.9	699	490.9	485
491	658	491	612	491	474	491	698	491	485
491.1	656	491.1	617	491.1	475	491.1	701	491.1	489
491.2	652	491.2	610	491.2	473	491.2	699	491.2	484
491.3	663	491.3	610	491.3	470	491.3	700	491.3	489
491.4	654	491.4	609	491.4	473	491.4	703	491.4	489
491.5	655	491.5	607	491.5	478	491.5	701	491.5	485
491.6	650	491.6	607	491.6	473	491.6	693	491.6	486
491.7	660	491.7	607	491.7	467	491.7	693	491.7	494
491.8	651	491.8	608	491.8	470	491.8	697	491.8	487
491.9	658	491.9	607	491.9	475	491.9	699	491.9	486
492	656	492	606	492	470	492	697	492	490
492.1	652	492.1	597	492.1	470	492.1	700	492.1	483
492.2	652	492.2	611	492.2	472	492.2	695	492.2	489
492.3	653	492.3	608	492.3	474	492.3	698	492.3	487
492.4	651	492.4	601	492.4	468	492.4	691	492.4	495
492.5	656	492.5	601	492.5	471	492.5	692	492.5	490
492.6	651	492.6	595	492.6	476	492.6	695	492.6	486
492.7	655	492.7	603	492.7	475	492.7	699	492.7	486
492.8	655	492.8	604	492.8	474	492.8	703	492.8	494
492.9	657	492.9	596	492.9	472	492.9	692	492.9	488
493	655	493	600	493	473	493	694	493	481
493.1	650	493.1	600	493.1	471	493.1	695	493.1	491
493.2	656	493.2	600	493.2	469	493.2	690	493.2	489
493.3	652	493.3	598	493.3	473	493.3	693	493.3	491
493.4	654	493.4	598	493.4	471	493.4	698	493.4	486
493.5	648	493.5	594	493.5	471	493.5	692	493.5	482
493.6	649	493.6	591	493.6	467	493.6	699	493.6	486
493.7	656	493.7	594	493.7	471	493.7	691	493.7	484
493.8	644	493.8	592	493.8	475	493.8	694	493.8	484
493.9	651	493.9	589	493.9	465	493.9	688	493.9	485
494	648	494	588	494	468	494	687	494	484
494.1	639	494.1	594	494.1	471	494.1	688	494.1	483
494.2	644	494.2	590	494.2	460	494.2	688	494.2	486
494.3	643	494.3	583	494.3	464	494.3	694	494.3	484
494.4	641	494.4	585	494.4	464	494.4	685	494.4	487
494.5	642	494.5	586	494.5	466	494.5	680	494.5	481
494.6	646	494.6	585	494.6	459	494.6	687	494.6	482
494.7	648	494.7	584	494.7	467	494.7	687	494.7	483
494.8	640	494.8	580	494.8	462	494.8	691	494.8	482
494.9	643	494.9	581	494.9	470	494.9	686	494.9	479
495	638	495	581	495	460	495	681	495	481
495.1	640	495.1	580	495.1	459	495.1	685	495.1	478
495.2	641	495.2	580	495.2	462	495.2	680	495.2	475
495.3	639	495.3	576	495.3	465	495.3	683	495.3	479
495.4	645	495.4	583	495.4	454	495.4	688	495.4	480
495.5	636	495.5	577	495.5	462	495.5	685	495.5	475
495.6	637	495.6	576	495.6	457	495.6	681	495.6	475
495.7	641	495.7	580	495.7	458	495.7	686	495.7	477
495.8	641	495.8	574	495.8	461	495.8	683	495.8	473
495.9	636	495.9	572	495.9	457	495.9	685	495.9	477
496	631	496	572	496	458	496	687	496	476
496.1	636	496.1	570	496.1	458	496.1	681	496.1	479
496.2	632	496.2	567	496.2	462	496.2	681	496.2	472
496.3	634	496.3	569	496.3	461	496.3	670	496.3	474
496.4	636	496.4	568	496.4	455	496.4	674	496.4	471
496.5	633	496.5	561	496.5	459	496.5	684	496.5	473
496.6	633	496.6	570	496.6	455	496.6	676	496.6	470
496.7	632	496.7	560	496.7	453	496.7	682	496.7	472
496.8	626	496.8	564	496.8	456	496.8	675	496.8	474
496.9	625	496.9	562	496.9	453	496.9	669	496.9	471
497	628	497	557	497	451	497	671	497	466
497.1	628	497.1	559	497.1	450	497.1	681	497.1	461
497.2	622	497.2	558	497.2	451	497.2	673	497.2	468
497.3	620	497.3	552	497.3	453	497.3	674	497.3	470
497.4	623	497.4	553	497.4	451	497.4	678	497.4	469
497.5	622	497.5	551	497.5	450	497.5	668	497.5	463
497.6	620	497.6	551	497.6	451	497.6	667	497.6	466
497.7	624	497.7	545	497.7	452	497.7	671	497.7	469
497.8	625	497.8	548	497.8	444	497.8	670	497.8	461
497.9	614	497.9	552	497.9	448	497.9	674	497.9	462
498	623	498	553	498	452	498	679	498	463
498.1	614	498.1	553	498.1	441	498.1	662	498.1	468
498.2	620	498.2	555	498.2	453	498.2	672	498.2	458
498.3	615	498.3	552	498.3	450	498.3	669	498.3	463
498.4	624	498.4	543	498.4	452	498.4	665	498.4	460
498.5	622	498.5	552	498.5	449	498.5	669	498.5	457
498.6	621	498.6	545	498.6	446	498.6	658	498.6	457
498.7	616	498.7	539	498.7	444	498.7	670	498.7	457
498.8	614	498.8	541	498.8	446	498.8	672	498.8	463
498.9	608	498.9	543	498.9	444	498.9	669	498.9	457
499	616	499	546	499	442	499	662	499	456
499.1	607	499.1	538	499.1	440	499.1	667	499.1	461
499.2	610	499.2	548	499.2	442	499.2	667	499.2	461
499.3	613	499.3	534	499.3	441	499.3	667	499.3	461
499.4	605	499.4	537	499.4	440	499.4	665	499.4	457
499.5	609	499.5	539	499.5	443	499.5	665	499.5	456
499.6	610	499.6	539	499.6	442	499.6	667	499.6	456
499.7	607	499.7	534	499.7	442	499.7	661	499.7	452
499.8	613	499.8	532	499.8	440	499.8	661	499.8	451
499.9	609	499.9	529	499.9	445	499.9	660	499.9	458
500	608	500	529	500	438	500	662	500	451
500.1	608	500.1	535	500.1	437	500.1	660	500.1	454
500.2	608	500.2	527	500.2	437	500.2	668	500.2	450
500.3	603	500.3	528	500.3	440	500.3	664	500.3	453
500.4	603	500.4	523	500.4	441	500.4	667	500.4	451
500.5	606	500.5	525	500.5	440	500.5	665	500.5	453
500.6	607	500.6	526	500.6	440	500.6	659	500.6	451
500.7	609	500.7	527	500.7	438	500.7	669	500.7	450
500.8	605	500.8	528	500.8	442	500.8	658	500.8	449
500.9	602	500.9	527	500.9	435	500.9	659	500.9	451
501	607	501	526	501	441	501	658	501	454
501.1	607	501.1	525	501.1	433	501.1	660	501.1	451
501.2	606	501.2	526	501.2	438	501.2	660	501.2	454
501.3	605	501.3	519	501.3	436	501.3	663	501.3	452
501.4	595	501.4	520	501.4	432	501.4	661	501.4	450
501.5	608	501.5	524	501.5	436	501.5	659	501.5	453
501.6	599	501.6	523	501.6	434	501.6	654	501.6	448
501.7	600	501.7	521	501.7	431	501.7	654	501.7	447
501.8	597	501.8	528	501.8	437	501.8	657	501.8	452
501.9	596	501.9	520	501.9	437	501.9	655	501.9	451
502	597	502	517	502	433	502	656	502	450
502.1	597	502.1	518	502.1	435	502.1	654	502.1	445
502.2	598	502.2	519	502.2	432	502.2	657	502.2	450
502.3	597	502.3	520	502.3	430	502.3	657	502.3	445
502.4	598	502.4	516	502.4	435	502.4	653	502.4	444
502.5	600	502.5	514	502.5	434	502.5	656	502.5	450
502.6	601	502.6	519	502.6	432	502.6	654	502.6	447
502.7	591	502.7	518	502.7	431	502.7	660	502.7	445
502.8	601	502.8	517	502.8	435	502.8	659	502.8	446
502.9	597	502.9	513	502.9	434	502.9	658	502.9	442
503	592	503	512	503	431	503	654	503	445
503.1	593	503.1	507	503.1	433	503.1	654	503.1	443
503.2	601	503.2	509	503.2	430	503.2	656	503.2	443
503.3	592	503.3	509	503.3	432	503.3	652	503.3	445
503.4	591	503.4	508	503.4	430	503.4	657	503.4	444
503.5	590	503.5	508	503.5	432	503.5	652	503.5	446
503.6	595	503.6	505	503.6	427	503.6	657	503.6	443
503.7	598	503.7	503	503.7	427	503.7	651	503.7	438
503.8	591	503.8	501	503.8	429	503.8	656	503.8	448
503.9	590	503.9	507	503.9	435	503.9	656	503.9	447
504	592	504	506	504	429	504	664	504	446
504.1	592	504.1	505	504.1	427	504.1	657	504.1	443
504.2	593	504.2	507	504.2	430	504.2	656	504.2	445
504.3	597	504.3	503	504.3	427	504.3	655	504.3	440
504.4	593	504.4	507	504.4	427	504.4	658	504.4	442
504.5	584	504.5	504	504.5	429	504.5	658	504.5	444
504.6	589	504.6	505	504.6	424	504.6	655	504.6	440
504.7	594	504.7	505	504.7	428	504.7	655	504.7	447
504.8	594	504.8	502	504.8	429	504.8	655	504.8	439
504.9	592	504.9	505	504.9	431	504.9	654	504.9	442
505	586	505	500	505	431	505	657	505	442
505.1	592	505.1	501	505.1	429	505.1	658	505.1	438
505.2	590	505.2	493	505.2	424	505.2	657	505.2	439
505.3	587	505.3	503	505.3	430	505.3	657	505.3	442
505.4	584	505.4	498	505.4	432	505.4	657	505.4	441
505.5	588	505.5	494	505.5	427	505.5	654	505.5	440
505.6	587	505.6	497	505.6	429	505.6	658	505.6	434
505.7	587	505.7	497	505.7	424	505.7	661	505.7	438
505.8	587	505.8	496	505.8	423	505.8	649	505.8	438
505.9	582	505.9	491	505.9	428	505.9	657	505.9	435
506	583	506	498	506	426	506	653	506	436
506.1	587	506.1	491	506.1	428	506.1	649	506.1	435
506.2	584	506.2	497	506.2	425	506.2	655	506.2	440
506.3	587	506.3	491	506.3	423	506.3	651	506.3	437
506.4	581	506.4	496	506.4	428	506.4	649	506.4	436
506.5	583	506.5	489	506.5	421	506.5	654	506.5	437
506.6	582	506.6	493	506.6	421	506.6	653	506.6	434
506.7	578	506.7	490	506.7	424	506.7	652	506.7	437
506.8	578	506.8	493	506.8	423	506.8	652	506.8	437
506.9	584	506.9	489	506.9	425	506.9	654	506.9	438
507	583	507	487	507	424	507	647	507	432
507.1	578	507.1	493	507.1	414	507.1	653	507.1	432
507.2	589	507.2	490	507.2	423	507.2	658	507.2	433
507.3	578	507.3	490	507.3	421	507.3	652	507.3	435
507.4	580	507.4	489	507.4	422	507.4	657	507.4	439
507.5	580	507.5	485	507.5	422	507.5	655	507.5	438
507.6	580	507.6	485	507.6	424	507.6	653	507.6	433
507.7	579	507.7	484	507.7	425	507.7	654	507.7	439
507.8	580	507.8	486	507.8	418	507.8	648	507.8	433
507.9	577	507.9	490	507.9	416	507.9	653	507.9	430
508	580	508	482	508	418	508	650	508	434
508.1	582	508.1	481	508.1	418	508.1	652	508.1	437
508.2	575	508.2	482	508.2	418	508.2	653	508.2	428
508.3	572	508.3	481	508.3	422	508.3	647	508.3	430
508.4	572	508.4	484	508.4	417	508.4	658	508.4	431
508.5	570	508.5	481	508.5	418	508.5	652	508.5	430
508.6	572	508.6	476	508.6	418	508.6	653	508.6	428
508.7	572	508.7	475	508.7	417	508.7	661	508.7	431
508.8	566	508.8	480	508.8	418	508.8	654	508.8	433
508.9	579	508.9	481	508.9	424	508.9	654	508.9	431
509	575	509	480	509	420	509	655	509	427
509.1	578	509.1	478	509.1	416	509.1	657	509.1	433
509.2	576	509.2	480	509.2	414	509.2	650	509.2	427
509.3	575	509.3	469	509.3	420	509.3	658	509.3	430
509.4	575	509.4	479	509.4	410	509.4	651	509.4	431
509.5	576	509.5	474	509.5	418	509.5	652	509.5	427
509.6	567	509.6	469	509.6	414	509.6	652	509.6	429
509.7	572	509.7	479	509.7	417	509.7	652	509.7	431
509.8	578	509.8	473	509.8	413	509.8	654	509.8	430
509.9	565	509.9	476	509.9	415	509.9	653	509.9	429
510	571	510	476	510	412	510	652	510	428
510.1	567	510.1	470	510.1	412	510.1	655	510.1	426
510.2	566	510.2	474	510.2	416	510.2	657	510.2	430
510.3	569	510.3	463	510.3	410	510.3	657	510.3	428
510.4	569	510.4	468	510.4	414	510.4	656	510.4	426
510.5	568	510.5	471	510.5	414	510.5	656	510.5	433
510.6	573	510.6	470	510.6	420	510.6	649	510.6	432
510.7	569	510.7	470	510.7	417	510.7	663	510.7	424
510.8	564	510.8	469	510.8	413	510.8	659	510.8	427
510.9	572	510.9	465	510.9	419	510.9	647	510.9	429
511	568	511	473	511	415	511	657	511	423
511.1	565	511.1	473	511.1	414	511.1	656	511.1	430
511.2	564	511.2	470	511.2	414	511.2	654	511.2	420
511.3	567	511.3	463	511.3	414	511.3	653	511.3	425
511.4	565	511.4	459	511.4	413	511.4	651	511.4	422
511.5	567	511.5	469	511.5	409	511.5	656	511.5	428
511.6	568	511.6	457	511.6	410	511.6	651	511.6	429
511.7	568	511.7	461	511.7	407	511.7	658	511.7	422
511.8	564	511.8	464	511.8	407	511.8	653	511.8	424
511.9	566	511.9	461	511.9	409	511.9	657	511.9	426
512	564	512	463	512	409	512	646	512	424
512.1	569	512.1	468	512.1	412	512.1	654	512.1	427
512.2	564	512.2	459	512.2	409	512.2	652	512.2	416
512.3	564	512.3	460	512.3	413	512.3	652	512.3	425
512.4	558	512.4	461	512.4	415	512.4	651	512.4	426
512.5	567	512.5	459	512.5	412	512.5	655	512.5	421
512.6	563	512.6	459	512.6	415	512.6	652	512.6	422
512.7	565	512.7	461	512.7	411	512.7	648	512.7	420
512.8	568	512.8	455	512.8	410	512.8	648	512.8	423
512.9	564	512.9	459	512.9	409	512.9	657	512.9	419
513	568	513	458	513	413	513	656	513	418
513.1	567	513.1	456	513.1	405	513.1	656	513.1	425
513.2	565	513.2	457	513.2	408	513.2	663	513.2	423
513.3	564	513.3	459	513.3	412	513.3	659	513.3	420
513.4	562	513.4	460	513.4	402	513.4	652	513.4	419
513.5	563	513.5	457	513.5	406	513.5	654	513.5	420
513.6	563	513.6	457	513.6	407	513.6	657	513.6	424
513.7	562	513.7	450	513.7	408	513.7	651	513.7	425
513.8	563	513.8	452	513.8	401	513.8	656	513.8	418
513.9	560	513.9	450	513.9	407	513.9	652	513.9	422
514	559	514	450	514	398	514	652	514	421
514.1	561	514.1	449	514.1	410	514.1	654	514.1	421
514.2	560	514.2	447	514.2	406	514.2	655	514.2	419
514.3	562	514.3	446	514.3	409	514.3	656	514.3	420
514.4	565	514.4	442	514.4	411	514.4	657	514.4	422
514.5	565	514.5	454	514.5	407	514.5	652	514.5	420
514.6	556	514.6	447	514.6	408	514.6	660	514.6	421
514.7	552	514.7	448	514.7	406	514.7	659	514.7	418
514.8	559	514.8	455	514.8	407	514.8	651	514.8	420
514.9	558	514.9	448	514.9	408	514.9	654	514.9	420
515	557	515	442	515	408	515	653	515	424
515.1	556	515.1	450	515.1	405	515.1	654	515.1	418
515.2	560	515.2	448	515.2	404	515.2	660	515.2	418
515.3	561	515.3	441	515.3	406	515.3	660	515.3	419
515.4	564	515.4	441	515.4	405	515.4	658	515.4	420
515.5	558	515.5	447	515.5	407	515.5	658	515.5	417
515.6	557	515.6	449	515.6	402	515.6	650	515.6	420
515.7	557	515.7	446	515.7	408	515.7	654	515.7	424
515.8	563	515.8	444	515.8	409	515.8	657	515.8	419
515.9	556	515.9	443	515.9	407	515.9	664	515.9	421
516	564	516	441	516	403	516	658	516	420
516.1	561	516.1	441	516.1	406	516.1	655	516.1	418
516.2	557	516.2	440	516.2	404	516.2	657	516.2	424
516.3	550	516.3	441	516.3	404	516.3	657	516.3	419
516.4	554	516.4	438	516.4	406	516.4	651	516.4	414
516.5	559	516.5	439	516.5	406	516.5	652	516.5	417
516.6	559	516.6	442	516.6	404	516.6	650	516.6	418
516.7	562	516.7	437	516.7	400	516.7	662	516.7	420
516.8	565	516.8	434	516.8	404	516.8	656	516.8	419
516.9	556	516.9	436	516.9	402	516.9	660	516.9	419
517	555	517	441	517	407	517	656	517	419
517.1	556	517.1	436	517.1	405	517.1	660	517.1	418
517.2	559	517.2	441	517.2	402	517.2	655	517.2	414
517.3	556	517.3	442	517.3	404	517.3	653	517.3	417
517.4	559	517.4	433	517.4	400	517.4	659	517.4	423
517.5	553	517.5	441	517.5	399	517.5	657	517.5	424
517.6	557	517.6	439	517.6	404	517.6	649	517.6	420
517.7	561	517.7	438	517.7	404	517.7	648	517.7	421
517.8	559	517.8	433	517.8	410	517.8	657	517.8	414
517.9	551	517.9	433	517.9	406	517.9	660	517.9	417
518	553	518	431	518	398	518	654	518	420
518.1	550	518.1	438	518.1	405	518.1	653	518.1	420
518.2	558	518.2	433	518.2	406	518.2	650	518.2	420
518.3	558	518.3	433	518.3	404	518.3	653	518.3	416
518.4	551	518.4	432	518.4	403	518.4	652	518.4	417
518.5	554	518.5	434	518.5	401	518.5	655	518.5	419
518.6	558	518.6	431	518.6	401	518.6	658	518.6	415
518.7	552	518.7	430	518.7	406	518.7	656	518.7	416
518.8	552	518.8	434	518.8	398	518.8	655	518.8	418
518.9	554	518.9	430	518.9	403	518.9	658	518.9	414
519	555	519	428	519	400	519	657	519	416
519.1	550	519.1	428	519.1	404	519.1	651	519.1	420
519.2	555	519.2	434	519.2	403	519.2	656	519.2	418
519.3	554	519.3	427	519.3	404	519.3	650	519.3	422
519.4	554	519.4	431	519.4	405	519.4	657	519.4	415
519.5	555	519.5	430	519.5	405	519.5	656	519.5	420
519.6	547	519.6	430	519.6	398	519.6	656	519.6	417
519.7	557	519.7	425	519.7	400	519.7	658	519.7	418
519.8	556	519.8	429	519.8	401	519.8	655	519.8	420
519.9	554	519.9	429	519.9	401	519.9	655	519.9	414
520	554	520	426	520	403	520	659	520	417
520.1	550	520.1	430	520.1	400	520.1	656	520.1	417
520.2	550	520.2	427	520.2	397	520.2	655	520.2	421
520.3	555	520.3	427	520.3	400	520.3	652	520.3	417
520.4	556	520.4	423	520.4	404	520.4	651	520.4	419
520.5	553	520.5	422	520.5	406	520.5	647	520.5	418
520.6	554	520.6	427	520.6	400	520.6	647	520.6	417
520.7	555	520.7	427	520.7	399	520.7	655	520.7	423
520.8	552	520.8	427	520.8	400	520.8	646	520.8	418
520.9	559	520.9	425	520.9	399	520.9	655	520.9	417
521	556	521	428	521	409	521	652	521	421
521.1	554	521.1	423	521.1	405	521.1	647	521.1	421
521.2	551	521.2	431	521.2	404	521.2	658	521.2	417
521.3	554	521.3	423	521.3	403	521.3	650	521.3	417
521.4	547	521.4	423	521.4	400	521.4	651	521.4	419
521.5	549	521.5	421	521.5	401	521.5	653	521.5	412
521.6	553	521.6	423	521.6	403	521.6	651	521.6	417
521.7	550	521.7	422	521.7	404	521.7	653	521.7	415
521.8	552	521.8	423	521.8	401	521.8	645	521.8	420
521.9	549	521.9	424	521.9	400	521.9	650	521.9	415
522	552	522	423	522	399	522	648	522	419
522.1	550	522.1	417	522.1	400	522.1	651	522.1	415
522.2	555	522.2	423	522.2	402	522.2	653	522.2	418
522.3	553	522.3	426	522.3	400	522.3	640	522.3	419
522.4	554	522.4	424	522.4	402	522.4	654	522.4	417
522.5	551	522.5	418	522.5	401	522.5	652	522.5	417
522.6	551	522.6	423	522.6	399	522.6	649	522.6	414
522.7	559	522.7	419	522.7	402	522.7	646	522.7	416
522.8	550	522.8	421	522.8	405	522.8	651	522.8	416
522.9	545	522.9	424	522.9	401	522.9	644	522.9	418
523	553	523	419	523	395	523	652	523	417
523.1	555	523.1	414	523.1	405	523.1	643	523.1	417
523.2	551	523.2	413	523.2	401	523.2	651	523.2	421
523.3	552	523.3	417	523.3	402	523.3	648	523.3	419
523.4	555	523.4	416	523.4	397	523.4	653	523.4	416
523.5	546	523.5	418	523.5	402	523.5	648	523.5	420
523.6	555	523.6	419	523.6	405	523.6	642	523.6	418
523.7	559	523.7	414	523.7	403	523.7	649	523.7	422
523.8	552	523.8	415	523.8	399	523.8	636	523.8	417
523.9	556	523.9	416	523.9	397	523.9	638	523.9	424
524	551	524	418	524	400	524	652	524	417
524.1	551	524.1	416	524.1	401	524.1	645	524.1	412
524.2	554	524.2	413	524.2	400	524.2	644	524.2	418
524.3	556	524.3	416	524.3	401	524.3	648	524.3	417
524.4	547	524.4	417	524.4	401	524.4	649	524.4	419
524.5	552	524.5	416	524.5	400	524.5	654	524.5	422
524.6	553	524.6	416	524.6	396	524.6	645	524.6	413
524.7	551	524.7	412	524.7	400	524.7	647	524.7	418
524.8	555	524.8	415	524.8	400	524.8	638	524.8	417
524.9	549	524.9	413	524.9	397	524.9	645	524.9	417
525	546	525	411	525	400	525	645	525	412
525.1	555	525.1	414	525.1	399	525.1	646	525.1	419
525.2	548	525.2	415	525.2	407	525.2	644	525.2	419
525.3	552	525.3	413	525.3	397	525.3	649	525.3	418
525.4	550	525.4	410	525.4	394	525.4	640	525.4	415
525.5	555	525.5	410	525.5	401	525.5	643	525.5	413
525.6	555	525.6	411	525.6	396	525.6	641	525.6	416
525.7	556	525.7	411	525.7	403	525.7	648	525.7	413
525.8	557	525.8	412	525.8	402	525.8	648	525.8	416
525.9	556	525.9	415	525.9	398	525.9	646	525.9	420
526	552	526	409	526	403	526	643	526	417
526.1	551	526.1	406	526.1	403	526.1	639	526.1	418
526.2	550	526.2	409	526.2	400	526.2	641	526.2	421
526.3	548	526.3	408	526.3	398	526.3	644	526.3	423
526.4	549	526.4	409	526.4	395	526.4	642	526.4	416
526.5	556	526.5	410	526.5	399	526.5	636	526.5	422
526.6	553	526.6	408	526.6	401	526.6	638	526.6	421
526.7	554	526.7	407	526.7	403	526.7	638	526.7	416
526.8	548	526.8	408	526.8	401	526.8	634	526.8	420
526.9	553	526.9	413	526.9	400	526.9	639	526.9	420
527	558	527	412	527	399	527	640	527	420
527.1	550	527.1	406	527.1	402	527.1	639	527.1	417
527.2	552	527.2	407	527.2	400	527.2	636	527.2	424
527.3	549	527.3	408	527.3	399	527.3	637	527.3	415
527.4	548	527.4	407	527.4	401	527.4	638	527.4	414
527.5	550	527.5	405	527.5	395	527.5	637	527.5	418
527.6	550	527.6	410	527.6	397	527.6	635	527.6	421
527.7	552	527.7	402	527.7	406	527.7	636	527.7	418
527.8	555	527.8	405	527.8	399	527.8	636	527.8	415
527.9	553	527.9	407	527.9	399	527.9	637	527.9	412
528	552	528	410	528	401	528	637	528	419
528.1	552	528.1	400	528.1	399	528.1	637	528.1	421
528.2	553	528.2	412	528.2	398	528.2	638	528.2	418
528.3	548	528.3	405	528.3	402	528.3	637	528.3	417
528.4	553	528.4	406	528.4	401	528.4	639	528.4	411
528.5	557	528.5	407	528.5	399	528.5	637	528.5	418
528.6	556	528.6	401	528.6	398	528.6	641	528.6	414
528.7	557	528.7	398	528.7	399	528.7	631	528.7	415
528.8	550	528.8	400	528.8	400	528.8	627	528.8	416
528.9	552	528.9	402	528.9	400	528.9	638	528.9	420
529	558	529	400	529	400	529	640	529	416
529.1	551	529.1	405	529.1	401	529.1	632	529.1	413
529.2	552	529.2	402	529.2	399	529.2	644	529.2	416
529.3	562	529.3	399	529.3	398	529.3	636	529.3	417
529.4	551	529.4	401	529.4	399	529.4	638	529.4	413
529.5	553	529.5	405	529.5	403	529.5	633	529.5	420
529.6	553	529.6	401	529.6	399	529.6	629	529.6	420
529.7	549	529.7	398	529.7	399	529.7	642	529.7	412
529.8	553	529.8	406	529.8	400	529.8	643	529.8	421
529.9	553	529.9	399	529.9	400	529.9	637	529.9	417
530	551	530	400	530	405	530	638	530	416
530.1	555	530.1	398	530.1	398	530.1	635	530.1	418
530.2	545	530.2	405	530.2	398	530.2	631	530.2	415
530.3	549	530.3	393	530.3	404	530.3	632	530.3	422
530.4	551	530.4	404	530.4	396	530.4	637	530.4	415
530.5	551	530.5	398	530.5	398	530.5	633	530.5	420
530.6	558	530.6	398	530.6	398	530.6	632	530.6	417
530.7	549	530.7	398	530.7	396	530.7	633	530.7	421
530.8	549	530.8	400	530.8	396	530.8	635	530.8	416
530.9	546	530.9	404	530.9	397	530.9	632	530.9	420
531	556	531	400	531	399	531	636	531	420
531.1	565	531.1	397	531.1	396	531.1	624	531.1	420
531.2	554	531.2	400	531.2	405	531.2	632	531.2	416
531.3	552	531.3	399	531.3	401	531.3	633	531.3	422
531.4	550	531.4	400	531.4	401	531.4	633	531.4	425
531.5	545	531.5	401	531.5	405	531.5	631	531.5	416
531.6	553	531.6	394	531.6	398	531.6	633	531.6	418
531.7	547	531.7	400	531.7	396	531.7	627	531.7	415
531.8	551	531.8	396	531.8	401	531.8	631	531.8	418
531.9	546	531.9	396	531.9	403	531.9	628	531.9	417
532	553	532	394	532	401	532	627	532	417
532.1	558	532.1	397	532.1	397	532.1	631	532.1	417
532.2	550	532.2	398	532.2	397	532.2	631	532.2	415
532.3	551	532.3	397	532.3	401	532.3	627	532.3	417
532.4	555	532.4	393	532.4	396	532.4	632	532.4	419
532.5	549	532.5	400	532.5	398	532.5	629	532.5	420
532.6	559	532.6	396	532.6	400	532.6	629	532.6	417
532.7	554	532.7	395	532.7	398	532.7	626	532.7	420
532.8	551	532.8	396	532.8	396	532.8	628	532.8	416
532.9	554	532.9	396	532.9	397	532.9	630	532.9	417
533	555	533	393	533	396	533	630	533	424
533.1	554	533.1	398	533.1	400	533.1	627	533.1	416
533.2	559	533.2	399	533.2	402	533.2	626	533.2	413
533.3	548	533.3	399	533.3	396	533.3	629	533.3	419
533.4	551	533.4	394	533.4	397	533.4	624	533.4	417
533.5	555	533.5	392	533.5	401	533.5	628	533.5	418
533.6	549	533.6	389	533.6	400	533.6	628	533.6	425
533.7	551	533.7	390	533.7	395	533.7	629	533.7	423
533.8	555	533.8	393	533.8	404	533.8	632	533.8	423
533.9	554	533.9	396	533.9	402	533.9	631	533.9	417
534	553	534	399	534	400	534	622	534	417
534.1	550	534.1	396	534.1	401	534.1	631	534.1	419
534.2	553	534.2	390	534.2	402	534.2	621	534.2	422
534.3	551	534.3	390	534.3	397	534.3	623	534.3	419
534.4	550	534.4	394	534.4	398	534.4	625	534.4	421
534.5	556	534.5	392	534.5	397	534.5	621	534.5	424
534.6	554	534.6	390	534.6	405	534.6	625	534.6	423
534.7	549	534.7	393	534.7	401	534.7	628	534.7	423
534.8	556	534.8	393	534.8	400	534.8	616	534.8	421
534.9	551	534.9	394	534.9	399	534.9	626	534.9	418
535	558	535	392	535	400	535	626	535	418
535.1	549	535.1	393	535.1	399	535.1	618	535.1	418
535.2	552	535.2	389	535.2	398	535.2	619	535.2	422
535.3	551	535.3	397	535.3	404	535.3	628	535.3	425
535.4	556	535.4	396	535.4	404	535.4	630	535.4	420
535.5	554	535.5	386	535.5	402	535.5	626	535.5	420
535.6	555	535.6	390	535.6	401	535.6	627	535.6	419
535.7	556	535.7	395	535.7	397	535.7	615	535.7	417
535.8	561	535.8	385	535.8	392	535.8	623	535.8	425
535.9	548	535.9	390	535.9	400	535.9	618	535.9	421
536	552	536	394	536	402	536	616	536	420
536.1	556	536.1	389	536.1	401	536.1	621	536.1	417
536.2	554	536.2	390	536.2	402	536.2	623	536.2	424
536.3	549	536.3	392	536.3	402	536.3	621	536.3	420
536.4	552	536.4	390	536.4	397	536.4	625	536.4	425
536.5	547	536.5	387	536.5	403	536.5	618	536.5	424
536.6	548	536.6	392	536.6	399	536.6	619	536.6	421
536.7	550	536.7	394	536.7	400	536.7	624	536.7	424
536.8	552	536.8	384	536.8	405	536.8	622	536.8	418
536.9	554	536.9	389	536.9	397	536.9	624	536.9	422
537	556	537	387	537	401	537	622	537	424
537.1	553	537.1	391	537.1	396	537.1	619	537.1	423
537.2	560	537.2	389	537.2	399	537.2	615	537.2	422
537.3	553	537.3	386	537.3	401	537.3	621	537.3	419
537.4	550	537.4	388	537.4	403	537.4	628	537.4	426
537.5	546	537.5	393	537.5	403	537.5	621	537.5	420
537.6	557	537.6	386	537.6	399	537.6	620	537.6	420
537.7	556	537.7	387	537.7	399	537.7	619	537.7	417
537.8	560	537.8	392	537.8	397	537.8	619	537.8	422
537.9	557	537.9	390	537.9	401	537.9	621	537.9	421
538	551	538	385	538	406	538	615	538	423
538.1	554	538.1	394	538.1	398	538.1	614	538.1	419
538.2	553	538.2	389	538.2	405	538.2	613	538.2	428
538.3	559	538.3	387	538.3	398	538.3	620	538.3	416
538.4	553	538.4	392	538.4	401	538.4	617	538.4	418
538.5	556	538.5	392	538.5	400	538.5	612	538.5	422
538.6	553	538.6	387	538.6	401	538.6	620	538.6	426
538.7	558	538.7	387	538.7	405	538.7	616	538.7	417
538.8	550	538.8	389	538.8	397	538.8	624	538.8	421
538.9	549	538.9	386	538.9	401	538.9	617	538.9	426
539	555	539	386	539	398	539	620	539	419
539.1	560	539.1	388	539.1	399	539.1	616	539.1	421
539.2	552	539.2	386	539.2	401	539.2	618	539.2	416
539.3	554	539.3	391	539.3	398	539.3	616	539.3	419
539.4	556	539.4	391	539.4	402	539.4	617	539.4	422
539.5	561	539.5	386	539.5	401	539.5	614	539.5	430
539.6	557	539.6	389	539.6	396	539.6	618	539.6	422
539.7	555	539.7	385	539.7	399	539.7	617	539.7	422
539.8	556	539.8	384	539.8	395	539.8	621	539.8	421
539.9	560	539.9	386	539.9	400	539.9	621	539.9	427
540	554	540	391	540	405	540	615	540	423
540.1	553	540.1	382	540.1	407	540.1	614	540.1	427
540.2	554	540.2	389	540.2	402	540.2	619	540.2	425
540.3	554	540.3	386	540.3	401	540.3	612	540.3	432
540.4	554	540.4	390	540.4	401	540.4	618	540.4	427
540.5	564	540.5	390	540.5	401	540.5	618	540.5	420
540.6	552	540.6	382	540.6	397	540.6	620	540.6	424
540.7	562	540.7	385	540.7	403	540.7	610	540.7	426
540.8	557	540.8	384	540.8	401	540.8	620	540.8	425
540.9	556	540.9	386	540.9	404	540.9	616	540.9	424
541	552	541	390	541	401	541	614	541	425
541.1	559	541.1	385	541.1	401	541.1	623	541.1	424
541.2	560	541.2	385	541.2	404	541.2	618	541.2	427
541.3	557	541.3	386	541.3	403	541.3	614	541.3	425
541.4	557	541.4	383	541.4	401	541.4	616	541.4	423
541.5	558	541.5	390	541.5	406	541.5	616	541.5	427
541.6	557	541.6	390	541.6	403	541.6	612	541.6	423
541.7	559	541.7	384	541.7	405	541.7	614	541.7	428
541.8	558	541.8	389	541.8	403	541.8	614	541.8	424
541.9	560	541.9	389	541.9	408	541.9	616	541.9	420
542	564	542	384	542	406	542	615	542	425
542.1	563	542.1	383	542.1	406	542.1	615	542.1	428
542.2	558	542.2	385	542.2	409	542.2	611	542.2	425
542.3	553	542.3	389	542.3	403	542.3	621	542.3	428
542.4	562	542.4	383	542.4	408	542.4	616	542.4	426
542.5	553	542.5	386	542.5	403	542.5	621	542.5	428
542.6	565	542.6	389	542.6	406	542.6	617	542.6	429
542.7	560	542.7	389	542.7	401	542.7	616	542.7	426
542.8	565	542.8	387	542.8	406	542.8	616	542.8	426
542.9	567	542.9	383	542.9	409	542.9	617	542.9	430
543	564	543	386	543	408	543	619	543	424
543.1	568	543.1	383	543.1	401	543.1	617	543.1	431
543.2	558	543.2	384	543.2	399	543.2	614	543.2	431
543.3	563	543.3	385	543.3	405	543.3	630	543.3	429
543.4	563	543.4	382	543.4	406	543.4	621	543.4	429
543.5	563	543.5	385	543.5	409	543.5	622	543.5	434
543.6	569	543.6	383	543.6	403	543.6	616	543.6	433
543.7	559	543.7	392	543.7	402	543.7	628	543.7	435
543.8	558	543.8	389	543.8	403	543.8	625	543.8	433
543.9	572	543.9	390	543.9	404	543.9	624	543.9	427
544	568	544	385	544	412	544	629	544	437
544.1	569	544.1	390	544.1	399	544.1	621	544.1	430
544.2	575	544.2	382	544.2	410	544.2	625	544.2	433
544.3	568	544.3	384	544.3	406	544.3	629	544.3	433
544.4	572	544.4	389	544.4	409	544.4	627	544.4	432
544.5	578	544.5	386	544.5	405	544.5	625	544.5	435
544.6	574	544.6	390	544.6	414	544.6	626	544.6	436
544.7	573	544.7	388	544.7	407	544.7	633	544.7	435
544.8	571	544.8	387	544.8	412	544.8	628	544.8	436
544.9	566	544.9	391	544.9	411	544.9	635	544.9	436
545	580	545	392	545	405	545	635	545	442
545.1	574	545.1	387	545.1	415	545.1	635	545.1	439
545.2	574	545.2	391	545.2	407	545.2	633	545.2	434
545.3	580	545.3	388	545.3	413	545.3	640	545.3	446
545.4	583	545.4	384	545.4	414	545.4	636	545.4	433
545.5	588	545.5	390	545.5	411	545.5	637	545.5	443
545.6	597	545.6	393	545.6	411	545.6	641	545.6	445
545.7	589	545.7	395	545.7	415	545.7	638	545.7	440
545.8	595	545.8	392	545.8	412	545.8	645	545.8	438
545.9	595	545.9	394	545.9	416	545.9	641	545.9	444
546	595	546	389	546	416	546	646	546	444
546.1	597	546.1	392	546.1	415	546.1	650	546.1	442
546.2	603	546.2	394	546.2	415	546.2	649	546.2	440
546.3	607	546.3	397	546.3	419	546.3	655	546.3	448
546.4	604	546.4	396	546.4	419	546.4	655	546.4	445
546.5	609	546.5	399	546.5	417	546.5	658	546.5	451
546.6	614	546.6	400	546.6	415	546.6	666	546.6	454
546.7	621	546.7	401	546.7	417	546.7	667	546.7	460
546.8	618	546.8	404	546.8	422	546.8	660	546.8	455
546.9	627	546.9	407	546.9	426	546.9	665	546.9	460
547	627	547	408	547	419	547	668	547	466
547.1	634	547.1	410	547.1	429	547.1	681	547.1	476
547.2	635	547.2	411	547.2	425	547.2	676	547.2	471
547.3	642	547.3	408	547.3	426	547.3	681	547.3	471
547.4	647	547.4	411	547.4	427	547.4	681	547.4	473
547.5	654	547.5	417	547.5	428	547.5	679	547.5	470
547.6	650	547.6	417	547.6	438	547.6	685	547.6	471
547.7	656	547.7	417	547.7	436	547.7	688	547.7	479
547.8	662	547.8	417	547.8	431	547.8	686	547.8	486
547.9	658	547.9	416	547.9	436	547.9	679	547.9	483
548	664	548	425	548	440	548	685	548	493
548.1	659	548.1	420	548.1	439	548.1	695	548.1	484
548.2	662	548.2	427	548.2	443	548.2	695	548.2	490
548.3	678	548.3	427	548.3	433	548.3	694	548.3	490
548.4	670	548.4	422	548.4	437	548.4	688	548.4	490
548.5	676	548.5	427	548.5	447	548.5	695	548.5	497
548.6	669	548.6	431	548.6	440	548.6	701	548.6	493
548.7	678	548.7	431	548.7	450	548.7	694	548.7	500
548.8	677	548.8	425	548.8	448	548.8	702	548.8	495
548.9	679	548.9	435	548.9	450	548.9	697	548.9	503
549	684	549	436	549	453	549	705	549	504
549.1	686	549.1	434	549.1	450	549.1	711	549.1	507
549.2	683	549.2	438	549.2	454	549.2	707	549.2	505
549.3	684	549.3	440	549.3	447	549.3	710	549.3	506
549.4	686	549.4	437	549.4	452	549.4	704	549.4	504
549.5	695	549.5	439	549.5	454	549.5	712	549.5	502
549.6	691	549.6	436	549.6	450	549.6	709	549.6	506
549.7	688	549.7	438	549.7	458	549.7	711	549.7	514
549.8	687	549.8	442	549.8	458	549.8	706	549.8	506
549.9	690	549.9	430	549.9	460	549.9	712	549.9	509
550	680	550	441	550	459	550	701	550	510
550.1	684	550.1	435	550.1	458	550.1	705	550.1	508
550.2	688	550.2	433	550.2	459	550.2	709	550.2	505
550.3	690	550.3	440	550.3	459	550.3	704	550.3	504
550.4	687	550.4	432	550.4	459	550.4	709	550.4	507
550.5	681	550.5	436	550.5	459	550.5	705	550.5	500
550.6	677	550.6	430	550.6	461	550.6	710	550.6	506
550.7	679	550.7	434	550.7	456	550.7	697	550.7	503
550.8	669	550.8	431	550.8	453	550.8	709	550.8	496
550.9	672	550.9	425	550.9	457	550.9	709	550.9	496
551	671	551	427	551	462	551	707	551	497
551.1	670	551.1	421	551.1	461	551.1	706	551.1	496
551.2	670	551.2	429	551.2	461	551.2	703	551.2	490
551.3	662	551.3	420	551.3	455	551.3	699	551.3	497
551.4	665	551.4	422	551.4	452	551.4	695	551.4	491
551.5	664	551.5	416	551.5	450	551.5	704	551.5	484
551.6	661	551.6	421	551.6	452	551.6	698	551.6	488
551.7	660	551.7	422	551.7	447	551.7	700	551.7	484
551.8	653	551.8	411	551.8	445	551.8	690	551.8	484
551.9	651	551.9	413	551.9	456	551.9	689	551.9	481
552	657	552	413	552	444	552	685	552	481
552.1	637	552.1	408	552.1	445	552.1	674	552.1	481
552.2	636	552.2	409	552.2	442	552.2	684	552.2	471
552.3	638	552.3	406	552.3	446	552.3	678	552.3	468
552.4	630	552.4	404	552.4	440	552.4	666	552.4	464
552.5	623	552.5	402	552.5	446	552.5	676	552.5	466
552.6	622	552.6	398	552.6	439	552.6	661	552.6	465
552.7	621	552.7	401	552.7	431	552.7	664	552.7	453
552.8	622	552.8	403	552.8	437	552.8	659	552.8	457
552.9	610	552.9	394	552.9	431	552.9	660	552.9	465
553	613	553	396	553	428	553	663	553	451
553.1	608	553.1	394	553.1	434	553.1	665	553.1	454
553.2	602	553.2	398	553.2	425	553.2	655	553.2	455
553.3	606	553.3	390	553.3	431	553.3	653	553.3	454
553.4	602	553.4	392	553.4	426	553.4	644	553.4	446
553.5	596	553.5	389	553.5	422	553.5	640	553.5	448
553.6	600	553.6	391	553.6	424	553.6	643	553.6	451
553.7	593	553.7	391	553.7	426	553.7	637	553.7	450
553.8	598	553.8	390	553.8	425	553.8	640	553.8	448
553.9	588	553.9	393	553.9	424	553.9	645	553.9	451
554	581	554	393	554	423	554	634	554	449
554.1	594	554.1	388	554.1	420	554.1	639	554.1	450
554.2	593	554.2	385	554.2	413	554.2	636	554.2	452
554.3	585	554.3	385	554.3	417	554.3	628	554.3	442
554.4	585	554.4	388	554.4	419	554.4	635	554.4	441
554.5	583	554.5	377	554.5	416	554.5	633	554.5	445
554.6	576	554.6	390	554.6	421	554.6	625	554.6	441
554.7	578	554.7	380	554.7	416	554.7	631	554.7	449
554.8	582	554.8	384	554.8	420	554.8	629	554.8	442
554.9	572	554.9	384	554.9	412	554.9	628	554.9	443
555	565	555	379	555	412	555	626	555	441
555.1	579	555.1	382	555.1	416	555.1	625	555.1	443
555.2	579	555.2	379	555.2	414	555.2	622	555.2	439
555.3	566	555.3	384	555.3	413	555.3	623	555.3	437
555.4	576	555.4	379	555.4	419	555.4	618	555.4	435
555.5	577	555.5	383	555.5	418	555.5	627	555.5	443
555.6	570	555.6	380	555.6	414	555.6	625	555.6	440
555.7	576	555.7	386	555.7	414	555.7	617	555.7	436
555.8	572	555.8	380	555.8	412	555.8	620	555.8	447
555.9	575	555.9	381	555.9	410	555.9	622	555.9	441
556	581	556	380	556	414	556	622	556	442
556.1	582	556.1	378	556.1	419	556.1	623	556.1	439
556.2	565	556.2	374	556.2	411	556.2	626	556.2	441
556.3	575	556.3	387	556.3	410	556.3	617	556.3	442
556.4	571	556.4	379	556.4	414	556.4	620	556.4	439
556.5	578	556.5	381	556.5	417	556.5	614	556.5	446
556.6	571	556.6	388	556.6	416	556.6	625	556.6	442
556.7	574	556.7	382	556.7	413	556.7	618	556.7	442
556.8	580	556.8	389	556.8	411	556.8	614	556.8	446
556.9	576	556.9	383	556.9	420	556.9	627	556.9	442
557	567	557	384	557	412	557	622	557	437
557.1	573	557.1	382	557.1	416	557.1	623	557.1	444
557.2	583	557.2	384	557.2	414	557.2	621	557.2	440
557.3	568	557.3	389	557.3	415	557.3	620	557.3	443
557.4	580	557.4	379	557.4	418	557.4	625	557.4	438
557.5	570	557.5	385	557.5	414	557.5	625	557.5	445
557.6	576	557.6	379	557.6	418	557.6	617	557.6	444
557.7	578	557.7	378	557.7	413	557.7	619	557.7	440
557.8	565	557.8	386	557.8	414	557.8	621	557.8	444
557.9	574	557.9	384	557.9	414	557.9	623	557.9	440
558	578	558	382	558	417	558	621	558	440
558.1	578	558.1	377	558.1	412	558.1	627	558.1	440
558.2	575	558.2	381	558.2	413	558.2	622	558.2	447
558.3	578	558.3	384	558.3	423	558.3	625	558.3	448
558.4	575	558.4	377	558.4	414	558.4	620	558.4	439
558.5	571	558.5	383	558.5	413	558.5	623	558.5	444
558.6	572	558.6	383	558.6	417	558.6	630	558.6	439
558.7	574	558.7	382	558.7	417	558.7	627	558.7	446
558.8	574	558.8	383	558.8	416	558.8	617	558.8	448
558.9	573	558.9	382	558.9	421	558.9	628	558.9	439
559	579	559	382	559	413	559	625	559	444
559.1	581	559.1	382	559.1	416	559.1	622	559.1	445
559.2	580	559.2	382	559.2	415	559.2	620	559.2	444
559.3	581	559.3	380	559.3	421	559.3	615	559.3	445
559.4	578	559.4	384	559.4	413	559.4	621	559.4	442
559.5	579	559.5	377	559.5	417	559.5	626	559.5	446
559.6	576	559.6	385	559.6	413	559.6	619	559.6	452
559.7	573	559.7	384	559.7	423	559.7	620	559.7	445
559.8	574	559.8	377	559.8	420	559.8	618	559.8	446
559.9	580	559.9	388	559.9	419	559.9	628	559.9	445
560	582	560	388	560	420	560	625	560	447
560.1	577	560.1	381	560.1	423	560.1	626	560.1	452
560.2	585	560.2	389	560.2	423	560.2	626	560.2	445
560.3	581	560.3	389	560.3	418	560.3	616	560.3	439
560.4	579	560.4	384	560.4	417	560.4	627	560.4	447
560.5	590	560.5	384	560.5	416	560.5	619	560.5	442
560.6	571	560.6	383	560.6	421	560.6	627	560.6	440
560.7	567	560.7	386	560.7	422	560.7	629	560.7	444
560.8	580	560.8	386	560.8	415	560.8	622	560.8	448
560.9	581	560.9	382	560.9	418	560.9	625	560.9	449
561	580	561	388	561	421	561	623	561	441
561.1	578	561.1	383	561.1	417	561.1	627	561.1	454
561.2	580	561.2	382	561.2	421	561.2	628	561.2	447
561.3	578	561.3	387	561.3	420	561.3	629	561.3	450
561.4	579	561.4	383	561.4	422	561.4	626	561.4	447
561.5	581	561.5	385	561.5	415	561.5	628	561.5	452
561.6	582	561.6	384	561.6	416	561.6	623	561.6	451
561.7	577	561.7	385	561.7	421	561.7	623	561.7	451
561.8	582	561.8	386	561.8	424	561.8	624	561.8	450
561.9	580	561.9	381	561.9	421	561.9	626	561.9	448
562	580	562	384	562	418	562	630	562	449
562.1	580	562.1	378	562.1	420	562.1	630	562.1	452
562.2	588	562.2	379	562.2	416	562.2	631	562.2	454
562.3	574	562.3	383	562.3	421	562.3	630	562.3	451
562.4	585	562.4	383	562.4	422	562.4	635	562.4	447
562.5	582	562.5	382	562.5	421	562.5	631	562.5	448
562.6	581	562.6	386	562.6	416	562.6	634	562.6	452
562.7	580	562.7	384	562.7	422	562.7	623	562.7	451
562.8	579	562.8	391	562.8	416	562.8	629	562.8	443
562.9	577	562.9	384	562.9	419	562.9	637	562.9	450
563	586	563	382	563	422	563	628	563	455
563.1	584	563.1	376	563.1	419	563.1	626	563.1	451
563.2	580	563.2	384	563.2	415	563.2	630	563.2	453
563.3	587	563.3	386	563.3	419	563.3	630	563.3	448
563.4	580	563.4	381	563.4	422	563.4	636	563.4	452
563.5	580	563.5	387	563.5	419	563.5	633	563.5	446
563.6	586	563.6	389	563.6	425	563.6	622	563.6	448
563.7	580	563.7	384	563.7	427	563.7	631	563.7	449
563.8	581	563.8	388	563.8	423	563.8	625	563.8	447
563.9	591	563.9	380	563.9	420	563.9	627	563.9	454
564	586	564	384	564	418	564	628	564	455
564.1	590	564.1	386	564.1	422	564.1	632	564.1	454
564.2	584	564.2	387	564.2	418	564.2	639	564.2	453
564.3	588	564.3	381	564.3	425	564.3	628	564.3	449
564.4	589	564.4	388	564.4	423	564.4	635	564.4	452
564.5	589	564.5	384	564.5	423	564.5	633	564.5	456
564.6	579	564.6	381	564.6	426	564.6	632	564.6	458
564.7	586	564.7	387	564.7	422	564.7	625	564.7	451
564.8	591	564.8	382	564.8	420	564.8	630	564.8	448
564.9	589	564.9	383	564.9	423	564.9	626	564.9	455
565	587	565	388	565	423	565	625	565	451
565.1	583	565.1	381	565.1	427	565.1	624	565.1	454
565.2	585	565.2	386	565.2	429	565.2	624	565.2	452
565.3	582	565.3	386	565.3	426	565.3	634	565.3	458
565.4	587	565.4	385	565.4	424	565.4	630	565.4	454
565.5	587	565.5	388	565.5	426	565.5	629	565.5	454
565.6	582	565.6	384	565.6	423	565.6	638	565.6	460
565.7	585	565.7	387	565.7	418	565.7	627	565.7	453
565.8	587	565.8	383	565.8	422	565.8	633	565.8	455
565.9	583	565.9	388	565.9	421	565.9	628	565.9	454
566	589	566	387	566	418	566	631	566	457
566.1	592	566.1	384	566.1	423	566.1	631	566.1	455
566.2	587	566.2	386	566.2	422	566.2	632	566.2	446
566.3	592	566.3	383	566.3	424	566.3	631	566.3	457
566.4	583	566.4	380	566.4	425	566.4	633	566.4	456
566.5	594	566.5	387	566.5	430	566.5	632	566.5	457
566.6	587	566.6	389	566.6	429	566.6	630	566.6	461
566.7	593	566.7	388	566.7	424	566.7	631	566.7	461
566.8	583	566.8	386	566.8	429	566.8	638	566.8	459
566.9	588	566.9	385	566.9	425	566.9	643	566.9	461
567	582	567	390	567	422	567	625	567	458
567.1	596	567.1	389	567.1	426	567.1	632	567.1	457
567.2	584	567.2	387	567.2	422	567.2	637	567.2	461
567.3	590	567.3	389	567.3	427	567.3	635	567.3	456
567.4	590	567.4	386	567.4	425	567.4	633	567.4	459
567.5	589	567.5	385	567.5	431	567.5	642	567.5	457
567.6	592	567.6	386	567.6	425	567.6	629	567.6	463
567.7	589	567.7	384	567.7	431	567.7	628	567.7	459
567.8	589	567.8	385	567.8	428	567.8	631	567.8	453
567.9	587	567.9	385	567.9	428	567.9	635	567.9	453
568	602	568	386	568	429	568	635	568	458
568.1	585	568.1	388	568.1	424	568.1	631	568.1	459
568.2	591	568.2	386	568.2	426	568.2	635	568.2	461
568.3	591	568.3	391	568.3	430	568.3	635	568.3	456
568.4	590	568.4	382	568.4	427	568.4	633	568.4	455
568.5	594	568.5	390	568.5	430	568.5	640	568.5	459
568.6	590	568.6	385	568.6	424	568.6	632	568.6	456
568.7	590	568.7	385	568.7	422	568.7	630	568.7	456
568.8	595	568.8	387	568.8	433	568.8	637	568.8	459
568.9	595	568.9	387	568.9	434	568.9	635	568.9	460
569	594	569	382	569	429	569	630	569	457
569.1	589	569.1	383	569.1	425	569.1	637	569.1	460
569.2	598	569.2	393	569.2	421	569.2	636	569.2	457
569.3	591	569.3	390	569.3	433	569.3	630	569.3	460
569.4	590	569.4	389	569.4	434	569.4	636	569.4	456
569.5	597	569.5	387	569.5	433	569.5	635	569.5	463
569.6	595	569.6	386	569.6	431	569.6	640	569.6	464
569.7	593	569.7	390	569.7	426	569.7	640	569.7	466
569.8	597	569.8	390	569.8	434	569.8	632	569.8	462
569.9	600	569.9	391	569.9	430	569.9	633	569.9	467
570	594	570	386	570	430	570	638	570	453
570.1	592	570.1	387	570.1	431	570.1	631	570.1	463
570.2	595	570.2	389	570.2	428	570.2	639	570.2	468
570.3	595	570.3	392	570.3	433	570.3	632	570.3	466
570.4	595	570.4	389	570.4	432	570.4	636	570.4	465
570.5	597	570.5	388	570.5	438	570.5	642	570.5	462
570.6	605	570.6	384	570.6	429	570.6	644	570.6	464
570.7	596	570.7	386	570.7	435	570.7	642	570.7	465
570.8	591	570.8	395	570.8	431	570.8	645	570.8	463
570.9	598	570.9	387	570.9	432	570.9	633	570.9	463
571	598	571	387	571	433	571	638	571	459
571.1	602	571.1	386	571.1	434	571.1	636	571.1	465
571.2	597	571.2	393	571.2	432	571.2	634	571.2	468
571.3	604	571.3	390	571.3	428	571.3	640	571.3	458
571.4	590	571.4	386	571.4	430	571.4	639	571.4	470
571.5	593	571.5	385	571.5	425	571.5	634	571.5	469
571.6	602	571.6	389	571.6	426	571.6	641	571.6	460
571.7	592	571.7	389	571.7	441	571.7	644	571.7	465
571.8	598	571.8	389	571.8	433	571.8	631	571.8	468
571.9	598	571.9	390	571.9	426	571.9	639	571.9	461
572	603	572	393	572	438	572	636	572	466
572.1	596	572.1	386	572.1	427	572.1	644	572.1	470
572.2	603	572.2	388	572.2	433	572.2	641	572.2	472
572.3	594	572.3	386	572.3	434	572.3	639	572.3	468
572.4	602	572.4	390	572.4	432	572.4	636	572.4	463
572.5	602	572.5	386	572.5	440	572.5	635	572.5	466
572.6	601	572.6	385	572.6	432	572.6	643	572.6	462
572.7	602	572.7	394	572.7	430	572.7	641	572.7	468
572.8	595	572.8	388	572.8	435	572.8	644	572.8	465
572.9	594	572.9	389	572.9	434	572.9	638	572.9	466
573	599	573	392	573	437	573	643	573	472
573.1	598	573.1	383	573.1	440	573.1	646	573.1	473
573.2	602	573.2	387	573.2	436	573.2	645	573.2	470
573.3	598	573.3	390	573.3	435	573.3	641	573.3	464
573.4	600	573.4	394	573.4	438	573.4	641	573.4	470
573.5	602	573.5	387	573.5	436	573.5	644	573.5	463
573.6	609	573.6	385	573.6	441	573.6	639	573.6	469
573.7	607	573.7	391	573.7	434	573.7	648	573.7	463
573.8	603	573.8	391	573.8	439	573.8	641	573.8	475
573.9	604	573.9	394	573.9	440	573.9	639	573.9	464
574	606	574	394	574	436	574	645	574	469
574.1	610	574.1	394	574.1	442	574.1	644	574.1	469
574.2	600	574.2	394	574.2	441	574.2	644	574.2	473
574.3	606	574.3	385	574.3	429	574.3	643	574.3	471
574.4	609	574.4	392	574.4	432	574.4	643	574.4	475
574.5	606	574.5	394	574.5	435	574.5	643	574.5	476
574.6	605	574.6	392	574.6	437	574.6	647	574.6	470
574.7	595	574.7	393	574.7	439	574.7	644	574.7	480
574.8	603	574.8	394	574.8	434	574.8	639	574.8	469
574.9	608	574.9	387	574.9	441	574.9	638	574.9	470
575	608	575	399	575	436	575	640	575	473
575.1	606	575.1	397	575.1	438	575.1	647	575.1	484
575.2	616	575.2	390	575.2	440	575.2	640	575.2	473
575.3	600	575.3	390	575.3	439	575.3	643	575.3	473
575.4	606	575.4	386	575.4	441	575.4	645	575.4	472
575.5	610	575.5	398	575.5	432	575.5	659	575.5	468
575.6	607	575.6	389	575.6	437	575.6	646	575.6	473
575.7	605	575.7	397	575.7	444	575.7	654	575.7	467
575.8	605	575.8	387	575.8	443	575.8	642	575.8	472
575.9	613	575.9	398	575.9	441	575.9	642	575.9	471
576	602	576	394	576	446	576	643	576	473
576.1	603	576.1	395	576.1	437	576.1	640	576.1	470
576.2	610	576.2	397	576.2	436	576.2	642	576.2	474
576.3	602	576.3	398	576.3	449	576.3	645	576.3	478
576.4	609	576.4	397	576.4	439	576.4	648	576.4	479
576.5	611	576.5	394	576.5	440	576.5	655	576.5	469
576.6	614	576.6	395	576.6	442	576.6	654	576.6	472
576.7	612	576.7	397	576.7	443	576.7	653	576.7	472
576.8	611	576.8	397	576.8	438	576.8	644	576.8	477
576.9	603	576.9	398	576.9	440	576.9	647	576.9	471
577	603	577	398	577	436	577	647	577	477
577.1	604	577.1	395	577.1	445	577.1	651	577.1	475
577.2	615	577.2	393	577.2	449	577.2	649	577.2	476
577.3	608	577.3	399	577.3	446	577.3	646	577.3	480
577.4	613	577.4	393	577.4	439	577.4	654	577.4	480
577.5	606	577.5	396	577.5	443	577.5	653	577.5	475
577.6	615	577.6	397	577.6	440	577.6	646	577.6	477
577.7	608	577.7	392	577.7	440	577.7	654	577.7	481
577.8	624	577.8	400	577.8	444	577.8	655	577.8	481
577.9	612	577.9	396	577.9	440	577.9	654	577.9	478
578	608	578	398	578	443	578	646	578	477
578.1	611	578.1	395	578.1	446	578.1	656	578.1	483
578.2	611	578.2	392	578.2	442	578.2	653	578.2	481
578.3	615	578.3	399	578.3	443	578.3	651	578.3	484
578.4	617	578.4	396	578.4	446	578.4	657	578.4	488
578.5	622	578.5	399	578.5	449	578.5	651	578.5	483
578.6	609	578.6	392	578.6	442	578.6	651	578.6	483
578.7	611	578.7	393	578.7	444	578.7	652	578.7	483
578.8	621	578.8	394	578.8	441	578.8	653	578.8	479
578.9	620	578.9	398	578.9	447	578.9	651	578.9	478
579	619	579	403	579	442	579	646	579	477
579.1	613	579.1	395	579.1	442	579.1	651	579.1	484
579.2	621	579.2	400	579.2	439	579.2	649	579.2	485
579.3	611	579.3	405	579.3	448	579.3	657	579.3	481
579.4	625	579.4	401	579.4	443	579.4	649	579.4	479
579.5	619	579.5	398	579.5	448	579.5	650	579.5	484
579.6	618	579.6	398	579.6	445	579.6	654	579.6	483
579.7	618	579.7	403	579.7	446	579.7	651	579.7	485
579.8	621	579.8	400	579.8	445	579.8	652	579.8	488
579.9	621	579.9	397	579.9	446	579.9	659	579.9	481
580	614	580	396	580	449	580	652	580	480
580.1	618	580.1	405	580.1	448	580.1	659	580.1	489
580.2	621	580.2	402	580.2	450	580.2	660	580.2	487
580.3	623	580.3	397	580.3	451	580.3	651	580.3	485
580.4	615	580.4	398	580.4	450	580.4	660	580.4	484
580.5	620	580.5	392	580.5	446	580.5	649	580.5	483
580.6	620	580.6	396	580.6	450	580.6	656	580.6	486
580.7	623	580.7	395	580.7	453	580.7	660	580.7	488
580.8	624	580.8	405	580.8	442	580.8	655	580.8	490
580.9	622	580.9	397	580.9	447	580.9	649	580.9	485
581	619	581	401	581	448	581	658	581	486
581.1	627	581.1	399	581.1	448	581.1	659	581.1	485
581.2	625	581.2	398	581.2	446	581.2	665	581.2	494
581.3	623	581.3	402	581.3	448	581.3	657	581.3	481
581.4	620	581.4	404	581.4	448	581.4	671	581.4	490
581.5	624	581.5	392	581.5	453	581.5	653	581.5	492
581.6	627	581.6	401	581.6	447	581.6	664	581.6	493
581.7	622	581.7	398	581.7	457	581.7	664	581.7	488
581.8	627	581.8	400	581.8	449	581.8	654	581.8	488
581.9	627	581.9	400	581.9	450	581.9	655	581.9	485
582	629	582	399	582	454	582	668	582	489
582.1	623	582.1	401	582.1	456	582.1	664	582.1	487
582.2	628	582.2	402	582.2	446	582.2	656	582.2	487
582.3	629	582.3	401	582.3	449	582.3	663	582.3	489
582.4	629	582.4	405	582.4	452	582.4	661	582.4	487
582.5	625	582.5	401	582.5	457	582.5	652	582.5	494
582.6	630	582.6	402	582.6	447	582.6	665	582.6	494
582.7	623	582.7	402	582.7	454	582.7	660	582.7	494
582.8	621	582.8	406	582.8	451	582.8	655	582.8	494
582.9	629	582.9	403	582.9	454	582.9	660	582.9	495
583	628	583	401	583	451	583	665	583	495
583.1	631	583.1	403	583.1	455	583.1	669	583.1	493
583.2	627	583.2	407	583.2	454	583.2	665	583.2	494
583.3	626	583.3	398	583.3	456	583.3	660	583.3	493
583.4	623	583.4	404	583.4	454	583.4	664	583.4	488
583.5	627	583.5	403	583.5	453	583.5	652	583.5	495
583.6	624	583.6	394	583.6	449	583.6	667	583.6	491
583.7	624	583.7	408	583.7	450	583.7	664	583.7	494
583.8	627	583.8	401	583.8	452	583.8	662	583.8	496
583.9	622	583.9	406	583.9	455	583.9	665	583.9	494
584	626	584	402	584	461	584	674	584	494
584.1	632	584.1	404	584.1	454	584.1	669	584.1	498
584.2	628	584.2	415	584.2	457	584.2	671	584.2	493
584.3	620	584.3	409	584.3	457	584.3	659	584.3	491
584.4	629	584.4	411	584.4	453	584.4	661	584.4	498
584.5	630	584.5	410	584.5	457	584.5	664	584.5	502
584.6	632	584.6	412	584.6	454	584.6	676	584.6	499
584.7	635	584.7	412	584.7	451	584.7	675	584.7	493
584.8	628	584.8	404	584.8	453	584.8	666	584.8	498
584.9	628	584.9	411	584.9	456	584.9	664	584.9	497
585	639	585	402	585	451	585	666	585	493
585.1	631	585.1	405	585.1	457	585.1	668	585.1	495
585.2	633	585.2	405	585.2	456	585.2	676	585.2	498
585.3	639	585.3	408	585.3	459	585.3	660	585.3	505
585.4	633	585.4	407	585.4	457	585.4	670	585.4	505
585.5	637	585.5	411	585.5	456	585.5	667	585.5	500
585.6	631	585.6	415	585.6	453	585.6	679	585.6	499
585.7	634	585.7	409	585.7	455	585.7	673	585.7	500
585.8	643	585.8	412	585.8	463	585.8	665	585.8	500
585.9	637	585.9	406	585.9	457	585.9	665	585.9	495
586	633	586	405	586	458	586	671	586	497
586.1	632	586.1	410	586.1	460	586.1	675	586.1	500
586.2	635	586.2	411	586.2	464	586.2	670	586.2	499
586.3	634	586.3	409	586.3	457	586.3	676	586.3	500
586.4	644	586.4	406	586.4	454	586.4	671	586.4	495
586.5	645	586.5	405	586.5	457	586.5	667	586.5	497
586.6	637	586.6	412	586.6	467	586.6	675	586.6	501
586.7	641	586.7	411	586.7	460	586.7	673	586.7	508
586.8	639	586.8	413	586.8	463	586.8	676	586.8	495
586.9	637	586.9	413	586.9	461	586.9	676	586.9	511
587	637	587	407	587	455	587	670	587	501
587.1	638	587.1	407	587.1	456	587.1	679	587.1	504
587.2	637	587.2	412	587.2	465	587.2	670	587.2	504
587.3	635	587.3	414	587.3	461	587.3	669	587.3	509
587.4	644	587.4	413	587.4	458	587.4	676	587.4	512
587.5	633	587.5	412	587.5	461	587.5	675	587.5	505
587.6	642	587.6	414	587.6	462	587.6	678	587.6	502
587.7	644	587.7	413	587.7	457	587.7	673	587.7	509
587.8	630	587.8	408	587.8	458	587.8	673	587.8	498
587.9	642	587.9	411	587.9	469	587.9	670	587.9	509
588	646	588	416	588	462	588	671	588	504
588.1	638	588.1	413	588.1	462	588.1	682	588.1	507
588.2	643	588.2	411	588.2	467	588.2	679	588.2	512
588.3	645	588.3	417	588.3	457	588.3	677	588.3	507
588.4	640	588.4	409	588.4	470	588.4	677	588.4	508
588.5	648	588.5	417	588.5	463	588.5	674	588.5	496
588.6	647	588.6	418	588.6	467	588.6	676	588.6	498
588.7	645	588.7	415	588.7	467	588.7	675	588.7	506
588.8	642	588.8	416	588.8	464	588.8	685	588.8	506
588.9	640	588.9	417	588.9	464	588.9	675	588.9	501
589	646	589	419	589	463	589	677	589	510
589.1	651	589.1	417	589.1	460	589.1	689	589.1	512
589.2	640	589.2	411	589.2	467	589.2	676	589.2	510
589.3	646	589.3	408	589.3	461	589.3	672	589.3	521
589.4	639	589.4	413	589.4	473	589.4	679	589.4	510
589.5	647	589.5	418	589.5	467	589.5	683	589.5	509
589.6	641	589.6	410	589.6	470	589.6	685	589.6	508
589.7	642	589.7	418	589.7	476	589.7	680	589.7	500
589.8	647	589.8	418	589.8	469	589.8	689	589.8	510
[truncated: 1,102 more rows]

## Sheet: 17
X1	Y1	X2	Y2	X3	Y3	X4	Y4	X5	Y5
0	3	0	4	0	3	0	0	0	0
0.025	2	0.025	5	0.025	0	0.025	1	0.025	0
0.05	4	0.05	3	0.05	2	0.05	0	0.05	1
0.075	3	0.075	3	0.075	0	0.075	0	0.075	2
0.1	1	0.1	3	0.1	0	0.1	0	0.1	0
0.125	2	0.125	4	0.125	2	0.125	1	0.125	0
0.15	2	0.15	4	0.15	2	0.15	1	0.15	3
0.175	0	0.175	2	0.175	1	0.175	1	0.175	3
0.2	1	0.2	3	0.2	2	0.2	1	0.2	1
0.225	1	0.225	4	0.225	1	0.225	1	0.225	0
0.25	1	0.25	2	0.25	2	0.25	0	0.25	0
0.275	3	0.275	4	0.275	4	0.275	3	0.275	1
0.3	2	0.3	3	0.3	2	0.3	0	0.3	2
0.325	1	0.325	4	0.325	1	0.325	2	0.325	0
0.35	6	0.35	2	0.35	0	0.35	1	0.35	0
0.375	2	0.375	5	0.375	0	0.375	0	0.375	2
0.4	2	0.4	4	0.4	0	0.4	0	0.4	0
0.425	2	0.425	2	0.425	2	0.425	0	0.425	2
0.45	2	0.45	0	0.45	2	0.45	0	0.45	2
0.475	2	0.475	4	0.475	1	0.475	0	0.475	3
0.5	1	0.5	1	0.5	3	0.5	1	0.5	1
0.525	0	0.525	8	0.525	2	0.525	2	0.525	0
0.55	2	0.55	8	0.55	2	0.55	1	0.55	0
0.575	0	0.575	3	0.575	1	0.575	1	0.575	1
0.6	2	0.6	0	0.6	4	0.6	1	0.6	1
0.625	3	0.625	4	0.625	3	0.625	3	0.625	0
0.65	3	0.65	3	0.65	3	0.65	2	0.65	1
0.675	3	0.675	2	0.675	2	0.675	0	0.675	1
0.7	1	0.7	4	0.7	1	0.7	1	0.7	2
0.725	3	0.725	3	0.725	2	0.725	2	0.725	1
0.75	1	0.75	2	0.75	2	0.75	1	0.75	0
0.775	0	0.775	4	0.775	0	0.775	1	0.775	3
0.8	1	0.8	5	0.8	4	0.8	1	0.8	2
0.825	1	0.825	5	0.825	1	0.825	0	0.825	0
0.85	1	0.85	7	0.85	1	0.85	1	0.85	2
0.875	3	0.875	4	0.875	0	0.875	1	0.875	0
0.9	0	0.9	3	0.9	3	0.9	1	0.9	2
0.925	4	0.925	6	0.925	0	0.925	2	0.925	1
0.95	1	0.95	1	0.95	1	0.95	2	0.95	4
0.975	1	0.975	7	0.975	1	0.975	1	0.975	2
1	3	1	2	1	1	1	0	1	0
1.025	1	1.025	2	1.025	1	1.025	0	1.025	1
1.05	0	1.05	3	1.05	1	1.05	1	1.05	1
1.075	4	1.075	5	1.075	0	1.075	0	1.075	2
1.1	5	1.1	4	1.1	1	1.1	0	1.1	1
1.125	2	1.125	4	1.125	3	1.125	0	1.125	0
1.15	1	1.15	4	1.15	0	1.15	1	1.15	0
1.175	4	1.175	4	1.175	2	1.175	0	1.175	0
1.2	2	1.2	4	1.2	1	1.2	0	1.2	1
1.225	3	1.225	3	1.225	1	1.225	1	1.225	1
1.25	0	1.25	1	1.25	0	1.25	0	1.25	0
1.275	1	1.275	2	1.275	2	1.275	1	1.275	5
1.3	1	1.3	5	1.3	2	1.3	0	1.3	3
1.325	4	1.325	4	1.325	3	1.325	1	1.325	0
1.35	2	1.35	7	1.35	1	1.35	1	1.35	1
1.375	3	1.375	2	1.375	0	1.375	1	1.375	1
1.4	1	1.4	1	1.4	0	1.4	2	1.4	1
1.425	0	1.425	1	1.425	0	1.425	1	1.425	3
1.45	2	1.45	2	1.45	0	1.45	3	1.45	3
1.475	2	1.475	1	1.475	1	1.475	5	1.475	0
1.5	1	1.5	3	1.5	1	1.5	1	1.5	1
1.525	1	1.525	6	1.525	1	1.525	0	1.525	1
1.55	1	1.55	3	1.55	0	1.55	1	1.55	2
1.575	2	1.575	4	1.575	2	1.575	0	1.575	2
1.6	2	1.6	2	1.6	1	1.6	1	1.6	2
1.625	1	1.625	1	1.625	2	1.625	0	1.625	2
1.65	1	1.65	5	1.65	1	1.65	0	1.65	2
1.675	4	1.675	2	1.675	2	1.675	3	1.675	0
1.7	0	1.7	1	1.7	1	1.7	1	1.7	1
1.725	1	1.725	5	1.725	2	1.725	0	1.725	0
1.75	0	1.75	1	1.75	0	1.75	1	1.75	2
1.775	2	1.775	4	1.775	3	1.775	1	1.775	1
1.8	5	1.8	0	1.8	2	1.8	0	1.8	0
1.825	0	1.825	1	1.825	0	1.825	0	1.825	0
1.85	2	1.85	2	1.85	1	1.85	1	1.85	2
1.875	1	1.875	3	1.875	0	1.875	5	1.875	2
1.9	2	1.9	4	1.9	1	1.9	1	1.9	0
1.925	2	1.925	7	1.925	1	1.925	1	1.925	0
1.95	6	1.95	3	1.95	0	1.95	1	1.95	4
1.975	3	1.975	5	1.975	4	1.975	2	1.975	1
2	10	2	4	2	2	2	2	2	1
2.025	9	2.025	8	2.025	3	2.025	0	2.025	3
2.05	17	2.05	8	2.05	3	2.05	4	2.05	2
2.075	49	2.075	14	2.075	5	2.075	3	2.075	5
2.1	115	2.1	15	2.1	7	2.1	8	2.1	6
2.125	358	2.125	33	2.125	21	2.125	13	2.125	9
2.15	1053	2.15	81	2.15	47	2.15	28	2.15	14
2.175	2254	2.175	232	2.175	121	2.175	55	2.175	55
2.2	4135	2.2	697	2.2	404	2.2	204	2.2	179
2.225	6219	2.225	1581	2.225	935	2.225	542	2.225	507
2.25	8229	2.25	3124	2.25	2017	2.25	1471	2.25	1220
2.275	9404	2.275	5166	2.275	3488	2.275	2903	2.275	2468
2.3	9826	2.3	7347	2.3	5309	2.3	4822	2.3	4102
2.325	10000	2.325	8942	2.325	7038	2.325	6652	2.325	6058
2.35	9605	2.35	9895	2.35	8350	2.35	8417	2.35	7781
2.375	9247	2.375	10000	2.375	9247	2.375	9617	2.375	9197
2.4	8953	2.4	9704	2.4	9870	2.4	9831	2.4	9950
2.425	8380	2.425	9411	2.425	10000	2.425	10000	2.425	9858
2.45	7918	2.45	8853	2.45	9891	2.45	9792	2.45	10000
2.475	7669	2.475	8222	2.475	9576	2.475	9583	2.475	9624
2.5	7152	2.5	7724	2.5	9256	2.5	9143	2.5	9139
2.525	6752	2.525	6937	2.525	9031	2.525	8746	2.525	8930
2.55	6617	2.55	6697	2.55	8601	2.55	8425	2.55	8552
2.575	6257	2.575	6172	2.575	8082	2.575	8143	2.575	8296
2.6	5953	2.6	5897	2.6	7911	2.6	7677	2.6	7912
2.625	5698	2.625	5625	2.625	7496	2.625	7440	2.625	7654
2.65	5594	2.65	5204	2.65	7366	2.65	7217	2.65	7280
2.675	5537	2.675	5098	2.675	6761	2.675	6812	2.675	6985
2.7	5282	2.7	4746	2.7	6931	2.7	6583	2.7	6679
2.725	5127	2.725	4623	2.725	6480	2.725	6350	2.725	6305
2.75	5033	2.75	4489	2.75	6239	2.75	6244	2.75	6218
2.775	4921	2.775	4341	2.775	6139	2.775	5943	2.775	6030
2.8	4631	2.8	4191	2.8	5822	2.8	5674	2.8	5943
2.825	4593	2.825	4088	2.825	5687	2.825	5488	2.825	5531
2.85	4416	2.85	3978	2.85	5456	2.85	5266	2.85	5268
2.875	4380	2.875	3739	2.875	5351	2.875	5319	2.875	5119
2.9	4332	2.9	3824	2.9	5092	2.9	5037	2.9	5076
2.925	4057	2.925	3611	2.925	4828	2.925	4868	2.925	4802
2.95	4085	2.95	3539	2.95	4792	2.95	4711	2.95	4712
2.975	3972	2.975	3476	2.975	4813	2.975	4645	2.975	4702
3	3806	3	3319	3	4571	3	4617	3	4554
3.025	3884	3.025	3346	3.025	4438	3.025	4399	3.025	4390
3.05	3748	3.05	3211	3.05	4252	3.05	4335	3.05	4331
3.075	3715	3.075	3174	3.075	4207	3.075	4133	3.075	4218
3.1	3578	3.1	3087	3.1	4137	3.1	4035	3.1	4022
3.125	3489	3.125	2982	3.125	3851	3.125	3954	3.125	3932
3.15	3452	3.15	2891	3.15	3785	3.15	3989	3.15	3655
3.175	3316	3.175	2798	3.175	3834	3.175	3914	3.175	3575
3.2	3284	3.2	2785	3.2	3655	3.2	3604	3.2	3625
3.225	3158	3.225	2773	3.225	3473	3.225	3633	3.225	3545
3.25	3204	3.25	2667	3.25	3560	3.25	3454	3.25	3588
3.275	3080	3.275	2675	3.275	3382	3.275	3491	3.275	3439
3.3	3018	3.3	2579	3.3	3337	3.3	3377	3.3	3306
3.325	3013	3.325	2537	3.325	3316	3.325	3349	3.325	3225
3.35	2919	3.35	2370	3.35	3145	3.35	3174	3.35	3111
3.375	2984	3.375	2408	3.375	3062	3.375	3137	3.375	3122
3.4	2909	3.4	2410	3.4	2993	3.4	3083	3.4	2989
3.425	2969	3.425	2399	3.425	2994	3.425	3063	3.425	3004
3.45	2829	3.45	2282	3.45	2927	3.45	2994	3.45	2963
3.475	2947	3.475	2331	3.475	2860	3.475	2975	3.475	2963
3.5	2831	3.5	2390	3.5	2946	3.5	2886	3.5	2939
3.525	2993	3.525	2315	3.525	2863	3.525	2895	3.525	2883
3.55	2809	3.55	2343	3.55	2958	3.55	2966	3.55	2861
3.575	2788	3.575	2430	3.575	2862	3.575	2985	3.575	2966
3.6	2871	3.6	2306	3.6	3007	3.6	2883	3.6	2906
3.625	2863	3.625	2267	3.625	2893	3.625	2794	3.625	2968
3.65	2671	3.65	2233	3.65	2798	3.65	2780	3.65	2896
3.675	2762	3.675	2143	3.675	2684	3.675	2690	3.675	2869
3.7	2550	3.7	2111	3.7	2708	3.7	2706	3.7	2872
3.725	2502	3.725	2169	3.725	2701	3.725	2605	3.725	2724
3.75	2495	3.75	2089	3.75	2567	3.75	2545	3.75	2671
3.775	2475	3.775	2061	3.775	2515	3.775	2472	3.775	2710
3.8	2362	3.8	2003	3.8	2498	3.8	2552	3.8	2455
3.825	2345	3.825	1967	3.825	2411	3.825	2534	3.825	2572
3.85	2345	3.85	1875	3.85	2442	3.85	2329	3.85	2455
3.875	2256	3.875	1906	3.875	2430	3.875	2288	3.875	2395
3.9	2339	3.9	1819	3.9	2285	3.9	2312	3.9	2418
3.925	2225	3.925	1840	3.925	2331	3.925	2319	3.925	2291
3.95	2097	3.95	1806	3.95	2263	3.95	2280	3.95	2275
3.975	2175	3.975	1690	3.975	2114	3.975	2112	3.975	2198
4	2184	4	1682	4	2105	4	2142	4	2206
4.025	2138	4.025	1758	4.025	2045	4.025	2090	4.025	2130
4.05	2006	4.05	1602	4.05	2052	4.05	2058	4.05	2163
4.075	2095	4.075	1601	4.075	1986	4.075	1977	4.075	2041
4.1	2066	4.1	1581	4.1	1882	4.1	1971	4.1	2059
4.125	2019	4.125	1628	4.125	1935	4.125	1949	4.125	1946
4.15	1989	4.15	1567	4.15	1878	4.15	1850	4.15	1890
4.175	2001	4.175	1506	4.175	1904	4.175	1909	4.175	1933
4.2	2064	4.2	1525	4.2	1857	4.2	1940	4.2	1826
4.225	2000	4.225	1520	4.225	1818	4.225	1891	4.225	1966
4.25	1876	4.25	1469	4.25	1891	4.25	1884	4.25	1909
4.275	2001	4.275	1517	4.275	1735	4.275	1820	4.275	1877
4.3	1859	4.3	1497	4.3	1829	4.3	1831	4.3	1857
4.325	1896	4.325	1430	4.325	1793	4.325	1817	4.325	1797
4.35	1893	4.35	1380	4.35	1726	4.35	1671	4.35	1818
4.375	1831	4.375	1490	4.375	1718	4.375	1683	4.375	1771
4.4	1797	4.4	1476	4.4	1644	4.4	1688	4.4	1832
4.425	1787	4.425	1350	4.425	1663	4.425	1647	4.425	1696
4.45	1766	4.45	1366	4.45	1622	4.45	1683	4.45	1758
4.475	1704	4.475	1346	4.475	1601	4.475	1670	4.475	1702
4.5	1764	4.5	1387	4.5	1631	4.5	1632	4.5	1725
4.525	1710	4.525	1311	4.525	1597	4.525	1588	4.525	1638
4.55	1739	4.55	1302	4.55	1502	4.55	1551	4.55	1570
4.575	1653	4.575	1249	4.575	1474	4.575	1515	4.575	1531
4.6	1582	4.6	1249	4.6	1493	4.6	1499	4.6	1538
4.625	1670	4.625	1267	4.625	1443	4.625	1482	4.625	1580
4.65	1652	4.65	1237	4.65	1442	4.65	1403	4.65	1482
4.675	1549	4.675	1212	4.675	1392	4.675	1354	4.675	1510
4.7	1613	4.7	1164	4.7	1354	4.7	1411	4.7	1453
4.725	1536	4.725	1202	4.725	1379	4.725	1364	4.725	1431
4.75	1535	4.75	1212	4.75	1338	4.75	1322	4.75	1394
4.775	1560	4.775	1153	4.775	1359	4.775	1330	4.775	1404
4.8	1497	4.8	1148	4.8	1368	4.8	1288	4.8	1403
4.825	1522	4.825	1133	4.825	1207	4.825	1287	4.825	1317
4.85	1459	4.85	1109	4.85	1296	4.85	1300	4.85	1366
4.875	1502	4.875	1046	4.875	1246	4.875	1254	4.875	1254
4.9	1469	4.9	1131	4.9	1226	4.9	1197	4.9	1304
4.925	1415	4.925	1016	4.925	1178	4.925	1150	4.925	1279
4.95	1330	4.95	1047	4.95	1251	4.95	1228	4.95	1232
4.975	1321	4.975	1010	4.975	1078	4.975	1177	4.975	1213
5	1376	5	952	5	1121	5	1113	5	1262
5.025	1396	5.025	934	5.025	1115	5.025	1154	5.025	1161
5.05	1257	5.05	966	5.05	1083	5.05	1163	5.05	1118
5.075	1286	5.075	1018	5.075	1092	5.075	1040	5.075	1178
5.1	1300	5.1	945	5.1	1066	5.1	1071	5.1	1177
5.125	1289	5.125	989	5.125	1017	5.125	1085	5.125	1079
5.15	1239	5.15	919	5.15	1015	5.15	1006	5.15	1112
5.175	1255	5.175	925	5.175	991	5.175	1042	5.175	1059
5.2	1230	5.2	970	5.2	1001	5.2	988	5.2	1061
5.225	1232	5.225	968	5.225	979	5.225	1078	5.225	1021
5.25	1180	5.25	872	5.25	975	5.25	1018	5.25	992
5.275	1206	5.275	949	5.275	1027	5.275	979	5.275	1063
5.3	1156	5.3	872	5.3	914	5.3	1018	5.3	987
5.325	1148	5.325	872	5.325	984	5.325	932	5.325	1048
5.35	1162	5.35	838	5.35	858	5.35	983	5.35	1000
5.375	1148	5.375	800	5.375	900	5.375	921	5.375	962
5.4	1174	5.4	889	5.4	927	5.4	999	5.4	977
5.425	1121	5.425	804	5.425	874	5.425	915	5.425	965
5.45	1077	5.45	866	5.45	880	5.45	872	5.45	909
5.475	1083	5.475	754	5.475	845	5.475	846	5.475	908
5.5	1107	5.5	749	5.5	846	5.5	917	5.5	951
5.525	1067	5.525	787	5.525	827	5.525	788	5.525	888
5.55	1062	5.55	740	5.55	779	5.55	839	5.55	925
5.575	1011	5.575	742	5.575	788	5.575	855	5.575	880
5.6	1028	5.6	758	5.6	803	5.6	809	5.6	842
5.625	957	5.625	691	5.625	737	5.625	817	5.625	910
5.65	951	5.65	722	5.65	779	5.65	844	5.65	824
5.675	1011	5.675	716	5.675	818	5.675	773	5.675	814
5.7	1070	5.7	717	5.7	764	5.7	758	5.7	875
5.725	1020	5.725	701	5.725	732	5.725	779	5.725	813
5.75	989	5.75	698	5.75	732	5.75	788	5.75	814
5.775	996	5.775	665	5.775	723	5.775	696	5.775	764
5.8	967	5.8	669	5.8	721	5.8	747	5.8	790
5.825	970	5.825	707	5.825	639	5.825	728	5.825	780
5.85	960	5.85	678	5.85	673	5.85	712	5.85	749
5.875	955	5.875	665	5.875	700	5.875	709	5.875	781
5.9	908	5.9	657	5.9	667	5.9	674	5.9	706
5.925	965	5.925	710	5.925	660	5.925	715	5.925	750
5.95	862	5.95	639	5.95	624	5.95	678	5.95	714
5.975	917	5.975	638	5.975	650	5.975	711	5.975	737
6	897	6	588	6	600	6	653	6	681
6.025	914	6.025	585	6.025	640	6.025	687	6.025	714
6.05	895	6.05	629	6.05	607	6.05	649	6.05	658
6.075	868	6.075	606	6.075	605	6.075	686	6.075	692
6.1	869	6.1	619	6.1	576	6.1	642	6.1	584
6.125	859	6.125	598	6.125	558	6.125	612	6.125	704
6.15	841	6.15	562	6.15	595	6.15	658	6.15	708
6.175	817	6.175	614	6.175	602	6.175	600	6.175	680
6.2	850	6.2	574	6.2	607	6.2	646	6.2	638
6.225	839	6.225	585	6.225	522	6.225	605	6.225	601
6.25	792	6.25	583	6.25	580	6.25	601	6.25	650
6.275	815	6.275	533	6.275	569	6.275	590	6.275	611
6.3	844	6.3	596	6.3	558	6.3	548	6.3	624
6.325	775	6.325	564	6.325	537	6.325	574	6.325	642
6.35	845	6.35	538	6.35	516	6.35	585	6.35	624
6.375	779	6.375	541	6.375	543	6.375	547	6.375	535
6.4	753	6.4	550	6.4	512	6.4	552	6.4	585
6.425	826	6.425	512	6.425	525	6.425	577	6.425	589
6.45	761	6.45	529	6.45	510	6.45	551	6.45	576
6.475	808	6.475	546	6.475	542	6.475	509	6.475	570
6.5	725	6.5	524	6.5	500	6.5	533	6.5	550
6.525	745	6.525	497	6.525	501	6.525	535	6.525	593
6.55	757	6.55	508	6.55	532	6.55	567	6.55	543
6.575	743	6.575	529	6.575	496	6.575	516	6.575	548
6.6	701	6.6	505	6.6	442	6.6	499	6.6	510
6.625	715	6.625	476	6.625	442	6.625	530	6.625	570
6.65	717	6.65	529	6.65	485	6.65	506	6.65	490
6.675	712	6.675	497	6.675	457	6.675	467	6.675	501
6.7	670	6.7	505	6.7	445	6.7	489	6.7	529
6.725	676	6.725	479	6.725	486	6.725	469	6.725	494
6.75	688	6.75	487	6.75	451	6.75	450	6.75	490
6.775	663	6.775	487	6.775	453	6.775	433	6.775	475
6.8	726	6.8	497	6.8	405	6.8	443	6.8	486
6.825	631	6.825	439	6.825	428	6.825	468	6.825	481
6.85	692	6.85	421	6.85	430	6.85	501	6.85	485
6.875	714	6.875	429	6.875	390	6.875	488	6.875	464
6.9	642	6.9	456	6.9	409	6.9	449	6.9	471
6.925	648	6.925	455	6.925	414	6.925	447	6.925	457
6.95	683	6.95	426	6.95	374	6.95	479	6.95	456
6.975	672	6.975	449	6.975	404	6.975	444	6.975	445
7	620	7	448	7	387	7	491	7	449
7.025	648	7.025	429	7.025	386	7.025	440	7.025	444
7.05	663	7.05	431	7.05	384	7.05	382	7.05	450
7.075	669	7.075	451	7.075	404	7.075	410	7.075	431
7.1	591	7.1	398	7.1	370	7.1	423	7.1	446
7.125	635	7.125	455	7.125	360	7.125	418	7.125	400
7.15	592	7.15	410	7.15	366	7.15	422	7.15	444
7.175	578	7.175	406	7.175	367	7.175	394	7.175	390
7.2	660	7.2	430	7.2	383	7.2	396	7.2	431
7.225	595	7.225	391	7.225	374	7.225	396	7.225	391
7.25	575	7.25	411	7.25	381	7.25	373	7.25	402
7.275	583	7.275	391	7.275	360	7.275	414	7.275	394
7.3	609	7.3	362	7.3	353	7.3	384	7.3	451
7.325	526	7.325	397	7.325	343	7.325	356	7.325	367
7.35	583	7.35	379	7.35	294	7.35	390	7.35	386
7.375	574	7.375	387	7.375	330	7.375	369	7.375	411
7.4	561	7.4	381	7.4	321	7.4	388	7.4	386
7.425	575	7.425	362	7.425	340	7.425	371	7.425	391
7.45	577	7.45	360	7.45	320	7.45	343	7.45	367
7.475	550	7.475	367	7.475	322	7.475	333	7.475	350
7.5	525	7.5	343	7.5	333	7.5	348	7.5	421
7.525	510	7.525	371	7.525	337	7.525	343	7.525	367
7.55	530	7.55	362	7.55	329	7.55	365	7.55	361
7.575	527	7.575	348	7.575	296	7.575	350	7.575	344
7.6	566	7.6	320	7.6	320	7.6	313	7.6	360
7.625	556	7.625	358	7.625	335	7.625	324	7.625	357
7.65	564	7.65	345	7.65	297	7.65	349	7.65	329
7.675	511	7.675	368	7.675	299	7.675	346	7.675	352
7.7	508	7.7	366	7.7	254	7.7	308	7.7	301
7.725	545	7.725	321	7.725	304	7.725	305	7.725	327
7.75	517	7.75	327	7.75	303	7.75	296	7.75	331
7.775	509	7.775	351	7.775	278	7.775	286	7.775	312
7.8	505	7.8	325	7.8	293	7.8	303	7.8	325
7.825	505	7.825	325	7.825	260	7.825	312	7.825	333
7.85	500	7.85	298	7.85	266	7.85	323	7.85	321
7.875	543	7.875	316	7.875	279	7.875	341	7.875	321
7.9	464	7.9	332	7.9	264	7.9	278	7.9	309
7.925	532	7.925	324	7.925	275	7.925	285	7.925	326
7.95	517	7.95	339	7.95	280	7.95	301	7.95	293
7.975	472	7.975	288	7.975	256	7.975	296	7.975	302
8	504	8	331	8	284	8	283	8	279
8.025	460	8.025	318	8.025	261	8.025	271	8.025	337
8.05	493	8.05	311	8.05	235	8.05	306	8.05	284
8.075	509	8.075	320	8.075	288	8.075	299	8.075	278
8.1	496	8.1	299	8.1	282	8.1	287	8.1	315
8.125	472	8.125	278	8.125	264	8.125	282	8.125	308
8.15	466	8.15	318	8.15	240	8.15	260	8.15	307
8.175	489	8.175	298	8.175	232	8.175	246	8.175	278
8.2	480	8.2	294	8.2	260	8.2	258	8.2	293
8.225	471	8.225	302	8.225	241	8.225	253	8.225	296
8.25	436	8.25	299	8.25	246	8.25	287	8.25	296
8.275	442	8.275	278	8.275	213	8.275	276	8.275	281
8.3	399	8.3	307	8.3	253	8.3	279	8.3	300
8.325	418	8.325	269	8.325	226	8.325	211	8.325	262
8.35	442	8.35	291	8.35	262	8.35	245	8.35	281
8.375	462	8.375	275	8.375	229	8.375	260	8.375	266
8.4	452	8.4	256	8.4	242	8.4	221	8.4	272
8.425	416	8.425	253	8.425	215	8.425	265	8.425	277
8.45	443	8.45	250	8.45	203	8.45	253	8.45	252
8.475	453	8.475	251	8.475	212	8.475	254	8.475	242
8.5	431	8.5	295	8.5	254	8.5	266	8.5	236
8.525	392	8.525	268	8.525	213	8.525	256	8.525	241
8.55	415	8.55	249	8.55	211	8.55	261	8.55	251
8.575	436	8.575	218	8.575	216	8.575	241	8.575	270
8.6	423	8.6	282	8.6	201	8.6	238	8.6	260
8.625	435	8.625	264	8.625	210	8.625	232	8.625	243
8.65	399	8.65	280	8.65	177	8.65	243	8.65	265
8.675	440	8.675	277	8.675	187	8.675	241	8.675	242
8.7	435	8.7	208	8.7	208	8.7	221	8.7	254
8.725	394	8.725	228	8.725	238	8.725	182	8.725	246
8.75	375	8.75	254	8.75	178	8.75	226	8.75	231
8.775	404	8.775	252	8.775	179	8.775	237	8.775	253
8.8	378	8.8	234	8.8	161	8.8	216	8.8	213
8.825	375	8.825	247	8.825	181	8.825	229	8.825	236
8.85	350	8.85	248	8.85	189	8.85	235	8.85	257
8.875	429	8.875	232	8.875	167	8.875	223	8.875	209
8.9	418	8.9	236	8.9	181	8.9	231	8.9	196
8.925	402	8.925	206	8.925	202	8.925	204	8.925	206
8.95	413	8.95	216	8.95	209	8.95	192	8.95	219
8.975	367	8.975	260	8.975	203	8.975	199	8.975	221
9	380	9	216	9	185	9	193	9	219
9.025	373	9.025	240	9.025	166	9.025	208	9.025	193
9.05	392	9.05	238	9.05	169	9.05	201	9.05	210
9.075	360	9.075	269	9.075	157	9.075	185	9.075	215
9.1	363	9.1	234	9.1	183	9.1	193	9.1	204
9.125	388	9.125	213	9.125	163	9.125	181	9.125	206
9.15	373	9.15	202	9.15	175	9.15	196	9.15	208
9.175	383	9.175	231	9.175	172	9.175	181	9.175	187
9.2	366	9.2	227	9.2	175	9.2	183	9.2	181
9.225	367	9.225	229	9.225	167	9.225	172	9.225	177
9.25	352	9.25	208	9.25	172	9.25	190	9.25	228
9.275	305	9.275	223	9.275	151	9.275	179	9.275	211
9.3	333	9.3	205	9.3	150	9.3	202	9.3	196
9.325	345	9.325	204	9.325	172	9.325	184	9.325	191
9.35	375	9.35	199	9.35	149	9.35	170	9.35	184
9.375	299	9.375	216	9.375	143	9.375	173	9.375	196
9.4	365	9.4	219	9.4	157	9.4	182	9.4	187
9.425	375	9.425	186	9.425	148	9.425	164	9.425	193
9.45	322	9.45	191	9.45	139	9.45	179	9.45	191
9.475	313	9.475	219	9.475	156	9.475	181	9.475	165
9.5	332	9.5	199	9.5	144	9.5	190	9.5	179
9.525	345	9.525	224	9.525	143	9.525	162	9.525	195
9.55	337	9.55	180	9.55	142	9.55	185	9.55	199
9.575	347	9.575	207	9.575	153	9.575	154	9.575	159
9.6	333	9.6	206	9.6	133	9.6	170	9.6	195
9.625	321	9.625	210	9.625	141	9.625	158	9.625	150
9.65	350	9.65	200	9.65	145	9.65	179	9.65	205
9.675	317	9.675	210	9.675	154	9.675	149	9.675	170
9.7	320	9.7	195	9.7	143	9.7	173	9.7	160
9.725	335	9.725	177	9.725	152	9.725	182	9.725	200
9.75	351	9.75	217	9.75	139	9.75	157	9.75	147
9.775	318	9.775	199	9.775	130	9.775	164	9.775	179
9.8	318	9.8	191	9.8	135	9.8	171	9.8	171
9.825	328	9.825	184	9.825	124	9.825	151	9.825	169
9.85	303	9.85	221	9.85	140	9.85	148	9.85	127
9.875	321	9.875	197	9.875	136	9.875	144	9.875	178
9.9	333	9.9	176	9.9	125	9.9	150	9.9	174
9.925	311	9.925	168	9.925	144	9.925	149	9.925	159
9.95	303	9.95	188	9.95	128	9.95	143	9.95	169
9.975	301	9.975	182	9.975	133	9.975	144	9.975	167
10	277	10	153	10	112	10	123	10	144
10.025	300	10.025	162	10.025	151	10.025	158	10.025	147
10.05	319	10.05	190	10.05	120	10.05	130	10.05	130
10.075	282	10.075	176	10.075	126	10.075	125	10.075	128
10.1	302	10.1	171	10.1	131	10.1	162	10.1	148
10.125	302	10.125	188	10.125	125	10.125	153	10.125	129
10.15	297	10.15	174	10.15	122	10.15	142	10.15	138
10.175	261	10.175	165	10.175	107	10.175	139	10.175	155
10.2	323	10.2	167	10.2	122	10.2	133	10.2	133
10.225	309	10.225	182	10.225	100	10.225	115	10.225	139
10.25	269	10.25	147	10.25	129	10.25	146	10.25	157
10.275	311	10.275	176	10.275	106	10.275	119	10.275	138
10.3	273	10.3	162	10.3	120	10.3	134	10.3	156
10.325	310	10.325	155	10.325	119	10.325	142	10.325	143
10.35	263	10.35	167	10.35	103	10.35	116	10.35	157
10.375	280	10.375	148	10.375	114	10.375	127	10.375	133
10.4	271	10.4	142	10.4	121	10.4	123	10.4	122
10.425	283	10.425	153	10.425	102	10.425	133	10.425	141
10.45	263	10.45	156	10.45	82	10.45	135	10.45	155
10.475	282	10.475	145	10.475	95	10.475	131	10.475	136
10.5	275	10.5	154	10.5	112	10.5	136	10.5	128
10.525	271	10.525	154	10.525	100	10.525	116	10.525	128
10.55	277	10.55	171	10.55	125	10.55	141	10.55	146
10.575	257	10.575	142	10.575	107	10.575	132	10.575	119
10.6	252	10.6	160	10.6	90	10.6	130	10.6	124
10.625	266	10.625	177	10.625	103	10.625	123	10.625	111
10.65	245	10.65	170	10.65	101	10.65	115	10.65	140
10.675	227	10.675	149	10.675	94	10.675	118	10.675	111
10.7	271	10.7	166	10.7	95	10.7	108	10.7	125
10.725	260	10.725	144	10.725	114	10.725	107	10.725	124
10.75	268	10.75	137	10.75	95	10.75	110	10.75	145
10.775	233	10.775	158	10.775	89	10.775	105	10.775	144
10.8	271	10.8	183	10.8	96	10.8	91	10.8	138
10.825	231	10.825	141	10.825	100	10.825	116	10.825	125
10.85	262	10.85	142	10.85	107	10.85	105	10.85	111
10.875	235	10.875	145	10.875	91	10.875	115	10.875	148
10.9	235	10.9	147	10.9	100	10.9	111	10.9	136
10.925	252	10.925	148	10.925	112	10.925	96	10.925	116
10.95	248	10.95	161	10.95	108	10.95	111	10.95	117
10.975	251	10.975	147	10.975	99	10.975	124	10.975	136
11	230	11	161	11	94	11	113	11	111
11.025	232	11.025	138	11.025	88	11.025	107	11.025	127
11.05	268	11.05	140	11.05	97	11.05	106	11.05	111
11.075	238	11.075	139	11.075	101	11.075	104	11.075	118
11.1	234	11.1	154	11.1	88	11.1	96	11.1	106
11.125	236	11.125	140	11.125	88	11.125	95	11.125	95
11.15	257	11.15	138	11.15	111	11.15	103	11.15	98
11.175	220	11.175	138	11.175	82	11.175	105	11.175	97
11.2	264	11.2	123	11.2	84	11.2	118	11.2	111
11.225	231	11.225	133	11.225	98	11.225	108	11.225	113
11.25	211	11.25	127	11.25	101	11.25	86	11.25	101
11.275	213	11.275	142	11.275	96	11.275	91	11.275	119
11.3	241	11.3	123	11.3	94	11.3	105	11.3	98
11.325	253	11.325	115	11.325	85	11.325	95	11.325	126
11.35	225	11.35	134	11.35	78	11.35	102	11.35	116
11.375	219	11.375	122	11.375	96	11.375	109	11.375	100
11.4	215	11.4	144	11.4	87	11.4	82	11.4	109
11.425	197	11.425	110	11.425	78	11.425	94	11.425	96
11.45	216	11.45	135	11.45	80	11.45	103	11.45	93
11.475	201	11.475	138	11.475	81	11.475	119	11.475	97
11.5	218	11.5	117	11.5	75	11.5	79	11.5	106
11.525	233	11.525	127	11.525	82	11.525	94	11.525	93
11.55	233	11.55	110	11.55	70	11.55	96	11.55	109
11.575	223	11.575	138	11.575	72	11.575	81	11.575	90
11.6	223	11.6	124	11.6	98	11.6	99	11.6	91
11.625	205	11.625	137	11.625	82	11.625	117	11.625	93
11.65	207	11.65	115	11.65	71	11.65	87	11.65	84
11.675	249	11.675	144	11.675	91	11.675	79	11.675	97
11.7	192	11.7	145	11.7	88	11.7	97	11.7	97
11.725	203	11.725	103	11.725	79	11.725	86	11.725	122
11.75	203	11.75	125	11.75	86	11.75	86	11.75	92
11.775	231	11.775	114	11.775	82	11.775	83	11.775	98
11.8	191	11.8	128	11.8	81	11.8	76	11.8	87
11.825	201	11.825	116	11.825	84	11.825	85	11.825	87
11.85	202	11.85	103	11.85	88	11.85	79	11.85	112
11.875	211	11.875	114	11.875	84	11.875	84	11.875	108
11.9	183	11.9	109	11.9	79	11.9	64	11.9	97
11.925	227	11.925	123	11.925	79	11.925	73	11.925	92
11.95	187	11.95	106	11.95	73	11.95	97	11.95	97
11.975	177	11.975	111	11.975	68	11.975	85	11.975	87
12	193	12	128	12	68	12	77	12	91
12.025	192	12.025	124	12.025	65	12.025	69	12.025	69
12.05	176	12.05	114	12.05	64	12.05	81	12.05	102
12.075	237	12.075	103	12.075	83	12.075	90	12.075	89
12.1	180	12.1	115	12.1	65	12.1	92	12.1	79
12.125	183	12.125	120	12.125	79	12.125	87	12.125	88
12.15	190	12.15	113	12.15	84	12.15	82	12.15	76
12.175	187	12.175	124	12.175	67	12.175	75	12.175	76
12.2	155	12.2	123	12.2	66	12.2	86	12.2	84
12.225	202	12.225	108	12.225	53	12.225	76	12.225	92
12.25	191	12.25	108	12.25	60	12.25	83	12.25	87
12.275	176	12.275	104	12.275	74	12.275	69	12.275	97
12.3	168	12.3	101	12.3	54	12.3	76	12.3	89
12.325	189	12.325	124	12.325	68	12.325	64	12.325	74
12.35	182	12.35	97	12.35	73	12.35	97	12.35	88
12.375	182	12.375	102	12.375	67	12.375	75	12.375	97
12.4	176	12.4	97	12.4	62	12.4	72	12.4	89
12.425	188	12.425	97	12.425	56	12.425	90	12.425	79
12.45	198	12.45	103	12.45	63	12.45	75	12.45	80
12.475	192	12.475	115	12.475	58	12.475	67	12.475	63
12.5	167	12.5	97	12.5	53	12.5	69	12.5	83
12.525	200	12.525	96	12.525	61	12.525	74	12.525	87
12.55	198	12.55	88	12.55	47	12.55	60	12.55	68
12.575	178	12.575	105	12.575	63	12.575	58	12.575	73
12.6	158	12.6	106	12.6	64	12.6	75	12.6	99
12.625	174	12.625	82	12.625	59	12.625	80	12.625	79
12.65	159	12.65	92	12.65	51	12.65	85	12.65	88
12.675	199	12.675	96	12.675	52	12.675	67	12.675	71
12.7	159	12.7	105	12.7	77	12.7	67	12.7	83
12.725	177	12.725	94	12.725	52	12.725	56	12.725	75
12.75	184	12.75	101	12.75	51	12.75	80	12.75	89
12.775	158	12.775	117	12.775	73	12.775	67	12.775	75
12.8	161	12.8	109	12.8	65	12.8	74	12.8	74
12.825	194	12.825	97	12.825	47	12.825	63	12.825	78
12.85	172	12.85	94	12.85	50	12.85	72	12.85	65
12.875	172	12.875	99	12.875	68	12.875	68	12.875	80
12.9	160	12.9	80	12.9	48	12.9	54	12.9	77
12.925	177	12.925	81	12.925	54	12.925	65	12.925	71
12.95	162	12.95	87	12.95	55	12.95	64	12.95	74
12.975	155	12.975	96	12.975	50	12.975	61	12.975	63
13	161	13	92	13	51	13	81	13	71
13.025	153	13.025	100	13.025	66	13.025	73	13.025	61
13.05	156	13.05	93	13.05	50	13.05	69	13.05	68
13.075	172	13.075	99	13.075	62	13.075	62	13.075	67
13.1	163	13.1	88	13.1	62	13.1	71	13.1	53
13.125	168	13.125	72	13.125	61	13.125	74	13.125	72
13.15	176	13.15	90	13.15	59	13.15	51	13.15	66
13.175	151	13.175	84	13.175	52	13.175	54	13.175	70
13.2	161	13.2	92	13.2	46	13.2	53	13.2	59
13.225	179	13.225	90	13.225	65	13.225	62	13.225	69
13.25	151	13.25	80	13.25	64	13.25	67	13.25	66
13.275	184	13.275	81	13.275	55	13.275	74	13.275	55
13.3	147	13.3	90	13.3	62	13.3	56	13.3	71
13.325	168	13.325	84	13.325	46	13.325	54	13.325	76
13.35	151	13.35	76	13.35	40	13.35	54	13.35	67
13.375	161	13.375	98	13.375	39	13.375	46	13.375	77
13.4	155	13.4	89	13.4	57	13.4	52	13.4	62
13.425	154	13.425	77	13.425	54	13.425	51	13.425	50
13.45	158	13.45	92	13.45	55	13.45	74	13.45	55
13.475	127	13.475	82	13.475	33	13.475	59	13.475	56
13.5	159	13.5	77	13.5	46	13.5	62	13.5	55
13.525	152	13.525	77	13.525	52	13.525	59	13.525	71
13.55	155	13.55	75	13.55	44	13.55	48	13.55	59
13.575	155	13.575	82	13.575	52	13.575	54	13.575	54
13.6	166	13.6	85	13.6	46	13.6	45	13.6	77
13.625	135	13.625	75	13.625	43	13.625	52	13.625	54
13.65	158	13.65	77	13.65	48	13.65	52	13.65	60
13.675	131	13.675	82	13.675	36	13.675	46	13.675	55
13.7	152	13.7	80	13.7	53	13.7	68	13.7	49
13.725	140	13.725	85	13.725	60	13.725	48	13.725	68
13.75	143	13.75	81	13.75	41	13.75	54	13.75	60
13.775	149	13.775	82	13.775	49	13.775	52	13.775	61
13.8	135	13.8	82	13.8	45	13.8	48	13.8	52
13.825	146	13.825	81	13.825	46	13.825	64	13.825	53
13.85	134	13.85	83	13.85	38	13.85	42	13.85	43
13.875	140	13.875	82	13.875	48	13.875	49	13.875	56
13.9	139	13.9	84	13.9	47	13.9	50	13.9	58
13.925	161	13.925	80	13.925	48	13.925	65	13.925	65
13.95	130	13.95	72	13.95	52	13.95	57	13.95	47
13.975	145	13.975	65	13.975	48	13.975	53	13.975	49
14	163	14	52	14	43	14	44	14	59
14.025	146	14.025	78	14.025	46	14.025	55	14.025	63
14.05	137	14.05	70	14.05	39	14.05	44	14.05	54
14.075	155	14.075	82	14.075	41	14.075	53	14.075	43
14.1	126	14.1	91	14.1	47	14.1	48	14.1	46
14.125	140	14.125	88	14.125	46	14.125	42	14.125	51
14.15	127	14.15	87	14.15	46	14.15	48	14.15	50
14.175	136	14.175	79	14.175	43	14.175	47	14.175	65
14.2	140	14.2	83	14.2	55	14.2	52	14.2	58
14.225	130	14.225	80	14.225	33	14.225	50	14.225	51
14.25	131	14.25	73	14.25	33	14.25	45	14.25	57
14.275	133	14.275	66	14.275	57	14.275	42	14.275	51
14.3	152	14.3	66	14.3	51	14.3	47	14.3	59
14.325	122	14.325	77	14.325	33	14.325	38	14.325	49
14.35	152	14.35	69	14.35	39	14.35	38	14.35	44
14.375	122	14.375	63	14.375	44	14.375	42	14.375	43
14.4	136	14.4	66	14.4	39	14.4	56	14.4	43
14.425	128	14.425	65	14.425	45	14.425	50	14.425	39
14.45	122	14.45	74	14.45	43	14.45	36	14.45	69
14.475	119	14.475	62	14.475	43	14.475	43	14.475	51
14.5	118	14.5	63	14.5	37	14.5	45	14.5	53
14.525	120	14.525	61	14.525	33	14.525	35	14.525	49
14.55	129	14.55	66	14.55	34	14.55	49	14.55	42
14.575	130	14.575	71	14.575	37	14.575	39	14.575	42
14.6	131	14.6	77	14.6	31	14.6	40	14.6	51
14.625	125	14.625	60	14.625	30	14.625	29	14.625	48
14.65	126	14.65	69	14.65	41	14.65	26	14.65	51
14.675	113	14.675	73	14.675	40	14.675	44	14.675	44
14.7	142	14.7	68	14.7	35	14.7	35	14.7	35
14.725	105	14.725	59	14.725	43	14.725	34	14.725	41
14.75	133	14.75	60	14.75	37	14.75	41	14.75	45
14.775	114	14.775	66	14.775	32	14.775	50	14.775	48
14.8	121	14.8	61	14.8	31	14.8	41	14.8	57
14.825	142	14.825	77	14.825	36	14.825	41	14.825	42
14.85	119	14.85	72	14.85	40	14.85	41	14.85	50
14.875	128	14.875	53	14.875	46	14.875	31	14.875	41
14.9	129	14.9	65	14.9	29	14.9	35	14.9	49
14.925	119	14.925	63	14.925	32	14.925	34	14.925	37
14.95	120	14.95	65	14.95	36	14.95	40	14.95	53
14.975	117	14.975	59	14.975	26	14.975	40	14.975	45
15	133	15	60	15	35	15	48	15	40
15.025	108	15.025	70	15.025	40	15.025	43	15.025	40
15.05	124	15.05	55	15.05	32	15.05	28	15.05	51
15.075	106	15.075	61	15.075	25	15.075	47	15.075	33
15.1	114	15.1	64	15.1	48	15.1	47	15.1	49
15.125	117	15.125	58	15.125	29	15.125	37	15.125	38
15.15	129	15.15	59	15.15	32	15.15	38	15.15	43
15.175	134	15.175	59	15.175	34	15.175	36	15.175	34
15.2	116	15.2	51	15.2	37	15.2	39	15.2	41
15.225	113	15.225	81	15.225	24	15.225	37	15.225	30
15.25	127	15.25	70	15.25	41	15.25	33	15.25	37
15.275	109	15.275	60	15.275	49	15.275	44	15.275	46
15.3	122	15.3	67	15.3	41	15.3	31	15.3	37
15.325	132	15.325	72	15.325	29	15.325	26	15.325	45
15.35	108	15.35	58	15.35	45	15.35	24	15.35	40
15.375	109	15.375	64	15.375	28	15.375	26	15.375	38
15.4	126	15.4	59	15.4	29	15.4	40	15.4	40
15.425	100	15.425	55	15.425	32	15.425	42	15.425	53
15.45	110	15.45	49	15.45	27	15.45	42	15.45	42
15.475	116	15.475	55	15.475	26	15.475	44	15.475	33
15.5	111	15.5	58	15.5	22	15.5	29	15.5	35
15.525	99	15.525	52	15.525	29	15.525	30	15.525	44
15.55	110	15.55	71	15.55	40	15.55	35	15.55	36
15.575	86	15.575	64	15.575	29	15.575	24	15.575	37
15.6	111	15.6	57	15.6	27	15.6	34	15.6	40
15.625	102	15.625	62	15.625	17	15.625	31	15.625	46
15.65	88	15.65	52	15.65	22	15.65	33	15.65	35
15.675	108	15.675	62	15.675	32	15.675	27	15.675	40
15.7	80	15.7	55	15.7	39	15.7	32	15.7	32
15.725	107	15.725	52	15.725	33	15.725	31	15.725	44
15.75	110	15.75	59	15.75	29	15.75	26	15.75	31
15.775	98	15.775	68	15.775	28	15.775	34	15.775	38
15.8	107	15.8	48	15.8	28	15.8	29	15.8	32
15.825	107	15.825	55	15.825	24	15.825	34	15.825	42
15.85	115	15.85	54	15.85	28	15.85	39	15.85	41
15.875	97	15.875	68	15.875	24	15.875	36	15.875	39
15.9	117	15.9	44	15.9	34	15.9	33	15.9	36
15.925	105	15.925	66	15.925	27	15.925	27	15.925	31
15.95	108	15.95	52	15.95	25	15.95	34	15.95	39
15.975	91	15.975	55	15.975	33	15.975	28	15.975	40
16	91	16	61	16	17	16	33	16	39
16.025	100	16.025	51	16.025	25	16.025	42	16.025	39
16.05	97	16.05	49	16.05	37	16.05	31	16.05	37
16.075	89	16.075	47	16.075	23	16.075	39	16.075	39
16.1	99	16.1	54	16.1	26	16.1	27	16.1	41
16.125	108	16.125	40	16.125	29	16.125	34	16.125	29
16.15	97	16.15	66	16.15	24	16.15	39	16.15	37
16.175	107	16.175	46	16.175	32	16.175	34	16.175	35
16.2	94	16.2	48	16.2	17	16.2	33	16.2	30
16.225	103	16.225	58	16.225	31	16.225	41	16.225	38
16.25	90	16.25	56	16.25	18	16.25	38	16.25	38
16.275	94	16.275	57	16.275	21	16.275	23	16.275	40
16.3	95	16.3	44	16.3	30	16.3	30	16.3	31
16.325	107	16.325	48	16.325	30	16.325	35	16.325	35
16.35	89	16.35	55	16.35	30	16.35	33	16.35	25
16.375	107	16.375	56	16.375	26	16.375	41	16.375	40
16.4	91	16.4	40	16.4	15	16.4	29	16.4	34
16.425	85	16.425	58	16.425	21	16.425	25	16.425	35
16.45	83	16.45	56	16.45	26	16.45	29	16.45	33
16.475	87	16.475	52	16.475	36	16.475	44	16.475	26
16.5	98	16.5	70	16.5	21	16.5	36	16.5	40
16.525	95	16.525	50	16.525	32	16.525	37	16.525	29
16.55	104	16.55	46	16.55	31	16.55	32	16.55	28
16.575	89	16.575	59	16.575	31	16.575	43	16.575	26
16.6	99	16.6	51	16.6	19	16.6	20	16.6	29
16.625	94	16.625	45	16.625	25	16.625	25	16.625	30
16.65	108	16.65	47	16.65	19	16.65	26	16.65	28
16.675	98	16.675	49	16.675	21	16.675	26	16.675	31
16.7	94	16.7	49	16.7	21	16.7	26	16.7	36
16.725	95	16.725	46	16.725	10	16.725	28	16.725	30
16.75	91	16.75	53	16.75	19	16.75	28	16.75	32
16.775	87	16.775	45	16.775	18	16.775	28	16.775	34
16.8	94	16.8	46	16.8	20	16.8	33	16.8	44
16.825	92	16.825	41	16.825	28	16.825	30	16.825	33
16.85	87	16.85	45	16.85	21	16.85	30	16.85	23
16.875	96	16.875	43	16.875	30	16.875	26	16.875	38
16.9	94	16.9	49	16.9	31	16.9	24	16.9	25
16.925	76	16.925	54	16.925	21	16.925	24	16.925	29
16.95	97	16.95	43	16.95	26	16.95	34	16.95	29
16.975	96	16.975	49	16.975	19	16.975	28	16.975	32
17	99	17	47	17	15	17	22	17	32
17.025	90	17.025	43	17.025	19	17.025	20	17.025	24
17.05	83	17.05	41	17.05	21	17.05	19	17.05	31
17.075	75	17.075	51	17.075	25	17.075	32	17.075	29
17.1	104	17.1	46	17.1	34	17.1	22	17.1	20
17.125	107	17.125	47	17.125	17	17.125	26	17.125	30
17.15	79	17.15	31	17.15	21	17.15	27	17.15	34
17.175	88	17.175	45	17.175	23	17.175	22	17.175	25
17.2	86	17.2	35	17.2	15	17.2	24	17.2	26
17.225	88	17.225	33	17.225	12	17.225	25	17.225	29
17.25	84	17.25	42	17.25	26	17.25	29	17.25	25
17.275	70	17.275	36	17.275	18	17.275	21	17.275	24
17.3	87	17.3	39	17.3	24	17.3	29	17.3	33
17.325	88	17.325	46	17.325	25	17.325	29	17.325	32
17.35	91	17.35	40	17.35	25	17.35	22	17.35	31
17.375	82	17.375	56	17.375	19	17.375	28	17.375	28
17.4	68	17.4	45	17.4	24	17.4	28	17.4	24
17.425	86	17.425	35	17.425	20	17.425	16	17.425	18
17.45	82	17.45	27	17.45	19	17.45	18	17.45	21
17.475	83	17.475	45	17.475	22	17.475	25	17.475	32
17.5	92	17.5	40	17.5	17	17.5	24	17.5	30
17.525	83	17.525	50	17.525	17	17.525	23	17.525	23
17.55	79	17.55	44	17.55	17	17.55	18	17.55	27
17.575	72	17.575	31	17.575	18	17.575	20	17.575	27
17.6	84	17.6	59	17.6	20	17.6	25	17.6	13
17.625	75	17.625	32	17.625	24	17.625	31	17.625	22
17.65	92	17.65	39	17.65	23	17.65	36	17.65	28
17.675	93	17.675	52	17.675	19	17.675	24	17.675	21
17.7	73	17.7	33	17.7	15	17.7	15	17.7	24
17.725	76	17.725	45	17.725	17	17.725	20	17.725	22
17.75	70	17.75	45	17.75	31	17.75	20	17.75	35
17.775	60	17.775	32	17.775	15	17.775	25	17.775	17
17.8	72	17.8	41	17.8	16	17.8	26	17.8	26
17.825	76	17.825	37	17.825	25	17.825	25	17.825	19
17.85	86	17.85	41	17.85	18	17.85	21	17.85	21
17.875	68	17.875	48	17.875	23	17.875	26	17.875	20
17.9	93	17.9	31	17.9	22	17.9	24	17.9	27
17.925	75	17.925	36	17.925	19	17.925	23	17.925	27
17.95	67	17.95	47	17.95	16	17.95	24	17.95	29
17.975	81	17.975	51	17.975	22	17.975	20	17.975	25
18	69	18	32	18	15	18	21	18	25
18.025	71	18.025	30	18.025	22	18.025	20	18.025	31
18.05	67	18.05	41	18.05	21	18.05	29	18.05	30
18.075	64	18.075	42	18.075	11	18.075	24	18.075	23
18.1	77	18.1	31	18.1	21	18.1	15	18.1	21
18.125	79	18.125	38	18.125	24	18.125	34	18.125	19
18.15	67	18.15	45	18.15	9	18.15	17	18.15	15
18.175	87	18.175	34	18.175	23	18.175	20	18.175	20
18.2	76	18.2	37	18.2	13	18.2	18	18.2	30
18.225	79	18.225	45	18.225	17	18.225	19	18.225	19
18.25	73	18.25	44	18.25	19	18.25	22	18.25	25
18.275	75	18.275	35	18.275	13	18.275	32	18.275	29
18.3	86	18.3	36	18.3	15	18.3	16	18.3	25
18.325	68	18.325	37	18.325	15	18.325	26	18.325	33
18.35	61	18.35	34	18.35	11	18.35	21	18.35	19
18.375	82	18.375	37	18.375	20	18.375	19	18.375	18
18.4	91	18.4	37	18.4	19	18.4	27	18.4	20
18.425	69	18.425	48	18.425	22	18.425	21	18.425	22
18.45	81	18.45	33	18.45	20	18.45	15	18.45	22
18.475	97	18.475	40	18.475	12	18.475	24	18.475	26
18.5	72	18.5	27	18.5	20	18.5	24	18.5	33
18.525	75	18.525	48	18.525	19	18.525	15	18.525	24
18.55	71	18.55	34	18.55	15	18.55	18	18.55	19
18.575	66	18.575	37	18.575	21	18.575	26	18.575	22
18.6	70	18.6	40	18.6	16	18.6	14	18.6	18
18.625	67	18.625	29	18.625	21	18.625	27	18.625	19
18.65	68	18.65	32	18.65	18	18.65	26	18.65	25
18.675	77	18.675	44	18.675	9	18.675	17	18.675	11
18.7	76	18.7	44	18.7	19	18.7	21	18.7	26
18.725	57	18.725	28	18.725	16	18.725	21	18.725	22
18.75	52	18.75	38	18.75	17	18.75	19	18.75	23
18.775	68	18.775	39	18.775	21	18.775	14	18.775	11
18.8	75	18.8	20	18.8	9	18.8	11	18.8	21
18.825	81	18.825	32	18.825	14	18.825	16	18.825	14
18.85	69	18.85	46	18.85	14	18.85	17	18.85	19
18.875	74	18.875	33	18.875	21	18.875	16	18.875	21
18.9	67	18.9	33	18.9	16	18.9	22	18.9	20
18.925	73	18.925	40	18.925	10	18.925	13	18.925	22
18.95	78	18.95	29	18.95	15	18.95	12	18.95	16
18.975	71	18.975	32	18.975	14	18.975	21	18.975	27
19	60	19	35	19	19	19	24	19	21
19.025	58	19.025	30	19.025	16	19.025	19	19.025	14
19.05	73	19.05	34	19.05	19	19.05	18	19.05	19
19.075	61	19.075	35	19.075	15	19.075	23	19.075	14
19.1	54	19.1	37	19.1	13	19.1	20	19.1	21
19.125	58	19.125	36	19.125	15	19.125	17	19.125	23
19.15	75	19.15	38	19.15	19	19.15	19	19.15	18
19.175	60	19.175	31	19.175	10	19.175	26	19.175	17
19.2	59	19.2	40	19.2	17	19.2	19	19.2	18
19.225	57	19.225	26	19.225	16	19.225	17	19.225	14
19.25	77	19.25	42	19.25	9	19.25	10	19.25	5
19.275	72	19.275	35	19.275	16	19.275	19	19.275	16
19.3	80	19.3	28	19.3	13	19.3	14	19.3	26
19.325	58	19.325	33	19.325	7	19.325	19	19.325	16
19.35	63	19.35	33	19.35	14	19.35	20	19.35	15
19.375	59	19.375	23	19.375	19	19.375	13	19.375	11
19.4	64	19.4	35	19.4	19	19.4	17	19.4	15
19.425	67	19.425	23	19.425	26	19.425	21	19.425	18
19.45	53	19.45	32	19.45	22	19.45	20	19.45	24
19.475	81	19.475	25	19.475	12	19.475	14	19.475	17
19.5	56	19.5	33	19.5	10	19.5	17	19.5	19
19.525	50	19.525	30	19.525	13	19.525	16	19.525	12
19.55	60	19.55	34	19.55	14	19.55	22	19.55	16
19.575	46	19.575	39	19.575	19	19.575	18	19.575	13
19.6	54	19.6	32	19.6	22	19.6	19	19.6	18
19.625	64	19.625	28	19.625	11	19.625	17	19.625	12
19.65	72	19.65	39	19.65	11	19.65	14	19.65	21
19.675	56	19.675	27	19.675	16	19.675	13	19.675	29
19.7	62	19.7	35	19.7	10	19.7	17	19.7	18
19.725	74	19.725	30	19.725	21	19.725	23	19.725	26
19.75	76	19.75	31	19.75	10	19.75	11	19.75	19
19.775	54	19.775	38	19.775	11	19.775	23	19.775	17
19.8	67	19.8	36	19.8	14	19.8	16	19.8	17
19.825	63	19.825	28	19.825	10	19.825	16	19.825	11
19.85	62	19.85	29	19.85	8	19.85	12	19.85	15
19.875	57	19.875	28	19.875	8	19.875	21	19.875	17
19.9	59	19.9	29	19.9	21	19.9	11	19.9	18
19.925	55	19.925	30	19.925	12	19.925	18	19.925	13
19.95	55	19.95	33	19.95	14	19.95	12	19.95	18
19.975	61	19.975	24	19.975	11	19.975	17	19.975	20
20	62	20	23	20	17	20	17	20	20
20.025	71	20.025	23	20.025	6	20.025	17	20.025	9
20.05	59	20.05	38	20.05	18	20.05	16	20.05	18
20.075	57	20.075	30	20.075	13	20.075	14	20.075	17
20.1	58	20.1	24	20.1	17	20.1	20	20.1	23
20.125	66	20.125	28	20.125	11	20.125	18	20.125	18
20.15	60	20.15	29	20.15	14	20.15	13	20.15	17
20.175	47	20.175	16	20.175	15	20.175	13	20.175	21
20.2	59	20.2	33	20.2	10	20.2	12	20.2	12
20.225	62	20.225	33	20.225	15	20.225	15	20.225	12
20.25	60	20.25	30	20.25	10	20.25	16	20.25	25
20.275	59	20.275	23	20.275	11	20.275	15	20.275	16
20.3	49	20.3	40	20.3	10	20.3	17	20.3	23
20.325	65	20.325	30	20.325	9	20.325	11	20.325	21
20.35	60	20.35	28	20.35	13	20.35	20	20.35	16
20.375	70	20.375	30	20.375	12	20.375	23	20.375	8
20.4	57	20.4	32	20.4	19	20.4	11	20.4	14
20.425	57	20.425	23	20.425	12	20.425	14	20.425	16
20.45	58	20.45	23	20.45	16	20.45	18	20.45	17
20.475	63	20.475	36	20.475	17	20.475	9	20.475	16
20.5	52	20.5	35	20.5	14	20.5	23	20.5	17
20.525	53	20.525	24	20.525	12	20.525	17	20.525	15
20.55	48	20.55	25	20.55	11	20.55	14	20.55	15
20.575	57	20.575	31	20.575	9	20.575	11	20.575	12
20.6	62	20.6	21	20.6	12	20.6	18	20.6	14
20.625	61	20.625	29	20.625	9	20.625	17	20.625	12
20.65	45	20.65	29	20.65	16	20.65	14	20.65	23
20.675	53	20.675	24	20.675	11	20.675	8	20.675	15
20.7	61	20.7	32	20.7	6	20.7	10	20.7	10
20.725	70	20.725	27	20.725	18	20.725	12	20.725	22
20.75	56	20.75	33	20.75	12	20.75	3	20.75	13
20.775	58	20.775	26	20.775	10	20.775	12	20.775	14
20.8	51	20.8	22	20.8	13	20.8	10	20.8	12
20.825	61	20.825	33	20.825	21	20.825	12	20.825	16
20.85	53	20.85	28	20.85	8	20.85	11	20.85	14
20.875	53	20.875	27	20.875	11	20.875	11	20.875	14
20.9	58	20.9	28	20.9	9	20.9	9	20.9	14
20.925	69	20.925	27	20.925	10	20.925	17	20.925	16
20.95	60	20.95	30	20.95	12	20.95	9	20.95	9
20.975	36	20.975	17	20.975	8	20.975	12	20.975	12
21	60	21	33	21	16	21	10	21	15
21.025	56	21.025	40	21.025	9	21.025	10	21.025	17
21.05	56	21.05	21	21.05	12	21.05	20	21.05	11
21.075	55	21.075	28	21.075	7	21.075	18	21.075	7
21.1	61	21.1	29	21.1	12	21.1	17	21.1	10
21.125	49	21.125	26	21.125	7	21.125	9	21.125	14
21.15	53	21.15	26	21.15	15	21.15	11	21.15	17
21.175	59	21.175	21	21.175	17	21.175	13	21.175	16
21.2	55	21.2	21	21.2	17	21.2	18	21.2	10
21.225	51	21.225	25	21.225	19	21.225	14	21.225	14
21.25	56	21.25	24	21.25	17	21.25	14	21.25	19
21.275	54	21.275	28	21.275	14	21.275	17	21.275	22
21.3	44	21.3	19	21.3	10	21.3	11	21.3	18
21.325	38	21.325	18	21.325	11	21.325	13	21.325	10
21.35	58	21.35	20	21.35	14	21.35	16	21.35	19
21.375	47	21.375	26	21.375	12	21.375	10	21.375	14
21.4	52	21.4	23	21.4	3	21.4	9	21.4	14
21.425	41	21.425	25	21.425	18	21.425	16	21.425	10
21.45	49	21.45	26	21.45	13	21.45	13	21.45	7
21.475	59	21.475	24	21.475	16	21.475	9	21.475	16
21.5	44	21.5	20	21.5	10	21.5	8	21.5	18
21.525	50	21.525	24	21.525	12	21.525	16	21.525	14
21.55	47	21.55	23	21.55	18	21.55	6	21.55	12
21.575	41	21.575	34	21.575	6	21.575	16	21.575	6
21.6	48	21.6	15	21.6	10	21.6	9	21.6	11
21.625	59	21.625	25	21.625	8	21.625	13	21.625	8
21.65	52	21.65	23	21.65	2	21.65	8	21.65	15
21.675	44	21.675	23	21.675	8	21.675	11	21.675	21
21.7	47	21.7	24	21.7	9	21.7	10	21.7	13
21.725	42	21.725	17	21.725	9	21.725	7	21.725	23
21.75	59	21.75	25	21.75	13	21.75	10	21.75	9
21.775	48	21.775	18	21.775	9	21.775	13	21.775	13
21.8	45	21.8	25	21.8	8	21.8	6	21.8	20
21.825	45	21.825	30	21.825	14	21.825	14	21.825	12
21.85	43	21.85	26	21.85	10	21.85	12	21.85	10
21.875	45	21.875	21	21.875	16	21.875	10	21.875	12
21.9	48	21.9	20	21.9	15	21.9	13	21.9	15
21.925	44	21.925	25	21.925	9	21.925	5	21.925	16
21.95	39	21.95	22	21.95	9	21.95	9	21.95	15
21.975	43	21.975	21	21.975	9	21.975	8	21.975	11
22	43	22	25	22	4	22	12	22	17
22.025	58	22.025	23	22.025	13	22.025	8	22.025	14
22.05	41	22.05	28	22.05	12	22.05	15	22.05	16
22.075	33	22.075	27	22.075	11	22.075	12	22.075	15
22.1	54	22.1	22	22.1	8	22.1	12	22.1	13
22.125	37	22.125	17	22.125	14	22.125	15	22.125	9
22.15	48	22.15	29	22.15	7	22.15	9	22.15	9
22.175	45	22.175	23	22.175	15	22.175	15	22.175	19
22.2	53	22.2	26	22.2	9	22.2	8	22.2	12
22.225	38	22.225	21	22.225	8	22.225	11	22.225	9
22.25	48	22.25	16	22.25	10	22.25	13	22.25	8
22.275	53	22.275	24	22.275	6	22.275	13	22.275	12
22.3	47	22.3	30	22.3	6	22.3	10	22.3	8
22.325	53	22.325	27	22.325	6	22.325	10	22.325	14
22.35	49	22.35	22	22.35	13	22.35	4	22.35	9
22.375	47	22.375	29	22.375	8	22.375	8	22.375	8
22.4	48	22.4	20	22.4	11	22.4	4	22.4	14
22.425	43	22.425	22	22.425	12	22.425	14	22.425	12
22.45	49	22.45	22	22.45	11	22.45	19	22.45	13
22.475	50	22.475	28	22.475	10	22.475	14	22.475	11
22.5	40	22.5	31	22.5	9	22.5	16	22.5	17
22.525	53	22.525	23	22.525	9	22.525	9	22.525	6
22.55	50	22.55	21	22.55	6	22.55	7	22.55	9
22.575	39	22.575	29	22.575	7	22.575	7	22.575	14
22.6	38	22.6	22	22.6	11	22.6	12	22.6	14
22.625	47	22.625	18	22.625	13	22.625	9	22.625	13
22.65	44	22.65	21	22.65	12	22.65	16	22.65	18
22.675	43	22.675	20	22.675	8	22.675	8	22.675	13
22.7	42	22.7	19	22.7	9	22.7	12	22.7	10
22.725	47	22.725	22	22.725	15	22.725	9	22.725	7
22.75	47	22.75	24	22.75	7	22.75	6	22.75	12
22.775	36	22.775	28	22.775	7	22.775	9	22.775	10
22.8	45	22.8	31	22.8	9	22.8	9	22.8	12
22.825	32	22.825	22	22.825	9	22.825	11	22.825	14
22.85	61	22.85	21	22.85	8	22.85	13	22.85	11
22.875	41	22.875	23	22.875	5	22.875	12	22.875	5
22.9	41	22.9	21	22.9	7	22.9	11	22.9	10
22.925	41	22.925	23	22.925	7	22.925	7	22.925	12
22.95	43	22.95	16	22.95	4	22.95	11	22.95	11
22.975	55	22.975	26	22.975	9	22.975	11	22.975	12
23	39	23	32	23	10	23	11	23	13
23.025	42	23.025	27	23.025	15	23.025	12	23.025	7
23.05	49	23.05	17	23.05	13	23.05	7	23.05	7
23.075	40	23.075	13	23.075	12	23.075	11	23.075	7
23.1	49	23.1	15	23.1	8	23.1	6	23.1	9
23.125	39	23.125	13	23.125	10	23.125	14	23.125	12
23.15	40	23.15	28	23.15	9	23.15	9	23.15	6
23.175	30	23.175	24	23.175	8	23.175	8	23.175	13
23.2	36	23.2	18	23.2	14	23.2	5	23.2	6
23.225	51	23.225	16	23.225	9	23.225	12	23.225	16
23.25	39	23.25	11	23.25	14	23.25	13	23.25	10
23.275	48	23.275	20	23.275	4	23.275	13	23.275	8
23.3	37	23.3	15	23.3	8	23.3	14	23.3	7
23.325	28	23.325	25	23.325	7	23.325	12	23.325	4
23.35	41	23.35	24	23.35	5	23.35	7	23.35	10
23.375	39	23.375	23	23.375	7	23.375	8	23.375	10
23.4	42	23.4	18	23.4	10	23.4	9	23.4	14
23.425	39	23.425	21	23.425	12	23.425	11	23.425	12
23.45	41	23.45	13	23.45	8	23.45	12	23.45	11
23.475	48	23.475	23	23.475	4	23.475	6	23.475	15
23.5	36	23.5	21	23.5	16	23.5	14	23.5	13
23.525	27	23.525	27	23.525	6	23.525	13	23.525	10
23.55	42	23.55	26	23.55	8	23.55	5	23.55	7
23.575	43	23.575	10	23.575	7	23.575	9	23.575	6
23.6	38	23.6	18	23.6	8	23.6	13	23.6	14
23.625	31	23.625	16	23.625	14	23.625	9	23.625	14
23.65	42	23.65	20	23.65	2	23.65	13	23.65	10
23.675	32	23.675	18	23.675	11	23.675	12	23.675	5
23.7	40	23.7	19	23.7	8	23.7	9	23.7	9
23.725	44	23.725	22	23.725	9	23.725	6	23.725	7
23.75	43	23.75	15	23.75	2	23.75	9	23.75	10
23.775	31	23.775	20	23.775	8	23.775	7	23.775	12
23.8	40	23.8	20	23.8	9	23.8	6	23.8	11
23.825	31	23.825	14	23.825	10	23.825	8	23.825	7
23.85	42	23.85	17	23.85	7	23.85	5	23.85	11
23.875	39	23.875	17	23.875	3	23.875	7	23.875	12
23.9	43	23.9	27	23.9	7	23.9	11	23.9	13
23.925	29	23.925	18	23.925	12	23.925	8	23.925	11
23.95	41	23.95	19	23.95	6	23.95	8	23.95	7
23.975	33	23.975	20	23.975	11	23.975	8	23.975	7
24	41	24	20	24	1	24	8	24	7
24.025	37	24.025	16	24.025	9	24.025	7	24.025	5
24.05	32	24.05	19	24.05	9	24.05	7	24.05	11
24.075	28	24.075	21	24.075	10	24.075	6	24.075	6
24.1	28	24.1	18	24.1	5	24.1	6	24.1	18
24.125	32	24.125	20	24.125	9	24.125	10	24.125	7
24.15	40	24.15	23	24.15	14	24.15	10	24.15	7
24.175	39	24.175	17	24.175	2	24.175	7	24.175	7
24.2	43	24.2	21	24.2	4	24.2	6	24.2	10
24.225	40	24.225	17	24.225	8	24.225	10	24.225	10
24.25	28	24.25	21	24.25	7	24.25	7	24.25	11
24.275	41	24.275	19	24.275	7	24.275	8	24.275	10
24.3	41	24.3	11	24.3	13	24.3	6	24.3	13
24.325	42	24.325	23	24.325	4	24.325	10	24.325	11
24.35	36	24.35	15	24.35	9	24.35	9	24.35	9
24.375	38	24.375	12	24.375	10	24.375	11	24.375	3
24.4	45	24.4	22	24.4	12	24.4	5	24.4	13
24.425	41	24.425	16	24.425	8	24.425	4	24.425	6
24.45	35	24.45	24	24.45	6	24.45	7	24.45	14
24.475	38	24.475	16	24.475	12	24.475	5	24.475	6
24.5	29	24.5	20	24.5	5	24.5	10	24.5	12
24.525	30	24.525	16	24.525	6	24.525	7	24.525	4
24.55	34	24.55	14	24.55	9	24.55	5	24.55	9
24.575	38	24.575	19	24.575	9	24.575	8	24.575	8
24.6	30	24.6	17	24.6	10	24.6	7	24.6	6
24.625	30	24.625	19	24.625	9	24.625	7	24.625	7
24.65	34	24.65	13	24.65	12	24.65	4	24.65	8
24.675	40	24.675	17	24.675	8	24.675	11	24.675	10
24.7	38	24.7	23	24.7	2	24.7	6	24.7	8
24.725	37	24.725	16	24.725	4	24.725	10	24.725	6
24.75	45	24.75	19	24.75	5	24.75	9	24.75	13
24.775	37	24.775	21	24.775	9	24.775	8	24.775	8
24.8	41	24.8	17	24.8	11	24.8	5	24.8	6
24.825	32	24.825	16	24.825	6	24.825	10	24.825	10
24.85	41	24.85	30	24.85	5	24.85	7	24.85	9
24.875	40	24.875	19	24.875	10	24.875	8	24.875	11
24.9	29	24.9	18	24.9	7	24.9	11	24.9	6
24.925	28	24.925	21	24.925	5	24.925	8	24.925	9
24.95	30	24.95	14	24.95	3	24.95	6	24.95	9
24.975	25	24.975	14	24.975	8	24.975	6	24.975	5
25	31	25	16	25	7	25	14	25	14
25.025	39	25.025	16	25.025	11	25.025	7	25.025	3
25.05	29	25.05	12	25.05	4	25.05	5	25.05	15
25.075	40	25.075	20	25.075	5	25.075	6	25.075	6
25.1	34	25.1	19	25.1	7	25.1	3	25.1	13
25.125	36	25.125	17	25.125	14	25.125	6	25.125	5
25.15	33	25.15	20	25.15	7	25.15	5	25.15	5
25.175	37	25.175	13	25.175	6	25.175	13	25.175	7
25.2	33	25.2	20	25.2	7	25.2	7	25.2	5
25.225	28	25.225	18	25.225	5	25.225	10	25.225	5
25.25	34	25.25	16	25.25	7	25.25	7	25.25	10
25.275	25	25.275	15	25.275	13	25.275	4	25.275	5
25.3	36	25.3	16	25.3	4	25.3	7	25.3	6
25.325	32	25.325	16	25.325	7	25.325	10	25.325	5
25.35	36	25.35	22	25.35	5	25.35	4	25.35	5
25.375	36	25.375	17	25.375	9	25.375	6	25.375	5
25.4	40	25.4	22	25.4	7	25.4	6	25.4	4
25.425	41	25.425	20	25.425	7	25.425	8	25.425	6
25.45	27	25.45	23	25.45	8	25.45	8	25.45	5
25.475	41	25.475	11	25.475	8	25.475	9	25.475	7
25.5	29	25.5	17	25.5	3	25.5	7	25.5	8
25.525	30	25.525	13	25.525	10	25.525	9	25.525	14
25.55	25	25.55	13	25.55	7	25.55	2	25.55	12
25.575	20	25.575	14	25.575	5	25.575	4	25.575	7
25.6	23	25.6	19	25.6	8	25.6	9	25.6	9
25.625	33	25.625	13	25.625	4	25.625	9	25.625	4
25.65	32	25.65	17	25.65	6	25.65	9	25.65	12
25.675	35	25.675	18	25.675	11	25.675	9	25.675	2
25.7	40	25.7	11	25.7	7	25.7	4	25.7	5
25.725	28	25.725	19	25.725	4	25.725	10	25.725	14
25.75	23	25.75	20	25.75	5	25.75	7	25.75	5
25.775	23	25.775	17	25.775	7	25.775	6	25.775	6
25.8	28	25.8	16	25.8	9	25.8	4	25.8	8
25.825	33	25.825	23	25.825	4	25.825	7	25.825	20
25.85	36	25.85	18	25.85	7	25.85	3	25.85	10
25.875	28	25.875	17	25.875	7	25.875	10	25.875	16
25.9	42	25.9	15	25.9	2	25.9	7	25.9	8
25.925	37	25.925	7	25.925	4	25.925	11	25.925	7
25.95	32	25.95	13	25.95	7	25.95	6	25.95	14
25.975	36	25.975	22	25.975	6	25.975	5	25.975	4
26	26	26	9	26	6	26	7	26	9
26.025	33	26.025	12	26.025	11	26.025	2	26.025	5
26.05	32	26.05	13	26.05	9	26.05	4	26.05	7
26.075	32	26.075	20	26.075	7	26.075	6	26.075	9
26.1	22	26.1	10	26.1	8	26.1	8	26.1	10
26.125	38	26.125	18	26.125	8	26.125	7	26.125	11
26.15	35	26.15	10	26.15	11	26.15	5	26.15	5
26.175	31	26.175	13	26.175	7	26.175	7	26.175	9
26.2	33	26.2	19	26.2	6	26.2	2	26.2	6
26.225	19	26.225	11	26.225	5	26.225	3	26.225	6
26.25	29	26.25	10	26.25	4	26.25	5	26.25	8
26.275	17	26.275	14	26.275	3	26.275	8	26.275	7
26.3	35	26.3	14	26.3	4	26.3	13	26.3	5
26.325	28	26.325	14	26.325	4	26.325	5	26.325	7
26.35	29	26.35	14	26.35	7	26.35	6	26.35	7
26.375	31	26.375	18	26.375	4	26.375	7	26.375	7
26.4	29	26.4	15	26.4	6	26.4	11	26.4	3
26.425	32	26.425	9	26.425	4	26.425	6	26.425	6
26.45	26	26.45	20	26.45	5	26.45	3	26.45	8
26.475	35	26.475	7	26.475	2	26.475	4	26.475	7
26.5	23	26.5	21	26.5	6	26.5	5	26.5	8
26.525	25	26.525	15	26.525	3	26.525	6	26.525	10
26.55	19	26.55	14	26.55	10	26.55	3	26.55	5
26.575	29	26.575	22	26.575	5	26.575	1	26.575	2
26.6	23	26.6	14	26.6	5	26.6	4	26.6	9
26.625	21	26.625	21	26.625	3	26.625	7	26.625	5
26.65	24	26.65	16	26.65	6	26.65	2	26.65	9
26.675	35	26.675	12	26.675	10	26.675	7	26.675	11
26.7	29	26.7	13	26.7	4	26.7	7	26.7	8
26.725	36	26.725	12	26.725	8	26.725	11	26.725	9
26.75	29	26.75	15	26.75	9	26.75	6	26.75	4
26.775	22	26.775	14	26.775	5	26.775	7	26.775	9
26.8	25	26.8	15	26.8	5	26.8	3	26.8	7
26.825	35	26.825	15	26.825	4	26.825	8	26.825	5
26.85	26	26.85	19	26.85	3	26.85	4	26.85	5
26.875	23	26.875	12	26.875	4	26.875	4	26.875	6
26.9	28	26.9	20	26.9	4	26.9	1	26.9	8
26.925	25	26.925	11	26.925	10	26.925	7	26.925	7
26.95	28	26.95	15	26.95	2	26.95	2	26.95	9
26.975	25	26.975	18	26.975	2	26.975	8	26.975	4
27	31	27	14	27	10	27	3	27	8
27.025	30	27.025	12	27.025	1	27.025	4	27.025	3
27.05	28	27.05	12	27.05	7	27.05	3	27.05	6
27.075	23	27.075	16	27.075	6	27.075	7	27.075	11
27.1	23	27.1	16	27.1	6	27.1	6	27.1	5
27.125	31	27.125	14	27.125	5	27.125	10	27.125	9
27.15	25	27.15	12	27.15	6	27.15	8	27.15	10
27.175	26	27.175	18	27.175	9	27.175	10	27.175	4
27.2	24	27.2	9	27.2	1	27.2	7	27.2	6
27.225	27	27.225	20	27.225	7	27.225	6	27.225	14
27.25	20	27.25	23	27.25	9	27.25	9	27.25	5
27.275	28	27.275	10	27.275	7	27.275	5	27.275	9
27.3	28	27.3	16	27.3	9	27.3	7	27.3	9
27.325	32	27.325	12	27.325	7	27.325	3	27.325	6
27.35	15	27.35	15	27.35	5	27.35	8	27.35	8
27.375	36	27.375	19	27.375	7	27.375	7	27.375	11
27.4	25	27.4	18	27.4	6	27.4	6	27.4	3
27.425	28	27.425	13	27.425	7	27.425	6	27.425	10
27.45	24	27.45	11	27.45	6	27.45	13	27.45	10
27.475	18	27.475	12	27.475	4	27.475	6	27.475	3
27.5	31	27.5	15	27.5	6	27.5	5	27.5	4
27.525	43	27.525	11	27.525	7	27.525	3	27.525	4
27.55	27	27.55	16	27.55	2	27.55	6	27.55	8
27.575	22	27.575	16	27.575	4	27.575	6	27.575	8
27.6	27	27.6	8	27.6	6	27.6	7	27.6	3
27.625	25	27.625	22	27.625	2	27.625	7	27.625	11
27.65	27	27.65	13	27.65	3	27.65	8	27.65	11
27.675	25	27.675	13	27.675	8	27.675	4	27.675	5
27.7	26	27.7	13	27.7	6	27.7	5	27.7	5
27.725	27	27.725	16	27.725	6	27.725	3	27.725	8
27.75	26	27.75	11	27.75	6	27.75	9	27.75	6
27.775	28	27.775	13	27.775	4	27.775	6	27.775	8
27.8	30	27.8	17	27.8	8	27.8	4	27.8	6
27.825	24	27.825	10	27.825	8	27.825	5	27.825	8
27.85	21	27.85	19	27.85	2	27.85	5	27.85	7
27.875	23	27.875	10	27.875	4	27.875	3	27.875	10
27.9	36	27.9	13	27.9	6	27.9	5	27.9	9
27.925	38	27.925	14	27.925	5	27.925	4	27.925	8
27.95	32	27.95	12	27.95	4	27.95	7	27.95	6
27.975	25	27.975	13	27.975	4	27.975	3	27.975	4
28	24	28	12	28	2	28	6	28	8
28.025	31	28.025	18	28.025	7	28.025	1	28.025	3
28.05	21	28.05	18	28.05	4	28.05	3	28.05	7
28.075	25	28.075	15	28.075	10	28.075	4	28.075	1
28.1	33	28.1	19	28.1	3	28.1	9	28.1	6
28.125	27	28.125	18	28.125	4	28.125	4	28.125	7
28.15	27	28.15	14	28.15	4	28.15	6	28.15	4
28.175	33	28.175	12	28.175	6	28.175	6	28.175	10
28.2	21	28.2	12	28.2	5	28.2	4	28.2	3
28.225	22	28.225	15	28.225	6	28.225	4	28.225	4
28.25	21	28.25	8	28.25	8	28.25	7	28.25	5
28.275	22	28.275	9	28.275	3	28.275	3	28.275	3
28.3	28	28.3	16	28.3	8	28.3	5	28.3	4
28.325	25	28.325	10	28.325	2	28.325	5	28.325	6
28.35	27	28.35	8	28.35	5	28.35	4	28.35	7
28.375	25	28.375	15	28.375	6	28.375	5	28.375	8
28.4	27	28.4	10	28.4	8	28.4	6	28.4	10
28.425	19	28.425	14	28.425	6	28.425	4	28.425	6
28.45	23	28.45	13	28.45	4	28.45	2	28.45	7
28.475	22	28.475	11	28.475	6	28.475	5	28.475	3
28.5	20	28.5	13	28.5	5	28.5	6	28.5	7
28.525	20	28.525	14	28.525	3	28.525	9	28.525	6
28.55	25	28.55	12	28.55	4	28.55	7	28.55	4
28.575	27	28.575	8	28.575	2	28.575	5	28.575	9
28.6	20	28.6	7	28.6	4	28.6	3	28.6	9
28.625	23	28.625	12	28.625	0	28.625	2	28.625	7
28.65	19	28.65	16	28.65	6	28.65	3	28.65	2
28.675	18	28.675	9	28.675	6	28.675	5	28.675	8
28.7	27	28.7	13	28.7	5	28.7	5	28.7	5
28.725	25	28.725	13	28.725	10	28.725	5	28.725	7
28.75	35	28.75	15	28.75	4	28.75	3	28.75	10
28.775	18	28.775	10	28.775	8	28.775	5	28.775	13
28.8	29	28.8	10	28.8	5	28.8	3	28.8	8
28.825	28	28.825	13	28.825	3	28.825	5	28.825	3
28.85	22	28.85	13	28.85	4	28.85	1	28.85	3
28.875	22	28.875	13	28.875	2	28.875	5	28.875	7
28.9	20	28.9	10	28.9	4	28.9	5	28.9	6
28.925	24	28.925	15	28.925	4	28.925	4	28.925	2
28.95	16	28.95	12	28.95	2	28.95	6	28.95	10
28.975	22	28.975	10	28.975	2	28.975	2	28.975	5
29	28	29	16	29	8	29	3	29	6
29.025	25	29.025	16	29.025	5	29.025	2	29.025	4
29.05	20	29.05	17	29.05	9	29.05	5	29.05	7
29.075	28	29.075	13	29.075	0	29.075	1	29.075	4
29.1	28	29.1	7	29.1	8	29.1	5	29.1	7
29.125	9	29.125	13	29.125	9	29.125	7	29.125	4
29.15	22	29.15	14	29.15	7	29.15	4	29.15	5
29.175	21	29.175	14	29.175	8	29.175	3	29.175	3
29.2	27	29.2	16	29.2	9	29.2	4	29.2	4
29.225	18	29.225	5	29.225	5	29.225	7	29.225	5
29.25	20	29.25	14	29.25	6	29.25	4	29.25	5
29.275	18	29.275	10	29.275	5	29.275	4	29.275	4
29.3	18	29.3	17	29.3	2	29.3	4	29.3	8
29.325	25	29.325	9	29.325	3	29.325	9	29.325	2
29.35	19	29.35	16	29.35	3	29.35	3	29.35	4
29.375	18	29.375	8	29.375	4	29.375	5	29.375	5
29.4	22	29.4	9	29.4	2	29.4	3	29.4	8
29.425	16	29.425	8	29.425	3	29.425	5	29.425	2
29.45	25	29.45	14	29.45	2	29.45	3	29.45	3
29.475	18	29.475	15	29.475	2	29.475	2	29.475	4
29.5	26	29.5	12	29.5	2	29.5	6	29.5	7
29.525	25	29.525	7	29.525	4	29.525	8	29.525	5
29.55	17	29.55	9	29.55	4	29.55	4	29.55	2
29.575	27	29.575	9	29.575	3	29.575	1	29.575	4
29.6	15	29.6	9	29.6	5	29.6	4	29.6	5
29.625	26	29.625	5	29.625	3	29.625	5	29.625	5
29.65	16	29.65	16	29.65	1	29.65	5	29.65	7
29.675	16	29.675	9	29.675	2	29.675	3	29.675	4
29.7	22	29.7	13	29.7	7	29.7	4	29.7	3
29.725	17	29.725	16	29.725	3	29.725	4	29.725	3
29.75	20	29.75	9	29.75	2	29.75	3	29.75	5
29.775	18	29.775	14	29.775	2	29.775	2	29.775	2
29.8	22	29.8	12	29.8	7	29.8	3	29.8	6
29.825	19	29.825	9	29.825	3	29.825	2	29.825	7
29.85	26	29.85	7	29.85	6	29.85	3	29.85	5
29.875	21	29.875	5	29.875	3	29.875	3	29.875	6
29.9	24	29.9	10	29.9	9	29.9	6	29.9	9
29.925	19	29.925	6	29.925	2	29.925	6	29.925	4
29.95	17	29.95	8	29.95	3	29.95	2	29.95	4
29.975	22	29.975	13	29.975	3	29.975	3	29.975	8
30	27	30	20	30	2	30	1	30	4
30.025	20	30.025	7	30.025	10	30.025	4	30.025	2
30.05	19	30.05	9	30.05	8	30.05	4	30.05	7
30.075	21	30.075	9	30.075	3	30.075	3	30.075	5
30.1	23	30.1	4	30.1	6	30.1	3	30.1	3
30.125	12	30.125	11	30.125	4	30.125	1	30.125	4
30.15	17	30.15	11	30.15	3	30.15	7	30.15	8
30.175	19	30.175	10	30.175	4	30.175	2	30.175	7
30.2	19	30.2	11	30.2	10	30.2	4	30.2	5
30.225	17	30.225	9	30.225	7	30.225	4	30.225	6
30.25	19	30.25	7	30.25	1	30.25	2	30.25	7
30.275	20	30.275	8	30.275	4	30.275	5	30.275	7
30.3	26	30.3	6	30.3	3	30.3	4	30.3	7
30.325	23	30.325	8	30.325	4	30.325	3	30.325	1
30.35	24	30.35	10	30.35	2	30.35	2	30.35	9
30.375	20	30.375	8	30.375	7	30.375	4	30.375	5
30.4	21	30.4	9	30.4	6	30.4	5	30.4	2
30.425	27	30.425	7	30.425	7	30.425	6	30.425	8
30.45	29	30.45	7	30.45	3	30.45	5	30.45	6
30.475	15	30.475	9	30.475	3	30.475	4	30.475	2
30.5	22	30.5	14	30.5	5	30.5	6	30.5	2
30.525	13	30.525	14	30.525	5	30.525	0	30.525	7
30.55	22	30.55	16	30.55	5	30.55	4	30.55	4
30.575	24	30.575	16	30.575	4	30.575	6	30.575	2
30.6	24	30.6	12	30.6	5	30.6	5	30.6	8
30.625	22	30.625	5	30.625	1	30.625	8	30.625	4
30.65	17	30.65	16	30.65	3	30.65	3	30.65	4
30.675	13	30.675	16	30.675	5	30.675	1	30.675	3
30.7	26	30.7	11	30.7	5	30.7	4	30.7	4
30.725	27	30.725	14	30.725	5	30.725	6	30.725	3
30.75	24	30.75	15	30.75	1	30.75	4	30.75	4
30.775	19	30.775	8	30.775	9	30.775	6	30.775	5
30.8	19	30.8	9	30.8	2	30.8	5	30.8	2
30.825	14	30.825	11	30.825	1	30.825	3	30.825	6
30.85	17	30.85	12	30.85	1	30.85	1	30.85	3
30.875	15	30.875	6	30.875	2	30.875	7	30.875	1
30.9	19	30.9	4	30.9	5	30.9	1	30.9	2
30.925	31	30.925	6	30.925	3	30.925	2	30.925	7
30.95	18	30.95	7	30.95	4	30.95	2	30.95	5
30.975	19	30.975	12	30.975	3	30.975	3	30.975	4
31	22	31	10	31	4	31	5	31	4
31.025	22	31.025	13	31.025	2	31.025	5	31.025	3
31.05	19	31.05	16	31.05	8	31.05	1	31.05	10
31.075	30	31.075	11	31.075	0	31.075	0	31.075	5
31.1	25	31.1	8	31.1	3	31.1	8	31.1	4
31.125	14	31.125	12	31.125	4	31.125	3	31.125	4
31.15	25	31.15	11	31.15	2	31.15	5	31.15	4
31.175	20	31.175	5	31.175	8	31.175	4	31.175	3
31.2	17	31.2	8	31.2	6	31.2	2	31.2	7
31.225	22	31.225	7	31.225	2	31.225	3	31.225	2
31.25	21	31.25	13	31.25	4	31.25	3	31.25	7
31.275	25	31.275	8	31.275	6	31.275	3	31.275	7
31.3	20	31.3	8	31.3	3	31.3	2	31.3	2
31.325	18	31.325	9	31.325	7	31.325	3	31.325	1
31.35	18	31.35	8	31.35	3	31.35	4	31.35	1
31.375	17	31.375	10	31.375	3	31.375	5	31.375	2
31.4	25	31.4	8	31.4	5	31.4	4	31.4	3
31.425	16	31.425	8	31.425	7	31.425	5	31.425	6
31.45	19	31.45	7	31.45	4	31.45	8	31.45	5
31.475	22	31.475	11	31.475	4	31.475	6	31.475	2
31.5	23	31.5	15	31.5	4	31.5	2	31.5	3
31.525	20	31.525	7	31.525	2	31.525	5	31.525	9
31.55	28	31.55	15	31.55	5	31.55	8	31.55	4
31.575	18	31.575	11	31.575	3	31.575	7	31.575	3
31.6	14	31.6	13	31.6	6	31.6	3	31.6	7
31.625	11	31.625	16	31.625	2	31.625	1	31.625	0
31.65	24	31.65	14	31.65	6	31.65	3	31.65	4
31.675	22	31.675	10	31.675	4	31.675	2	31.675	8
31.7	25	31.7	3	31.7	2	31.7	4	31.7	5
31.725	21	31.725	5	31.725	4	31.725	3	31.725	5
31.75	24	31.75	4	31.75	3	31.75	3	31.75	8
31.775	18	31.775	7	31.775	4	31.775	4	31.775	3
31.8	14	31.8	8	31.8	3	31.8	4	31.8	4
31.825	23	31.825	10	31.825	5	31.825	4	31.825	5
31.85	11	31.85	20	31.85	2	31.85	2	31.85	3
31.875	19	31.875	12	31.875	4	31.875	0	31.875	3
31.9	19	31.9	11	31.9	2	31.9	5	31.9	2
31.925	13	31.925	7	31.925	3	31.925	0	31.925	3
31.95	20	31.95	12	31.95	3	31.95	3	31.95	1
31.975	15	31.975	10	31.975	2	31.975	3	31.975	5
32	23	32	8	32	1	32	3	32	2
32.025	17	32.025	8	32.025	4	32.025	5	32.025	3
32.05	17	32.05	8	32.05	2	32.05	4	32.05	4
32.075	21	32.075	15	32.075	3	32.075	2	32.075	7
32.1	18	32.1	4	32.1	6	32.1	2	32.1	4
32.125	12	32.125	9	32.125	2	32.125	6	32.125	0
32.15	21	32.15	16	32.15	3	32.15	2	32.15	1
32.175	18	32.175	9	32.175	1	32.175	3	32.175	3
32.2	18	32.2	12	32.2	5	32.2	4	32.2	6
32.225	22	32.225	7	32.225	1	32.225	3	32.225	7
32.25	19	32.25	13	32.25	1	32.25	8	32.25	2
32.275	12	32.275	13	32.275	1	32.275	3	32.275	6
32.3	20	32.3	6	32.3	1	32.3	4	32.3	3
32.325	13	32.325	6	32.325	1	32.325	1	32.325	6
32.35	8	32.35	10	32.35	3	32.35	5	32.35	7
32.375	17	32.375	7	32.375	4	32.375	7	32.375	6
32.4	12	32.4	10	32.4	3	32.4	4	32.4	8
32.425	14	32.425	9	32.425	4	32.425	3	32.425	4
32.45	18	32.45	10	32.45	5	32.45	2	32.45	4
32.475	23	32.475	3	32.475	4	32.475	5	32.475	3
32.5	19	32.5	12	32.5	6	32.5	2	32.5	10
32.525	19	32.525	7	32.525	3	32.525	2	32.525	4
32.55	20	32.55	11	32.55	2	32.55	3	32.55	3
32.575	16	32.575	8	32.575	2	32.575	1	32.575	1
32.6	16	32.6	14	32.6	4	32.6	4	32.6	3
32.625	15	32.625	8	32.625	2	32.625	2	32.625	2
32.65	7	32.65	10	32.65	1	32.65	5	32.65	3
32.675	18	32.675	12	32.675	3	32.675	1	32.675	7
32.7	14	32.7	7	32.7	7	32.7	2	32.7	4
32.725	16	32.725	7	32.725	3	32.725	4	32.725	4
32.75	19	32.75	6	32.75	1	32.75	5	32.75	1
32.775	16	32.775	3	32.775	1	32.775	3	32.775	3
32.8	20	32.8	4	32.8	3	32.8	6	32.8	6
32.825	18	32.825	8	32.825	3	32.825	1	32.825	1
32.85	25	32.85	10	32.85	0	32.85	4	32.85	1
32.875	20	32.875	5	32.875	3	32.875	3	32.875	0
32.9	19	32.9	11	32.9	4	32.9	3	32.9	2
32.925	12	32.925	9	32.925	5	32.925	4	32.925	2
32.95	9	32.95	6	32.95	1	32.95	2	32.95	4
32.975	17	32.975	7	32.975	6	32.975	3	32.975	2
33	11	33	9	33	5	33	7	33	4
33.025	12	33.025	10	33.025	1	33.025	3	33.025	3
33.05	19	33.05	7	33.05	5	33.05	3	33.05	6
33.075	13	33.075	6	33.075	1	33.075	2	33.075	3
33.1	22	33.1	18	33.1	4	33.1	4	33.1	1
33.125	16	33.125	10	33.125	3	33.125	0	33.125	7
33.15	19	33.15	14	33.15	5	33.15	5	33.15	3
33.175	17	33.175	11	33.175	3	33.175	9	33.175	5
33.2	13	33.2	6	33.2	1	33.2	6	33.2	3
33.225	14	33.225	5	33.225	5	33.225	0	33.225	5
33.25	10	33.25	7	33.25	4	33.25	3	33.25	3
33.275	19	33.275	9	33.275	6	33.275	3	33.275	7
33.3	15	33.3	11	33.3	4	33.3	4	33.3	4
33.325	10	33.325	16	33.325	3	33.325	0	33.325	6
33.35	16	33.35	15	33.35	3	33.35	1	33.35	5
33.375	18	33.375	10	33.375	8	33.375	4	33.375	4
33.4	22	33.4	9	33.4	5	33.4	0	33.4	1
33.425	14	33.425	9	33.425	3	33.425	4	33.425	1
33.45	9	33.45	13	33.45	6	33.45	4	33.45	2
33.475	16	33.475	14	33.475	2	33.475	6	33.475	0
33.5	19	33.5	12	33.5	3	33.5	6	33.5	4
33.525	12	33.525	7	33.525	3	33.525	2	33.525	5
33.55	19	33.55	8	33.55	1	33.55	4	33.55	5
33.575	12	33.575	9	33.575	3	33.575	3	33.575	4
33.6	14	33.6	5	33.6	3	33.6	0	33.6	3
33.625	16	33.625	5	33.625	2	33.625	8	33.625	3
33.65	13	33.65	16	33.65	1	33.65	1	33.65	1
33.675	20	33.675	10	33.675	4	33.675	2	33.675	6
33.7	16	33.7	9	33.7	4	33.7	1	33.7	1
33.725	16	33.725	5	33.725	3	33.725	4	33.725	2
33.75	17	33.75	11	33.75	3	33.75	5	33.75	2
33.775	11	33.775	11	33.775	3	33.775	4	33.775	1
33.8	17	33.8	12	33.8	8	33.8	2	33.8	1
33.825	15	33.825	13	33.825	0	33.825	4	33.825	3
33.85	15	33.85	8	33.85	3	33.85	1	33.85	6
33.875	16	33.875	10	33.875	2	33.875	1	33.875	4
33.9	11	33.9	7	33.9	1	33.9	4	33.9	4
33.925	14	33.925	9	33.925	4	33.925	0	33.925	7
33.95	12	33.95	10	33.95	2	33.95	3	33.95	1
33.975	17	33.975	11	33.975	4	33.975	5	33.975	2
34	15	34	15	34	8	34	4	34	3
34.025	14	34.025	16	34.025	4	34.025	4	34.025	3
34.05	16	34.05	3	34.05	2	34.05	6	34.05	7
34.075	18	34.075	12	34.075	3	34.075	3	34.075	6
34.1	10	34.1	11	34.1	2	34.1	2	34.1	2
34.125	13	34.125	9	34.125	2	34.125	0	34.125	3
34.15	16	34.15	16	34.15	1	34.15	4	34.15	3
34.175	18	34.175	12	34.175	2	34.175	1	34.175	4
34.2	15	34.2	6	34.2	7	34.2	4	34.2	5
34.225	15	34.225	5	34.225	3	34.225	2	34.225	3
34.25	13	34.25	7	34.25	0	34.25	4	34.25	1
34.275	11	34.275	6	34.275	2	34.275	4	34.275	2
34.3	15	34.3	8	34.3	2	34.3	1	34.3	0
34.325	18	34.325	6	34.325	1	34.325	4	34.325	1
34.35	14	34.35	7	34.35	5	34.35	2	34.35	3
34.375	16	34.375	8	34.375	5	34.375	4	34.375	5
34.4	10	34.4	5	34.4	6	34.4	1	34.4	4
34.425	16	34.425	5	34.425	1	34.425	1	34.425	4
34.45	22	34.45	6	34.45	6	34.45	3	34.45	4
34.475	10	34.475	9	34.475	4	34.475	3	34.475	6
34.5	15	34.5	6	34.5	1	34.5	2	34.5	5
34.525	16	34.525	12	34.525	3	34.525	1	34.525	6
34.55	15	34.55	14	34.55	1	34.55	3	34.55	2
34.575	20	34.575	9	34.575	3	34.575	1	34.575	0
34.6	10	34.6	13	34.6	8	34.6	5	34.6	0
34.625	15	34.625	8	34.625	1	34.625	2	34.625	1
34.65	8	34.65	9	34.65	2	34.65	2	34.65	5
34.675	12	34.675	8	34.675	3	34.675	6	34.675	3
34.7	11	34.7	4	34.7	2	34.7	3	34.7	4
34.725	12	34.725	9	34.725	5	34.725	1	34.725	6
34.75	10	34.75	10	34.75	2	34.75	2	34.75	0
34.775	14	34.775	4	34.775	7	34.775	3	34.775	3
34.8	17	34.8	6	34.8	1	34.8	4	34.8	3
34.825	14	34.825	15	34.825	4	34.825	2	34.825	4
34.85	13	34.85	5	34.85	3	34.85	2	34.85	7
34.875	12	34.875	11	34.875	1	34.875	1	34.875	3
34.9	17	34.9	8	34.9	5	34.9	5	34.9	3
34.925	10	34.925	4	34.925	3	34.925	3	34.925	6
34.95	12	34.95	8	34.95	4	34.95	2	34.95	4
34.975	21	34.975	10	34.975	5	34.975	2	34.975	3
35	20	35	10	35	2	35	4	35	3
35.025	14	35.025	7	35.025	3	35.025	4	35.025	2
35.05	19	35.05	16	35.05	2	35.05	2	35.05	1
35.075	11	35.075	8	35.075	3	35.075	2	35.075	2
35.1	7	35.1	10	35.1	1	35.1	3	35.1	3
35.125	15	35.125	10	35.125	4	35.125	4	35.125	1
35.15	16	35.15	7	35.15	5	35.15	2	35.15	1
35.175	17	35.175	11	35.175	6	35.175	3	35.175	1
35.2	16	35.2	9	35.2	2	35.2	3	35.2	3
35.225	11	35.225	8	35.225	0	35.225	3	35.225	2
35.25	16	35.25	3	35.25	3	35.25	1	35.25	2
35.275	11	35.275	13	35.275	5	35.275	5	35.275	2
35.3	19	35.3	7	35.3	2	35.3	1	35.3	1
35.325	11	35.325	7	35.325	3	35.325	4	35.325	5
35.35	10	35.35	9	35.35	2	35.35	4	35.35	5
35.375	22	35.375	9	35.375	5	35.375	3	35.375	4
35.4	15	35.4	14	35.4	5	35.4	2	35.4	3
35.425	20	35.425	3	35.425	2	35.425	3	35.425	4
35.45	15	35.45	4	35.45	1	35.45	4	35.45	3
35.475	9	35.475	4	35.475	4	35.475	1	35.475	2
35.5	18	35.5	3	35.5	0	35.5	1	35.5	0
35.525	10	35.525	12	35.525	3	35.525	1	35.525	0
35.55	15	35.55	12	35.55	4	35.55	5	35.55	2
35.575	13	35.575	8	35.575	5	35.575	0	35.575	5
35.6	12	35.6	14	35.6	4	35.6	3	35.6	5
35.625	22	35.625	11	35.625	3	35.625	5	35.625	5
35.65	11	35.65	5	35.65	4	35.65	2	35.65	6
35.675	11	35.675	12	35.675	3	35.675	3	35.675	2
35.7	12	35.7	11	35.7	4	35.7	4	35.7	2
35.725	16	35.725	9	35.725	3	35.725	1	35.725	3
35.75	20	35.75	8	35.75	2	35.75	2	35.75	0
35.775	11	35.775	12	35.775	0	35.775	5	35.775	4
35.8	19	35.8	7	35.8	1	35.8	1	35.8	1
35.825	14	35.825	8	35.825	2	35.825	5	35.825	1
35.85	14	35.85	12	35.85	2	35.85	3	35.85	3
35.875	13	35.875	11	35.875	6	35.875	0	35.875	7
35.9	18	35.9	5	35.9	3	35.9	3	35.9	3
35.925	13	35.925	9	35.925	1	35.925	2	35.925	1
35.95	13	35.95	4	35.95	2	35.95	1	35.95	3
35.975	12	35.975	7	35.975	3	35.975	2	35.975	1
36	7	36	7	36	1	36	7	36	2
36.025	11	36.025	3	36.025	2	36.025	4	36.025	2
36.05	14	36.05	12	36.05	0	36.05	3	36.05	2
36.075	4	36.075	11	36.075	2	36.075	5	36.075	3
36.1	11	36.1	11	36.1	0	36.1	0	36.1	1
36.125	8	36.125	8	36.125	1	36.125	1	36.125	4
36.15	11	36.15	9	36.15	3	36.15	1	36.15	1
36.175	16	36.175	13	36.175	0	36.175	5	36.175	4
36.2	12	36.2	9	36.2	4	36.2	1	36.2	4
36.225	11	36.225	5	36.225	3	36.225	3	36.225	1
36.25	9	36.25	6	36.25	7	36.25	1	36.25	6
36.275	12	36.275	12	36.275	0	36.275	4	36.275	5
36.3	10	36.3	8	36.3	6	36.3	5	36.3	2
36.325	14	36.325	8	36.325	1	36.325	2	36.325	4
36.35	17	36.35	8	36.35	3	36.35	5	36.35	1
36.375	12	36.375	6	36.375	2	36.375	3	36.375	5
36.4	12	36.4	5	36.4	0	36.4	3	36.4	1
36.425	11	36.425	5	36.425	2	36.425	0	36.425	1
36.45	13	36.45	6	36.45	5	36.45	0	36.45	2
36.475	12	36.475	10	36.475	2	36.475	4	36.475	2
36.5	10	36.5	15	36.5	4	36.5	2	36.5	3
36.525	10	36.525	5	36.525	1	36.525	2	36.525	1
36.55	10	36.55	7	36.55	3	36.55	4	36.55	3
36.575	13	36.575	11	36.575	1	36.575	2	36.575	4
36.6	12	36.6	3	36.6	4	36.6	3	36.6	1
36.625	4	36.625	8	36.625	4	36.625	1	36.625	6
36.65	14	36.65	8	36.65	1	36.65	0	36.65	2
36.675	17	36.675	4	36.675	2	36.675	2	36.675	2
36.7	11	36.7	9	36.7	1	36.7	2	36.7	3
36.725	12	36.725	14	36.725	2	36.725	2	36.725	0
36.75	15	36.75	10	36.75	2	36.75	1	36.75	4
36.775	13	36.775	3	36.775	0	36.775	3	36.775	2
36.8	13	36.8	8	36.8	4	36.8	5	36.8	4
36.825	13	36.825	9	36.825	2	36.825	2	36.825	4
36.85	13	36.85	11	36.85	3	36.85	3	36.85	2
36.875	13	36.875	5	36.875	2	36.875	0	36.875	4
36.9	16	36.9	9	36.9	1	36.9	0	36.9	2
36.925	10	36.925	8	36.925	3	36.925	2	36.925	7
36.95	13	36.95	5	36.95	1	36.95	4	36.95	5
36.975	16	36.975	5	36.975	1	36.975	3	36.975	0
37	9	37	6	37	4	37	0	37	1
37.025	15	37.025	4	37.025	3	37.025	4	37.025	2
37.05	6	37.05	7	37.05	0	37.05	1	37.05	3
37.075	13	37.075	6	37.075	1	37.075	3	37.075	2
37.1	18	37.1	10	37.1	3	37.1	4	37.1	2
37.125	10	37.125	9	37.125	5	37.125	2	37.125	3
37.15	16	37.15	9	37.15	3	37.15	3	37.15	4
37.175	11	37.175	13	37.175	1	37.175	3	37.175	7
37.2	10	37.2	12	37.2	3	37.2	1	37.2	0
37.225	15	37.225	6	37.225	1	37.225	3	37.225	5
37.25	16	37.25	6	37.25	1	37.25	8	37.25	2
37.275	19	37.275	7	37.275	1	37.275	3	37.275	2
37.3	12	37.3	8	37.3	4	37.3	0	37.3	5
37.325	13	37.325	12	37.325	7	37.325	1	37.325	4
37.35	15	37.35	9	37.35	1	37.35	2	37.35	3
37.375	11	37.375	5	37.375	1	37.375	2	37.375	1
37.4	12	37.4	10	37.4	2	37.4	3	37.4	2
37.425	8	37.425	5	37.425	2	37.425	3	37.425	1
37.45	12	37.45	3	37.45	5	37.45	1	37.45	5
37.475	13	37.475	5	37.475	3	37.475	5	37.475	3
37.5	5	37.5	5	37.5	2	37.5	6	37.5	1
37.525	7	37.525	7	37.525	0	37.525	0	37.525	3
37.55	15	37.55	7	37.55	3	37.55	1	37.55	1
37.575	11	37.575	4	37.575	4	37.575	4	37.575	1
37.6	12	37.6	8	37.6	5	37.6	2	37.6	6
37.625	14	37.625	4	37.625	2	37.625	1	37.625	0
37.65	7	37.65	7	37.65	3	37.65	2	37.65	2
37.675	8	37.675	12	37.675	1	37.675	4	37.675	1
37.7	14	37.7	9	37.7	2	37.7	2	37.7	3
37.725	16	37.725	4	37.725	2	37.725	0	37.725	3
37.75	7	37.75	5	37.75	3	37.75	2	37.75	1
37.775	8	37.775	10	37.775	5	37.775	1	37.775	8
37.8	13	37.8	7	37.8	5	37.8	6	37.8	4
37.825	17	37.825	10	37.825	3	37.825	1	37.825	3
37.85	7	37.85	8	37.85	2	37.85	2	37.85	4
37.875	8	37.875	12	37.875	2	37.875	0	37.875	6
37.9	10	37.9	7	37.9	2	37.9	0	37.9	5
37.925	14	37.925	7	37.925	2	37.925	4	37.925	3
37.95	11	37.95	8	37.95	1	37.95	4	37.95	4
37.975	9	37.975	5	37.975	6	37.975	2	37.975	1
38	14	38	8	38	3	38	2	38	3
38.025	12	38.025	8	38.025	2	38.025	2	38.025	3
38.05	11	38.05	7	38.05	0	38.05	7	38.05	3
38.075	16	38.075	7	38.075	0	38.075	0	38.075	2
38.1	8	38.1	5	38.1	5	38.1	6	38.1	2
38.125	13	38.125	5	38.125	0	38.125	2	38.125	4
38.15	9	38.15	2	38.15	3	38.15	0	38.15	4
38.175	18	38.175	8	38.175	5	38.175	1	38.175	2
38.2	10	38.2	2	38.2	2	38.2	2	38.2	0
38.225	9	38.225	6	38.225	4	38.225	4	38.225	3
38.25	14	38.25	6	38.25	1	38.25	4	38.25	2
38.275	6	38.275	5	38.275	2	38.275	4	38.275	0
38.3	9	38.3	9	38.3	3	38.3	1	38.3	2
38.325	5	38.325	4	38.325	0	38.325	3	38.325	5
38.35	12	38.35	7	38.35	3	38.35	2	38.35	4
38.375	9	38.375	5	38.375	4	38.375	3	38.375	1
38.4	12	38.4	6	38.4	4	38.4	3	38.4	2
38.425	11	38.425	5	38.425	0	38.425	0	38.425	4
38.45	8	38.45	8	38.45	2	38.45	0	38.45	2
38.475	15	38.475	10	38.475	2	38.475	3	38.475	2
38.5	7	38.5	4	38.5	1	38.5	1	38.5	2
38.525	9	38.525	1	38.525	2	38.525	0	38.525	1
38.55	20	38.55	3	38.55	3	38.55	5	38.55	4
38.575	10	38.575	4	38.575	4	38.575	1	38.575	2
38.6	13	38.6	9	38.6	1	38.6	2	38.6	0
38.625	4	38.625	4	38.625	4	38.625	2	38.625	2
38.65	5	38.65	7	38.65	2	38.65	1	38.65	3
38.675	12	38.675	7	38.675	4	38.675	2	38.675	2
38.7	13	38.7	4	38.7	3	38.7	2	38.7	3
38.725	9	38.725	7	38.725	5	38.725	2	38.725	4
38.75	7	38.75	7	38.75	3	38.75	1	38.75	3
38.775	10	38.775	10	38.775	4	38.775	1	38.775	3
38.8	7	38.8	5	38.8	2	38.8	6	38.8	0
38.825	13	38.825	7	38.825	3	38.825	2	38.825	2
38.85	6	38.85	6	38.85	2	38.85	3	38.85	2
38.875	4	38.875	16	38.875	4	38.875	3	38.875	1
38.9	10	38.9	10	38.9	5	38.9	2	38.9	2
38.925	12	38.925	9	38.925	3	38.925	5	38.925	1
38.95	13	38.95	7	38.95	4	38.95	2	38.95	2
38.975	10	38.975	12	38.975	3	38.975	2	38.975	1
39	12	39	5	39	2	39	2	39	2
39.025	6	39.025	6	39.025	4	39.025	2	39.025	3
39.05	7	39.05	6	39.05	4	39.05	2	39.05	2
39.075	11	39.075	8	39.075	2	39.075	3	39.075	6
39.1	13	39.1	4	39.1	7	39.1	1	39.1	1
39.125	7	39.125	2	39.125	2	39.125	5	39.125	3
39.15	13	39.15	11	39.15	1	39.15	2	39.15	1
39.175	10	39.175	5	39.175	3	39.175	2	39.175	1
39.2	11	39.2	12	39.2	0	39.2	3	39.2	0
39.225	8	39.225	9	39.225	2	39.225	2	39.225	3
39.25	3	39.25	4	39.25	2	39.25	4	39.25	3
39.275	4	39.275	6	39.275	4	39.275	0	39.275	1
39.3	11	39.3	16	39.3	0	39.3	1	39.3	0
39.325	9	39.325	9	39.325	3	39.325	1	39.325	0
39.35	10	39.35	5	39.35	3	39.35	1	39.35	1
39.375	11	39.375	6	39.375	1	39.375	1	39.375	3
39.4	10	39.4	12	39.4	2	39.4	4	39.4	1
39.425	15	39.425	5	39.425	4	39.425	2	39.425	5
39.45	11	39.45	13	39.45	0	39.45	1	39.45	2
39.475	8	39.475	4	39.475	3	39.475	2	39.475	2
39.5	5	39.5	1	39.5	4	39.5	1	39.5	2
39.525	14	39.525	3	39.525	3	39.525	4	39.525	2
39.55	9	39.55	7	39.55	2	39.55	1	39.55	2
39.575	11	39.575	3	39.575	1	39.575	0	39.575	8
39.6	9	39.6	7	39.6	4	39.6	6	39.6	0
39.625	8	39.625	6	39.625	5	39.625	0	39.625	3
39.65	10	39.65	8	39.65	2	39.65	1	39.65	2
39.675	11	39.675	9	39.675	2	39.675	3	39.675	2
39.7	4	39.7	7	39.7	3	39.7	3	39.7	1
39.725	9	39.725	2	39.725	4	39.725	1	39.725	3
39.75	9	39.75	7	39.75	1	39.75	4	39.75	2
39.775	14	39.775	14	39.775	3	39.775	1	39.775	4
39.8	6	39.8	6	39.8	5	39.8	0	39.8	4
39.825	15	39.825	7	39.825	4	39.825	1	39.825	2
39.85	16	39.85	4	39.85	3	39.85	2	39.85	3
39.875	8	39.875	4	39.875	3	39.875	4	39.875	4
39.9	11	39.9	10	39.9	4	39.9	1	39.9	3
39.925	6	39.925	2	39.925	2	39.925	1	39.925	4
39.95	19	39.95	10	39.95	2	39.95	3	39.95	2
39.975	9	39.975	7	39.975	2	39.975	3	39.975	3
40	9	40	11	40	3	40	4	40	3
40.025	12	40.025	5	40.025	0	40.025	1	40.025	3
40.05	11	40.05	7	40.05	1	40.05	1	40.05	1
40.075	14	40.075	6	40.075	5	40.075	3	40.075	4
40.1	13	40.1	7	40.1	3	40.1	0	40.1	0
40.125	12	40.125	8	40.125	2	40.125	2	40.125	2
40.15	8	40.15	4	40.15	3	40.15	1	40.15	4
40.175	15	40.175	6	40.175	2	40.175	1	40.175	4
40.2	11	40.2	8	40.2	2	40.2	1	40.2	6
40.225	7	40.225	8	40.225	1	40.225	1	40.225	1
40.25	12	40.25	7	40.25	2	40.25	5	40.25	1
40.275	12	40.275	6	40.275	2	40.275	4	40.275	2
40.3	8	40.3	8	40.3	0	40.3	3	40.3	0
40.325	13	40.325	7	40.325	2	40.325	3	40.325	1
40.35	6	40.35	6	40.35	3	40.35	2	40.35	4
40.375	7	40.375	6	40.375	4	40.375	2	40.375	2
40.4	9	40.4	8	40.4	0	40.4	3	40.4	2
40.425	4	40.425	5	40.425	4	40.425	4	40.425	0
40.45	8	40.45	3	40.45	0	40.45	1	40.45	2
40.475	6	40.475	9	40.475	2	40.475	1	40.475	4
40.5	13	40.5	3	40.5	4	40.5	1	40.5	4
40.525	10	40.525	3	40.525	3	40.525	0	40.525	2
40.55	8	40.55	7	40.55	0	40.55	0	40.55	3
40.575	9	40.575	5	40.575	4	40.575	4	40.575	1
40.6	11	40.6	5	40.6	3	40.6	1	40.6	1
40.625	6	40.625	10	40.625	4	40.625	1	40.625	0
40.65	11	40.65	8	40.65	1	40.65	2	40.65	3
40.675	8	40.675	9	40.675	4	40.675	0	40.675	0
40.7	7	40.7	5	40.7	0	40.7	3	40.7	1
40.725	8	40.725	3	40.725	3	40.725	3	40.725	3
40.75	9	40.75	5	40.75	3	40.75	3	40.75	2
40.775	4	40.775	2	40.775	2	40.775	2	40.775	3
40.8	9	40.8	5	40.8	3	40.8	1	40.8	6
40.825	10	40.825	9	40.825	0	40.825	0	40.825	1
40.85	13	40.85	5	40.85	1	40.85	1	40.85	2
40.875	12	40.875	3	40.875	1	40.875	1	40.875	3
40.9	3	40.9	11	40.9	2	40.9	1	40.9	1
40.925	11	40.925	5	40.925	1	40.925	1	40.925	3
40.95	10	40.95	7	40.95	4	40.95	1	40.95	3
40.975	12	40.975	8	40.975	0	40.975	1	40.975	1
41	7	41	8	41	1	41	4	41	1
41.025	6	41.025	11	41.025	3	41.025	5	41.025	2
41.05	9	41.05	6	41.05	3	41.05	1	41.05	1
41.075	9	41.075	6	41.075	0	41.075	1	41.075	2
41.1	6	41.1	6	41.1	3	41.1	3	41.1	5
41.125	9	41.125	4	41.125	1	41.125	1	41.125	0
41.15	5	41.15	6	41.15	3	41.15	2	41.15	1
41.175	5	41.175	7	41.175	4	41.175	2	41.175	2
41.2	10	41.2	5	41.2	3	41.2	2	41.2	1
41.225	6	41.225	3	41.225	3	41.225	1	41.225	2
41.25	9	41.25	6	41.25	2	41.25	0	41.25	3
41.275	8	41.275	7	41.275	4	41.275	1	41.275	2
41.3	7	41.3	3	41.3	3	41.3	4	41.3	0
41.325	15	41.325	4	41.325	2	41.325	2	41.325	4
41.35	10	41.35	6	41.35	3	41.35	3	41.35	4
41.375	9	41.375	10	41.375	1	41.375	0	41.375	3
41.4	4	41.4	5	41.4	1	41.4	3	41.4	1
41.425	15	41.425	9	41.425	0	41.425	3	41.425	4
41.45	7	41.45	11	41.45	5	41.45	0	41.45	3
41.475	5	41.475	4	41.475	1	41.475	4	41.475	5
41.5	12	41.5	9	41.5	3	41.5	4	41.5	1
41.525	9	41.525	3	41.525	3	41.525	2	41.525	5
41.55	3	41.55	6	41.55	2	41.55	1	41.55	3
41.575	9	41.575	3	41.575	5	41.575	1	41.575	1
41.6	10	41.6	2	41.6	4	41.6	3	41.6	3
41.625	6	41.625	6	41.625	2	41.625	0	41.625	1
41.65	14	41.65	8	41.65	4	41.65	1	41.65	2
41.675	10	41.675	6	41.675	2	41.675	0	41.675	5
41.7	7	41.7	9	41.7	4	41.7	1	41.7	1
41.725	7	41.725	10	41.725	0	41.725	2	41.725	1
41.75	8	41.75	7	41.75	3	41.75	1	41.75	4
41.775	9	41.775	5	41.775	1	41.775	2	41.775	6
41.8	6	41.8	3	41.8	0	41.8	1	41.8	4
41.825	8	41.825	10	41.825	1	41.825	2	41.825	5
41.85	8	41.85	8	41.85	2	41.85	1	41.85	3
41.875	4	41.875	7	41.875	3	41.875	0	41.875	0
41.9	5	41.9	4	41.9	3	41.9	0	41.9	0
41.925	4	41.925	9	41.925	4	41.925	1	41.925	1
41.95	9	41.95	4	41.95	4	41.95	2	41.95	1
41.975	6	41.975	6	41.975	2	41.975	2	41.975	4
42	9	42	7	42	1	42	3	42	2
42.025	8	42.025	12	42.025	4	42.025	2	42.025	1
42.05	7	42.05	6	42.05	2	42.05	2	42.05	2
42.075	10	42.075	5	42.075	0	42.075	0	42.075	2
42.1	9	42.1	9	42.1	2	42.1	2	42.1	4
42.125	7	42.125	8	42.125	3	42.125	1	42.125	3
42.15	6	42.15	5	42.15	1	42.15	1	42.15	3
42.175	3	42.175	7	42.175	2	42.175	2	42.175	0
42.2	5	42.2	6	42.2	5	42.2	2	42.2	4
42.225	16	42.225	5	42.225	2	42.225	0	42.225	0
42.25	7	42.25	2	42.25	3	42.25	0	42.25	3
42.275	9	42.275	6	42.275	5	42.275	1	42.275	3
42.3	9	42.3	2	42.3	2	42.3	2	42.3	1
42.325	3	42.325	1	42.325	2	42.325	2	42.325	2
42.35	10	42.35	3	42.35	3	42.35	1	42.35	1
42.375	9	42.375	8	42.375	1	42.375	0	42.375	4
42.4	11	42.4	13	42.4	2	42.4	1	42.4	3
42.425	13	42.425	10	42.425	2	42.425	2	42.425	4
42.45	8	42.45	8	42.45	1	42.45	2	42.45	3
42.475	9	42.475	11	42.475	2	42.475	1	42.475	2
42.5	12	42.5	6	42.5	5	42.5	0	42.5	2
42.525	9	42.525	1	42.525	2	42.525	3	42.525	4
42.55	10	42.55	6	42.55	1	42.55	1	42.55	1
42.575	8	42.575	8	42.575	3	42.575	0	42.575	1
42.6	11	42.6	6	42.6	1	42.6	0	42.6	2
42.625	9	42.625	8	42.625	0	42.625	0	42.625	4
42.65	8	42.65	7	42.65	3	42.65	2	42.65	3
42.675	10	42.675	5	42.675	2	42.675	0	42.675	1
42.7	3	42.7	7	42.7	0	42.7	1	42.7	1
42.725	8	42.725	4	42.725	1	42.725	3	42.725	1
42.75	9	42.75	4	42.75	0	42.75	1	42.75	0
42.775	6	42.775	9	42.775	2	42.775	3	42.775	1
42.8	7	42.8	5	42.8	0	42.8	1	42.8	2
42.825	6	42.825	6	42.825	0	42.825	2	42.825	6
42.85	12	42.85	4	42.85	3	42.85	0	42.85	2
42.875	5	42.875	6	42.875	1	42.875	1	42.875	3
42.9	8	42.9	5	42.9	2	42.9	4	42.9	2
42.925	3	42.925	5	42.925	5	42.925	2	42.925	1
42.95	8	42.95	8	42.95	0	42.95	2	42.95	2
42.975	5	42.975	8	42.975	2	42.975	2	42.975	1
43	9	43	7	43	3	43	1	43	3
43.025	5	43.025	7	43.025	4	43.025	0	43.025	1
43.05	12	43.05	7	43.05	1	43.05	1	43.05	3
43.075	7	43.075	3	43.075	3	43.075	2	43.075	1
43.1	7	43.1	6	43.1	2	43.1	2	43.1	2
43.125	15	43.125	7	43.125	3	43.125	1	43.125	1
43.15	7	43.15	6	43.15	5	43.15	3	43.15	4
43.175	5	43.175	5	43.175	0	43.175	3	43.175	3
43.2	10	43.2	5	43.2	2	43.2	0	43.2	1
43.225	9	43.225	7	43.225	1	43.225	3	43.225	1
43.25	7	43.25	3	43.25	3	43.25	1	43.25	2
43.275	3	43.275	8	43.275	3	43.275	1	43.275	4
43.3	10	43.3	4	43.3	1	43.3	1	43.3	1
43.325	7	43.325	7	43.325	1	43.325	0	43.325	1
43.35	12	43.35	9	43.35	1	43.35	3	43.35	2
43.375	3	43.375	12	43.375	0	43.375	3	43.375	4
43.4	5	43.4	9	43.4	0	43.4	2	43.4	2
43.425	5	43.425	9	43.425	3	43.425	3	43.425	2
43.45	8	43.45	7	43.45	4	43.45	1	43.45	3
43.475	5	43.475	6	43.475	1	43.475	1	43.475	2
43.5	7	43.5	11	43.5	2	43.5	1	43.5	1
43.525	5	43.525	8	43.525	5	43.525	2	43.525	3
43.55	10	43.55	7	43.55	3	43.55	4	43.55	3
43.575	11	43.575	8	43.575	1	43.575	2	43.575	1
43.6	14	43.6	5	43.6	2	43.6	1	43.6	3
43.625	6	43.625	6	43.625	3	43.625	2	43.625	0
43.65	7	43.65	6	43.65	2	43.65	1	43.65	1
43.675	8	43.675	7	43.675	4	43.675	1	43.675	0
43.7	9	43.7	4	43.7	3	43.7	2	43.7	1
43.725	4	43.725	6	43.725	3	43.725	1	43.725	1
43.75	12	43.75	11	43.75	1	43.75	0	43.75	0
43.775	9	43.775	5	43.775	1	43.775	1	43.775	3
43.8	5	43.8	5	43.8	1	43.8	3	43.8	0
43.825	10	43.825	8	43.825	2	43.825	1	43.825	4
43.85	10	43.85	10	43.85	4	43.85	2	43.85	3
43.875	7	43.875	7	43.875	3	43.875	1	43.875	2
43.9	8	43.9	5	43.9	2	43.9	3	43.9	2
43.925	11	43.925	11	43.925	4	43.925	3	43.925	2
43.95	12	43.95	10	43.95	4	43.95	2	43.95	3
43.975	8	43.975	10	43.975	1	43.975	2	43.975	2
44	10	44	5	44	2	44	2	44	2
44.025	8	44.025	9	44.025	1	44.025	1	44.025	3
44.05	12	44.05	1	44.05	1	44.05	0	44.05	1
44.075	12	44.075	6	44.075	0	44.075	0	44.075	2
44.1	9	44.1	7	44.1	2	44.1	2	44.1	2
44.125	6	44.125	1	44.125	1	44.125	1	44.125	2
44.15	5	44.15	3	44.15	0	44.15	1	44.15	0
44.175	15	44.175	2	44.175	3	44.175	1	44.175	2
44.2	12	44.2	7	44.2	1	44.2	3	44.2	3
44.225	4	44.225	6	44.225	2	44.225	0	44.225	0
44.25	6	44.25	7	44.25	1	44.25	1	44.25	1
44.275	9	44.275	8	44.275	2	44.275	0	44.275	2
44.3	10	44.3	7	44.3	3	44.3	0	44.3	0
44.325	8	44.325	8	44.325	2	44.325	2	44.325	1
44.35	5	44.35	10	44.35	2	44.35	3	44.35	4
44.375	4	44.375	9	44.375	1	44.375	1	44.375	4
44.4	9	44.4	6	44.4	0	44.4	2	44.4	1
44.425	9	44.425	5	44.425	2	44.425	1	44.425	2
44.45	3	44.45	7	44.45	2	44.45	2	44.45	1
44.475	10	44.475	7	44.475	4	44.475	3	44.475	3
44.5	10	44.5	7	44.5	2	44.5	0	44.5	2
44.525	4	44.525	5	44.525	4	44.525	0	44.525	3
44.55	5	44.55	6	44.55	2	44.55	2	44.55	2
44.575	5	44.575	5	44.575	2	44.575	2	44.575	0
44.6	6	44.6	7	44.6	0	44.6	1	44.6	1
44.625	9	44.625	7	44.625	1	44.625	2	44.625	3
44.65	8	44.65	6	44.65	2	44.65	3	44.65	2
44.675	9	44.675	4	44.675	1	44.675	2	44.675	5
44.7	11	44.7	9	44.7	3	44.7	0	44.7	0
44.725	8	44.725	9	44.725	2	44.725	1	44.725	2
44.75	6	44.75	10	44.75	3	44.75	6	44.75	5
44.775	8	44.775	5	44.775	2	44.775	1	44.775	1
44.8	12	44.8	4	44.8	3	44.8	6	44.8	5
44.825	4	44.825	6	44.825	2	44.825	2	44.825	2
44.85	5	44.85	6	44.85	0	44.85	0	44.85	2
44.875	6	44.875	6	44.875	3	44.875	5	44.875	4
44.9	7	44.9	8	44.9	2	44.9	1	44.9	2
44.925	8	44.925	6	44.925	5	44.925	1	44.925	2
44.95	6	44.95	10	44.95	2	44.95	3	44.95	2
44.975	12	44.975	4	44.975	1	44.975	4	44.975	3
45	5	45	7	45	3	45	0	45	2
45.025	2	45.025	9	45.025	0	45.025	2	45.025	0
45.05	9	45.05	5	45.05	1	45.05	0	45.05	0
45.075	5	45.075	9	45.075	1	45.075	0	45.075	1
45.1	5	45.1	6	45.1	2	45.1	1	45.1	1
45.125	5	45.125	10	45.125	1	45.125	0	45.125	4
45.15	6	45.15	7	45.15	2	45.15	3	45.15	4
45.175	4	45.175	2	45.175	2	45.175	1	45.175	1
45.2	1	45.2	7	45.2	3	45.2	1	45.2	1
45.225	11	45.225	9	45.225	1	45.225	1	45.225	6
45.25	6	45.25	2	45.25	1	45.25	1	45.25	1
45.275	6	45.275	4	45.275	1	45.275	6	45.275	1
45.3	5	45.3	6	45.3	1	45.3	2	45.3	1
45.325	7	45.325	9	45.325	2	45.325	0	45.325	2
45.35	5	45.35	4	45.35	1	45.35	0	45.35	0
45.375	7	45.375	8	45.375	1	45.375	0	45.375	4
45.4	4	45.4	7	45.4	2	45.4	2	45.4	1
45.425	9	45.425	8	45.425	1	45.425	1	45.425	2
45.45	7	45.45	4	45.45	2	45.45	1	45.45	1
45.475	10	45.475	1	45.475	4	45.475	2	45.475	1
45.5	9	45.5	6	45.5	2	45.5	3	45.5	0
45.525	3	45.525	6	45.525	1	45.525	2	45.525	0
45.55	10	45.55	12	45.55	2	45.55	1	45.55	2
45.575	5	45.575	6	45.575	1	45.575	3	45.575	5
45.6	11	45.6	9	45.6	1	45.6	1	45.6	0
45.625	3	45.625	8	45.625	2	45.625	1	45.625	3
45.65	8	45.65	9	45.65	2	45.65	2	45.65	0
45.675	3	45.675	9	45.675	4	45.675	2	45.675	3
45.7	4	45.7	2	45.7	2	45.7	1	45.7	2
45.725	11	45.725	5	45.725	0	45.725	2	45.725	2
45.75	8	45.75	6	45.75	1	45.75	2	45.75	2
45.775	7	45.775	2	45.775	0	45.775	0	45.775	3
45.8	3	45.8	5	45.8	2	45.8	3	45.8	0
45.825	9	45.825	7	45.825	1	45.825	0	45.825	1
45.85	9	45.85	6	45.85	3	45.85	4	45.85	1
45.875	10	45.875	6	45.875	1	45.875	3	45.875	2
45.9	6	45.9	6	45.9	2	45.9	1	45.9	1
45.925	10	45.925	3	45.925	3	45.925	5	45.925	1
45.95	7	45.95	5	45.95	2	45.95	3	45.95	2
45.975	4	45.975	3	45.975	0	45.975	1	45.975	0
46	7	46	5	46	3	46	0	46	0
46.025	5	46.025	9	46.025	2	46.025	1	46.025	3
46.05	7	46.05	5	46.05	3	46.05	1	46.05	0
46.075	6	46.075	4	46.075	0	46.075	2	46.075	0
46.1	8	46.1	8	46.1	1	46.1	0	46.1	1
46.125	9	46.125	4	46.125	2	46.125	2	46.125	0
46.15	3	46.15	5	46.15	1	46.15	0	46.15	1
46.175	5	46.175	5	46.175	2	46.175	1	46.175	0
46.2	8	46.2	6	46.2	1	46.2	3	46.2	1
46.225	10	46.225	3	46.225	3	46.225	1	46.225	1
46.25	5	46.25	6	46.25	1	46.25	1	46.25	1
46.275	4	46.275	9	46.275	3	46.275	0	46.275	1
46.3	4	46.3	7	46.3	3	46.3	2	46.3	1
46.325	8	46.325	6	46.325	5	46.325	2	46.325	2
46.35	3	46.35	2	46.35	4	46.35	5	46.35	2
46.375	2	46.375	4	46.375	2	46.375	0	46.375	2
46.4	9	46.4	2	46.4	3	46.4	4	46.4	2
46.425	5	46.425	7	46.425	0	46.425	1	46.425	1
46.45	9	46.45	4	46.45	2	46.45	0	46.45	4
46.475	6	46.475	3	46.475	2	46.475	2	46.475	0
46.5	4	46.5	4	46.5	3	46.5	1	46.5	4
46.525	10	46.525	4	46.525	3	46.525	0	46.525	3
46.55	9	46.55	4	46.55	3	46.55	1	46.55	1
46.575	7	46.575	6	46.575	0	46.575	1	46.575	2
46.6	8	46.6	3	46.6	1	46.6	0	46.6	2
46.625	5	46.625	10	46.625	1	46.625	0	46.625	0
46.65	7	46.65	4	46.65	0	46.65	2	46.65	4
46.675	8	46.675	5	46.675	1	46.675	1	46.675	0
46.7	5	46.7	2	46.7	0	46.7	1	46.7	2
46.725	8	46.725	7	46.725	2	46.725	3	46.725	1
46.75	6	46.75	4	46.75	4	46.75	1	46.75	3
46.775	6	46.775	2	46.775	4	46.775	1	46.775	0
46.8	8	46.8	8	46.8	3	46.8	0	46.8	4
46.825	5	46.825	2	46.825	2	46.825	3	46.825	0
46.85	3	46.85	6	46.85	1	46.85	1	46.85	2
46.875	8	46.875	5	46.875	2	46.875	3	46.875	3
46.9	8	46.9	4	46.9	1	46.9	1	46.9	2
46.925	6	46.925	8	46.925	4	46.925	0	46.925	2
46.95	4	46.95	4	46.95	3	46.95	0	46.95	4
46.975	7	46.975	9	46.975	1	46.975	1	46.975	0
47	11	47	4	47	3	47	1	47	0
47.025	4	47.025	3	47.025	0	47.025	0	47.025	3
47.05	9	47.05	4	47.05	2	47.05	2	47.05	2
47.075	7	47.075	7	47.075	2	47.075	0	47.075	2
47.1	12	47.1	8	47.1	0	47.1	0	47.1	2
47.125	7	47.125	8	47.125	3	47.125	1	47.125	1
47.15	8	47.15	5	47.15	4	47.15	1	47.15	1
47.175	6	47.175	5	47.175	3	47.175	1	47.175	1
47.2	4	47.2	6	47.2	5	47.2	3	47.2	3
47.225	7	47.225	8	47.225	1	47.225	3	47.225	1
47.25	8	47.25	4	47.25	1	47.25	1	47.25	2
47.275	6	47.275	6	47.275	5	47.275	0	47.275	1
47.3	6	47.3	6	47.3	2	47.3	3	47.3	2
47.325	3	47.325	5	47.325	2	47.325	1	47.325	4
47.35	12	47.35	4	47.35	2	47.35	3	47.35	2
47.375	13	47.375	6	47.375	3	47.375	1	47.375	1
47.4	9	47.4	3	47.4	0	47.4	3	47.4	1
47.425	7	47.425	2	47.425	3	47.425	1	47.425	1
47.45	3	47.45	8	47.45	0	47.45	0	47.45	1
47.475	7	47.475	5	47.475	2	47.475	1	47.475	3
47.5	10	47.5	3	47.5	3	47.5	1	47.5	1
47.525	6	47.525	4	47.525	2	47.525	7	47.525	3
47.55	6	47.55	4	47.55	1	47.55	2	47.55	3
47.575	6	47.575	6	47.575	1	47.575	3	47.575	1
47.6	10	47.6	5	47.6	1	47.6	0	47.6	2
47.625	4	47.625	4	47.625	0	47.625	2	47.625	0
47.65	5	47.65	3	47.65	5	47.65	0	47.65	0
47.675	10	47.675	6	47.675	0	47.675	1	47.675	1
47.7	6	47.7	3	47.7	1	47.7	1	47.7	0
47.725	6	47.725	5	47.725	1	47.725	2	47.725	1
47.75	4	47.75	8	47.75	1	47.75	3	47.75	3
47.775	6	47.775	2	47.775	0	47.775	1	47.775	2
47.8	5	47.8	4	47.8	2	47.8	1	47.8	1
47.825	7	47.825	8	47.825	3	47.825	1	47.825	2
47.85	9	47.85	3	47.85	4	47.85	0	47.85	1
47.875	3	47.875	7	47.875	1	47.875	1	47.875	2
47.9	6	47.9	4	47.9	0	47.9	2	47.9	3
47.925	5	47.925	5	47.925	6	47.925	1	47.925	2
47.95	4	47.95	2	47.95	0	47.95	0	47.95	0
47.975	6	47.975	5	47.975	4	47.975	1	47.975	0
48	4	48	3	48	1	48	0	48	1
48.025	5	48.025	5	48.025	2	48.025	1	48.025	7
48.05	8	48.05	5	48.05	2	48.05	2	48.05	1
48.075	6	48.075	2	48.075	0	48.075	0	48.075	2
48.1	5	48.1	6	48.1	3	48.1	1	48.1	2
48.125	13	48.125	5	48.125	3	48.125	2	48.125	2
48.15	6	48.15	4	48.15	3	48.15	3	48.15	2
48.175	4	48.175	2	48.175	1	48.175	0	48.175	2
48.2	5	48.2	2	48.2	1	48.2	0	48.2	2
48.225	5	48.225	7	48.225	4	48.225	0	48.225	1
48.25	8	48.25	8	48.25	3	48.25	3	48.25	1
48.275	9	48.275	4	48.275	5	48.275	3	48.275	1
48.3	9	48.3	5	48.3	3	48.3	0	48.3	3
48.325	8	48.325	11	48.325	2	48.325	3	48.325	4
48.35	3	48.35	8	48.35	1	48.35	2	48.35	0
48.375	5	48.375	7	48.375	1	48.375	1	48.375	0
48.4	4	48.4	4	48.4	1	48.4	1	48.4	1
48.425	4	48.425	2	48.425	0	48.425	0	48.425	1
48.45	10	48.45	3	48.45	2	48.45	1	48.45	3
48.475	6	48.475	5	48.475	1	48.475	3	48.475	3
48.5	3	48.5	4	48.5	1	48.5	2	48.5	3
48.525	4	48.525	5	48.525	2	48.525	2	48.525	1
48.55	4	48.55	7	48.55	2	48.55	1	48.55	0
48.575	6	48.575	11	48.575	3	48.575	1	48.575	1
48.6	4	48.6	8	48.6	3	48.6	0	48.6	1
48.625	8	48.625	5	48.625	4	48.625	1	48.625	1
48.65	7	48.65	3	48.65	2	48.65	0	48.65	1
48.675	4	48.675	4	48.675	2	48.675	2	48.675	3
48.7	7	48.7	5	48.7	2	48.7	1	48.7	1
48.725	4	48.725	4	48.725	3	48.725	3	48.725	3
48.75	11	48.75	4	48.75	2	48.75	1	48.75	1
48.775	7	48.775	9	48.775	2	48.775	1	48.775	1
48.8	3	48.8	3	48.8	1	48.8	2	48.8	1
48.825	5	48.825	6	48.825	0	48.825	1	48.825	1
48.85	5	48.85	6	48.85	1	48.85	3	48.85	2
48.875	6	48.875	4	48.875	0	48.875	0	48.875	2
48.9	7	48.9	5	48.9	1	48.9	1	48.9	2
48.925	9	48.925	4	48.925	1	48.925	1	48.925	2
48.95	7	48.95	5	48.95	2	48.95	0	48.95	1
48.975	8	48.975	7	48.975	0	48.975	1	48.975	1
49	3	49	5	49	2	49	2	49	1
49.025	7	49.025	4	49.025	0	49.025	2	49.025	1
49.05	6	49.05	2	49.05	2	49.05	1	49.05	3
49.075	8	49.075	7	49.075	2	49.075	2	49.075	2
49.1	4	49.1	6	49.1	5	49.1	1	49.1	2
49.125	3	49.125	3	49.125	1	49.125	3	49.125	2
49.15	5	49.15	5	49.15	2	49.15	2	49.15	4
49.175	7	49.175	8	49.175	0	49.175	3	49.175	3
49.2	5	49.2	3	49.2	4	49.2	2	49.2	1
49.225	3	49.225	8	49.225	0	49.225	0	49.225	2
49.25	7	49.25	3	49.25	0	49.25	3	49.25	3
49.275	5	49.275	6	49.275	0	49.275	2	49.275	0
49.3	7	49.3	7	49.3	3	49.3	4	49.3	2
49.325	7	49.325	2	49.325	1	49.325	2	49.325	1
49.35	8	49.35	4	49.35	4	49.35	3	49.35	0
49.375	6	49.375	5	49.375	1	49.375	0	49.375	4
49.4	12	49.4	6	49.4	0	49.4	1	49.4	3
49.425	5	49.425	6	49.425	3	49.425	3	49.425	1
49.45	5	49.45	7	49.45	0	49.45	0	49.45	2
49.475	5	49.475	2	49.475	3	49.475	1	49.475	3
49.5	4	49.5	3	49.5	2	49.5	5	49.5	2
49.525	8	49.525	8	49.525	1	49.525	0	49.525	3
49.55	8	49.55	12	49.55	1	49.55	4	49.55	3
49.575	5	49.575	4	49.575	2	49.575	2	49.575	1
49.6	7	49.6	2	49.6	0	49.6	0	49.6	1
49.625	4	49.625	3	49.625	2	49.625	0	49.625	2
49.65	6	49.65	6	49.65	2	49.65	2	49.65	0
49.675	2	49.675	3	49.675	1	49.675	1	49.675	1
49.7	4	49.7	4	49.7	0	49.7	0	49.7	1
49.725	3	49.725	6	49.725	2	49.725	1	49.725	1
49.75	4	49.75	5	49.75	3	49.75	0	49.75	0
49.775	3	49.775	5	49.775	2	49.775	0	49.775	3
49.8	5	49.8	4	49.8	1	49.8	2	49.8	1
49.825	4	49.825	4	49.825	2	49.825	0	49.825	0
49.85	6	49.85	7	49.85	0	49.85	1	49.85	0
49.875	6	49.875	3	49.875	1	49.875	2	49.875	2
49.9	6	49.9	5	49.9	0	49.9	7	49.9	3
49.925	5	49.925	5	49.925	0	49.925	1	49.925	0
49.95	11	49.95	7	49.95	1	49.95	0	49.95	2
[truncated: 2,002 more rows]

## Sheet: 18
X1	Y1	X2	Y2	X3	Y3	X4	Y4	X5	Y5
200	13.333	200	32.581	200	33.358	200	14.705	200	35.73
201	13.31	201	32.59	201	34.661	201	14.612	201	36.635
202	13.357	202	32.711	202	35.891	202	14.83	202	37.153
203	13.483	203	33.072	203	36.381	203	14.694	203	37.396
204	13.349	204	32.979	204	35.807	204	14.33	204	38.024
205	13.459	205	33.071	205	35.722	205	14.511	205	38.957
206	13.571	206	33.001	206	34.618	206	14.515	206	38.826
207	13.561	207	32.42	207	34.118	207	14.631	207	37.601
208	13.602	208	31.97	208	33.627	208	14.722	208	36.519
209	13.649	209	31.175	209	33.629	209	14.786	209	35.88
210	13.709	210	30.452	210	32.688	210	14.804	210	35.469
211	13.677	211	29.381	211	31.946	211	14.946	211	33.926
212	13.666	212	28.607	212	30.48	212	15.026	212	33.244
213	13.8	213	27.84	213	29.806	213	15.197	213	32.766
214	13.891	214	26.977	214	29.057	214	15.192	214	32.342
215	13.984	215	26.71	215	28.574	215	15.322	215	31.692
216	14.071	216	26.239	216	27.789	216	15.33	216	31.03
217	14.215	217	25.98	217	27.004	217	15.55	217	30.036
218	14.355	218	25.333	218	26.387	218	15.67	218	29.411
219	14.468	219	24.668	219	25.737	219	15.914	219	28.869
220	14.567	220	24.081	220	25.394	220	15.843	220	28.551
221	14.582	221	23.739	221	25.034	221	15.925	221	27.821
222	14.746	222	23.399	222	24.557	222	16.13	222	27.327
223	14.852	223	23.149	223	24.048	223	16.232	223	26.969
224	14.873	224	22.878	224	23.757	224	16.229	224	26.566
225	15.007	225	22.554	225	23.468	225	16.426	225	25.91
226	15.045	226	22.343	226	23.162	226	16.541	226	25.526
227	15.038	227	22.002	227	22.875	227	16.587	227	25.305
228	15.071	228	21.936	228	22.551	228	16.642	228	25.006
229	14.997	229	21.532	229	22.456	229	16.746	229	24.514
230	15.131	230	21.179	230	22.281	230	16.78	230	24.4
231	15.158	231	20.89	231	21.861	231	16.887	231	23.999
232	15.13	232	20.854	232	21.621	232	16.927	232	23.637
233	15.09	233	20.721	233	21.293	233	16.97	233	23.279
234	15.149	234	20.412	234	21.021	234	16.875	234	23.157
235	15.2	235	20.049	235	20.808	235	16.855	235	22.753
236	15.245	236	19.836	236	20.541	236	16.917	236	22.45
237	15.122	237	19.561	237	20.354	237	16.952	237	22.063
238	15.111	238	19.424	238	20.13	238	16.987	238	21.873
239	15.044	239	19.202	239	19.851	239	16.918	239	21.891
240	15.053	240	19.009	240	19.686	240	16.891	240	21.855
241	15.014	241	18.835	241	19.551	241	16.866	241	21.774
242	14.996	242	18.714	242	19.488	242	16.871	242	21.499
243	14.863	243	18.679	243	19.422	243	16.77	243	21.202
244	14.77	244	18.688	244	19.34	244	16.672	244	21.08
245	14.74	245	18.713	245	19.284	245	16.616	245	21.166
246	14.712	246	18.668	246	19.302	246	16.642	246	21.355
247	14.607	247	18.595	247	19.259	247	16.587	247	21.331
248	14.538	248	18.565	248	19.302	248	16.464	248	21.357
249	14.503	249	18.57	249	19.332	249	16.401	249	21.499
250	14.385	250	18.63	250	19.334	250	16.321	250	21.604
251	14.241	251	18.637	251	19.302	251	16.232	251	21.673
252	14.224	252	18.653	252	19.408	252	16.137	252	21.804
253	14.129	253	18.607	253	19.364	253	16.068	253	21.989
254	14.039	254	18.608	254	19.275	254	15.983	254	21.932
255	13.907	255	18.522	255	19.298	255	15.931	255	21.894
256	13.782	256	18.442	256	19.251	256	15.851	256	21.805
257	13.709	257	18.531	257	19.301	257	15.729	257	21.922
258	13.626	258	18.55	258	19.237	258	15.624	258	21.932
259	13.556	259	18.445	259	19.142	259	15.434	259	21.902
260	13.459	260	18.404	260	19.129	260	15.415	260	21.831
261	13.393	261	18.384	261	19.134	261	15.35	261	21.777
262	13.343	262	18.243	262	19.11	262	15.333	262	21.788
263	13.297	263	18.246	263	19.06	263	15.27	263	21.792
264	13.218	264	18.174	264	19.041	264	15.157	264	21.846
265	13.193	265	18.096	265	19.045	265	15.063	265	21.766
266	13.191	266	18.054	266	19.024	266	15.084	266	21.661
267	13.132	267	18.075	267	18.918	267	15.073	267	21.659
268	13.103	268	18.071	268	18.92	268	15.019	268	21.569
269	12.999	269	18.1	269	18.859	269	14.902	269	21.475
270	12.96	270	18.121	270	18.83	270	14.867	270	21.413
271	12.936	271	18.048	271	18.767	271	14.838	271	21.323
272	12.925	272	17.966	272	18.738	272	14.83	272	21.3
273	12.817	273	17.889	273	18.784	273	14.801	273	21.376
274	12.853	274	17.924	274	18.802	274	14.72	274	21.356
275	12.857	275	17.947	275	18.694	275	14.662	275	21.365
276	12.774	276	17.913	276	18.656	276	14.634	276	21.271
277	12.711	277	17.894	277	18.75	277	14.618	277	21.191
278	12.675	278	17.943	278	18.806	278	14.522	278	21.043
279	12.657	279	17.962	279	18.82	279	14.495	279	21.086
280	12.648	280	17.949	280	18.773	280	14.485	280	21.033
281	12.621	281	17.891	281	18.771	281	14.491	281	21.079
282	12.617	282	17.864	282	18.742	282	14.507	282	21.046
283	12.555	283	17.792	283	18.734	283	14.444	283	21.035
284	12.532	284	17.75	284	18.777	284	14.443	284	20.844
285	12.535	285	17.767	285	18.827	285	14.376	285	20.764
286	12.53	286	17.873	286	18.815	286	14.375	286	20.807
287	12.504	287	17.845	287	18.909	287	14.327	287	20.846
288	12.47	288	17.732	288	18.861	288	14.252	288	20.865
289	12.473	289	17.693	289	18.746	289	14.206	289	20.817
290	12.471	290	17.742	290	18.718	290	14.255	290	20.53
291	12.523	291	17.815	291	18.712	291	14.307	291	20.34
292	12.47	292	17.809	292	18.788	292	14.349	292	20.406
293	12.428	293	17.763	293	18.83	293	14.367	293	20.428
294	12.439	294	17.763	294	18.839	294	14.347	294	20.412
295	12.468	295	17.716	295	18.82	295	14.382	295	20.391
296	12.436	296	17.684	296	18.767	296	14.333	296	20.428
297	12.427	297	17.712	297	18.806	297	14.303	297	20.349
298	12.404	298	17.699	298	18.887	298	14.309	298	20.277
299	12.363	299	17.58	299	18.773	299	14.294	299	20.26
300	12.321	300	17.449	300	18.656	300	14.285	300	20.153
301	12.331	301	17.462	301	18.671	301	14.324	301	20.127
302	12.331	302	17.574	302	18.67	302	14.326	302	20.064
303	12.331	303	17.521	303	18.589	303	14.313	303	20.087
304	12.281	304	17.437	304	18.509	304	14.278	304	19.99
305	12.081	305	17.203	305	18.227	305	14.043	305	19.505
306	11.947	306	17.035	306	17.842	306	13.859	306	18.978
307	11.87	307	16.791	307	17.742	307	13.712	307	18.577
308	11.825	308	16.73	308	17.679	308	13.549	308	18.454
309	11.726	309	16.631	309	17.521	309	13.499	309	18.404
310	11.646	310	16.471	310	17.35	310	13.413	310	18.241
311	11.617	311	16.32	311	17.254	311	13.327	311	18.031
312	11.563	312	16.279	312	17.141	312	13.165	312	17.889
313	11.45	313	16.128	313	16.935	313	13.047	313	17.74
314	11.28	314	15.902	314	16.871	314	12.877	314	17.567
315	11.065	315	15.765	315	16.807	315	12.732	315	17.449
316	10.922	316	15.591	316	16.518	316	12.572	316	17.225
317	10.784	317	15.411	317	16.254	317	12.414	317	17.038
318	10.631	318	15.271	318	16.115	318	12.162	318	16.714
319	10.468	319	15.115	319	15.91	319	11.952	319	16.49
320	10.242	320	14.884	320	15.717	320	11.71	320	16.205
321	10.013	321	14.641	321	15.45	321	11.472	321	15.9
322	9.76	322	14.382	322	15.194	322	11.171	322	15.576
323	9.529	323	14.163	323	14.981	323	10.881	323	15.242
324	9.291	324	13.971	324	14.793	324	10.617	324	14.854
325	9.043	325	13.714	325	14.487	325	10.362	325	14.502
326	8.778	326	13.456	326	14.228	326	10.068	326	14.065
327	8.499	327	13.157	327	13.958	327	9.741	327	13.682
328	8.212	328	12.871	328	13.647	328	9.436	328	13.264
329	7.946	329	12.53	329	13.379	329	9.116	329	12.886
330	7.664	330	12.231	330	13.058	330	8.816	330	12.434
331	7.396	331	11.947	331	12.778	331	8.558	331	11.969
332	7.128	332	11.622	332	12.396	332	8.263	332	11.547
333	6.878	333	11.313	333	12.047	333	7.968	333	11.144
334	6.614	334	10.977	334	11.684	334	7.675	334	10.736
335	6.356	335	10.615	335	11.356	335	7.399	335	10.298
336	6.098	336	10.254	336	11.025	336	7.131	336	9.847
337	5.841	337	9.952	337	10.719	337	6.875	337	9.476
338	5.605	338	9.66	338	10.387	338	6.647	338	9.11
339	5.383	339	9.337	339	10.092	339	6.411	339	8.747
340	5.176	340	9.043	340	9.815	340	6.219	340	8.42
341	4.965	341	8.735	341	9.544	341	6.002	341	8.077
342	4.772	342	8.441	342	9.258	342	5.814	342	7.746
343	4.583	343	8.174	343	8.95	343	5.607	343	7.441
344	4.396	344	7.93	344	8.653	344	5.433	344	7.155
345	4.227	345	7.671	345	8.36	345	5.267	345	6.888
346	4.063	346	7.427	346	8.099	346	5.096	346	6.602
347	3.897	347	7.183	347	7.843	347	4.92	347	6.338
348	3.751	348	6.931	348	7.596	348	4.762	348	6.1
349	3.608	349	6.661	349	7.328	349	4.602	349	5.852
350	3.457	350	6.409	350	7.061	350	4.432	350	5.593
351	3.302	351	6.178	351	6.828	351	4.289	351	5.35
352	3.148	352	5.927	352	6.59	352	4.137	352	5.109
353	3.003	353	5.688	353	6.336	353	3.98	353	4.885
354	2.857	354	5.448	354	6.071	354	3.825	354	4.65
355	2.72	355	5.204	355	5.819	355	3.675	355	4.432
356	2.588	356	4.963	356	5.567	356	3.526	356	4.216
357	2.459	357	4.735	357	5.298	357	3.386	357	4.006
358	2.332	358	4.497	358	5.026	358	3.237	358	3.798
359	2.208	359	4.26	359	4.781	359	3.084	359	3.588
360	2.08	360	4.013	360	4.521	360	2.931	360	3.368
361	1.955	361	3.784	361	4.272	361	2.785	361	3.164
362	1.826	362	3.564	362	4.022	362	2.638	362	2.972
363	1.703	363	3.341	363	3.763	363	2.486	363	2.773
364	1.588	364	3.112	364	3.512	364	2.342	364	2.595
365	1.484	365	2.893	365	3.278	365	2.2	365	2.418
366	1.383	366	2.684	366	3.045	366	2.059	366	2.245
367	1.278	367	2.487	367	2.821	367	1.926	367	2.074
368	1.182	368	2.302	368	2.608	368	1.8	368	1.914
369	1.093	369	2.127	369	2.412	369	1.676	369	1.764
370	1.011	370	1.966	370	2.225	370	1.562	370	1.632
371	0.935	371	1.811	371	2.051	371	1.455	371	1.506
372	0.855	372	1.64	372	1.868	372	1.346	372	1.379
373	0.779	373	1.483	373	1.694	373	1.241	373	1.259
374	0.71	374	1.342	374	1.543	374	1.145	374	1.148
375	0.65	375	1.22	375	1.405	375	1.057	375	1.047
376	0.593	376	1.107	376	1.276	376	0.972	376	0.956
377	0.543	377	1.005	377	1.163	377	0.897	377	0.877
378	0.497	378	0.911	378	1.059	378	0.83	378	0.802
379	0.454	379	0.825	379	0.959	379	0.766	379	0.735
380	0.416	380	0.745	380	0.87	380	0.706	380	0.675
381	0.381	381	0.672	381	0.787	381	0.651	381	0.617
382	0.348	382	0.607	382	0.714	382	0.602	382	0.565
383	0.319	383	0.55	383	0.647	383	0.557	383	0.519
384	0.293	384	0.498	384	0.587	384	0.516	384	0.479
385	0.27	385	0.45	385	0.535	385	0.479	385	0.442
386	0.249	386	0.407	386	0.487	386	0.446	386	0.409
387	0.229	387	0.369	387	0.445	387	0.415	387	0.38
388	0.212	388	0.336	388	0.407	388	0.389	388	0.354
389	0.197	389	0.306	389	0.374	389	0.365	389	0.33
390	0.183	390	0.28	390	0.343	390	0.346	390	0.31
391	0.171	391	0.258	391	0.317	391	0.327	391	0.292
392	0.161	392	0.237	392	0.293	392	0.31	392	0.275
393	0.151	393	0.218	393	0.271	393	0.294	393	0.261
394	0.142	394	0.202	394	0.253	394	0.281	394	0.249
395	0.134	395	0.187	395	0.237	395	0.27	395	0.239
396	0.126	396	0.174	396	0.222	396	0.258	396	0.228
397	0.12	397	0.162	397	0.208	397	0.248	397	0.219
398	0.114	398	0.152	398	0.196	398	0.24	398	0.211
399	0.109	399	0.143	399	0.186	399	0.232	399	0.204
400	0.104	400	0.135	400	0.176	400	0.225	400	0.197
401	0.098	401	0.127	401	0.167	401	0.219	401	0.191
402	0.094	402	0.121	402	0.16	402	0.214	402	0.185
403	0.092	403	0.115	403	0.153	403	0.21	403	0.18
404	0.089	404	0.11	404	0.147	404	0.206	404	0.174
405	0.086	405	0.106	405	0.142	405	0.202	405	0.17
406	0.082	406	0.102	406	0.137	406	0.198	406	0.166
407	0.08	407	0.099	407	0.133	407	0.195	407	0.162
408	0.078	408	0.096	408	0.129	408	0.192	408	0.159
409	0.076	409	0.093	409	0.126	409	0.19	409	0.156
410	0.075	410	0.091	410	0.123	410	0.188	410	0.153
411	0.073	411	0.088	411	0.119	411	0.185	411	0.151
412	0.072	412	0.085	412	0.117	412	0.182	412	0.148
413	0.07	413	0.083	413	0.114	413	0.181	413	0.145
414	0.069	414	0.082	414	0.112	414	0.18	414	0.143
415	0.068	415	0.081	415	0.11	415	0.179	415	0.143
416	0.067	416	0.079	416	0.108	416	0.177	416	0.141
417	0.066	417	0.077	417	0.106	417	0.176	417	0.138
418	0.066	418	0.076	418	0.104	418	0.174	418	0.136
419	0.065	419	0.075	419	0.103	419	0.173	419	0.134
420	0.064	420	0.074	420	0.101	420	0.172	420	0.133
421	0.064	421	0.073	421	0.1	421	0.171	421	0.132
422	0.064	422	0.071	422	0.099	422	0.17	422	0.131
423	0.063	423	0.071	423	0.098	423	0.169	423	0.13
424	0.063	424	0.07	424	0.097	424	0.169	424	0.129
425	0.063	425	0.069	425	0.096	425	0.168	425	0.128
426	0.063	426	0.068	426	0.095	426	0.168	426	0.127
427	0.063	427	0.068	427	0.094	427	0.168	427	0.126
428	0.062	428	0.067	428	0.094	428	0.167	428	0.124
429	0.062	429	0.067	429	0.092	429	0.166	429	0.124
430	0.061	430	0.066	430	0.091	430	0.165	430	0.122
431	0.061	431	0.065	431	0.091	431	0.164	431	0.121
432	0.062	432	0.065	432	0.09	432	0.163	432	0.12
433	0.061	433	0.064	433	0.09	433	0.163	433	0.119
434	0.061	434	0.064	434	0.089	434	0.163	434	0.118
435	0.06	435	0.063	435	0.088	435	0.163	435	0.117
436	0.06	436	0.063	436	0.088	436	0.162	436	0.116
437	0.06	437	0.062	437	0.087	437	0.161	437	0.115
438	0.059	438	0.062	438	0.086	438	0.16	438	0.114
439	0.059	439	0.061	439	0.085	439	0.16	439	0.112
440	0.059	440	0.061	440	0.084	440	0.16	440	0.112
441	0.058	441	0.06	441	0.084	441	0.16	441	0.111
442	0.058	442	0.059	442	0.083	442	0.159	442	0.111
443	0.058	443	0.059	443	0.083	443	0.16	443	0.111
444	0.058	444	0.059	444	0.083	444	0.16	444	0.11
445	0.058	445	0.059	445	0.083	445	0.16	445	0.11
446	0.058	446	0.058	446	0.082	446	0.16	446	0.11
447	0.058	447	0.057	447	0.081	447	0.159	447	0.109
448	0.058	448	0.057	448	0.08	448	0.159	448	0.108
449	0.058	449	0.057	449	0.08	449	0.16	449	0.108
450	0.058	450	0.057	450	0.08	450	0.16	450	0.107
451	0.058	451	0.057	451	0.08	451	0.161	451	0.107
452	0.058	452	0.057	452	0.08	452	0.16	452	0.106
453	0.058	453	0.056	453	0.079	453	0.161	453	0.105
454	0.058	454	0.056	454	0.078	454	0.16	454	0.105
455	0.058	455	0.056	455	0.078	455	0.16	455	0.105
456	0.058	456	0.056	456	0.078	456	0.159	456	0.104
457	0.058	457	0.056	457	0.078	457	0.16	457	0.104
458	0.058	458	0.055	458	0.078	458	0.159	458	0.104
459	0.057	459	0.055	459	0.077	459	0.159	459	0.103
460	0.057	460	0.055	460	0.076	460	0.159	460	0.103
461	0.057	461	0.055	461	0.076	461	0.159	461	0.102
462	0.057	462	0.054	462	0.075	462	0.159	462	0.101
463	0.057	463	0.054	463	0.075	463	0.159	463	0.101
464	0.057	464	0.054	464	0.075	464	0.159	464	0.101
465	0.056	465	0.053	465	0.074	465	0.159	465	0.101
466	0.056	466	0.054	466	0.074	466	0.16	466	0.101
467	0.056	467	0.053	467	0.074	467	0.159	467	0.101
468	0.056	468	0.053	468	0.074	468	0.159	468	0.101
469	0.057	469	0.052	469	0.074	469	0.158	469	0.101
470	0.056	470	0.052	470	0.074	470	0.159	470	0.101
471	0.056	471	0.052	471	0.073	471	0.159	471	0.1
472	0.056	472	0.052	472	0.072	472	0.158	472	0.099
473	0.056	473	0.052	473	0.072	473	0.158	473	0.099
474	0.056	474	0.052	474	0.072	474	0.159	474	0.1
475	0.056	475	0.052	475	0.071	475	0.158	475	0.099
476	0.056	476	0.051	476	0.071	476	0.158	476	0.099
477	0.055	477	0.051	477	0.071	477	0.158	477	0.098
478	0.055	478	0.051	478	0.071	478	0.159	478	0.098
479	0.055	479	0.051	479	0.071	479	0.159	479	0.098
480	0.055	480	0.05	480	0.071	480	0.159	480	0.098
481	0.055	481	0.05	481	0.071	481	0.16	481	0.097
482	0.055	482	0.05	482	0.07	482	0.159	482	0.097
483	0.055	483	0.05	483	0.07	483	0.159	483	0.097
484	0.055	484	0.05	484	0.07	484	0.159	484	0.096
485	0.055	485	0.05	485	0.07	485	0.159	485	0.096
486	0.055	486	0.05	486	0.07	486	0.159	486	0.095
487	0.055	487	0.05	487	0.069	487	0.159	487	0.095
488	0.055	488	0.05	488	0.069	488	0.159	488	0.095
489	0.055	489	0.049	489	0.069	489	0.16	489	0.095
490	0.055	490	0.049	490	0.069	490	0.16	490	0.095
491	0.055	491	0.049	491	0.069	491	0.16	491	0.095
492	0.055	492	0.049	492	0.07	492	0.161	492	0.095
493	0.055	493	0.049	493	0.07	493	0.161	493	0.095
494	0.055	494	0.049	494	0.069	494	0.161	494	0.095
495	0.055	495	0.049	495	0.069	495	0.162	495	0.095
496	0.055	496	0.049	496	0.069	496	0.163	496	0.095
497	0.054	497	0.049	497	0.069	497	0.163	497	0.095
498	0.054	498	0.049	498	0.068	498	0.162	498	0.094
499	0.054	499	0.049	499	0.068	499	0.162	499	0.094
500	0.054	500	0.049	500	0.068	500	0.162	500	0.094
501	0.054	501	0.049	501	0.067	501	0.162	501	0.094
502	0.054	502	0.049	502	0.067	502	0.162	502	0.093
503	0.054	503	0.048	503	0.068	503	0.162	503	0.093
504	0.054	504	0.048	504	0.067	504	0.162	504	0.093
505	0.054	505	0.048	505	0.067	505	0.162	505	0.093
506	0.054	506	0.048	506	0.067	506	0.162	506	0.092
507	0.054	507	0.048	507	0.067	507	0.162	507	0.092
508	0.054	508	0.048	508	0.067	508	0.163	508	0.092
509	0.054	509	0.048	509	0.067	509	0.163	509	0.092
510	0.054	510	0.047	510	0.066	510	0.163	510	0.092
511	0.054	511	0.047	511	0.066	511	0.163	511	0.092
512	0.053	512	0.047	512	0.066	512	0.163	512	0.091
513	0.054	513	0.047	513	0.066	513	0.163	513	0.092
514	0.054	514	0.047	514	0.066	514	0.164	514	0.092
515	0.055	515	0.047	515	0.066	515	0.164	515	0.093
516	0.055	516	0.047	516	0.066	516	0.165	516	0.092
517	0.055	517	0.047	517	0.066	517	0.165	517	0.092
518	0.054	518	0.047	518	0.066	518	0.166	518	0.093
519	0.054	519	0.047	519	0.066	519	0.167	519	0.093
520	0.054	520	0.048	520	0.066	520	0.166	520	0.092
521	0.054	521	0.048	521	0.066	521	0.165	521	0.091
522	0.054	522	0.048	522	0.066	522	0.166	522	0.091
523	0.054	523	0.048	523	0.066	523	0.166	523	0.092
524	0.054	524	0.048	524	0.066	524	0.167	524	0.092
525	0.054	525	0.048	525	0.066	525	0.167	525	0.092
526	0.054	526	0.048	526	0.065	526	0.166	526	0.091
527	0.053	527	0.048	527	0.065	527	0.166	527	0.091
528	0.053	528	0.048	528	0.065	528	0.166	528	0.091
529	0.054	529	0.048	529	0.065	529	0.167	529	0.09
530	0.054	530	0.048	530	0.066	530	0.167	530	0.09
531	0.054	531	0.048	531	0.066	531	0.167	531	0.09
532	0.054	532	0.047	532	0.065	532	0.167	532	0.09
533	0.054	533	0.047	533	0.065	533	0.167	533	0.089
534	0.054	534	0.047	534	0.065	534	0.168	534	0.09
535	0.054	535	0.047	535	0.066	535	0.168	535	0.09
536	0.054	536	0.047	536	0.066	536	0.169	536	0.091
537	0.053	537	0.047	537	0.065	537	0.169	537	0.091
538	0.053	538	0.047	538	0.065	538	0.169	538	0.091
539	0.053	539	0.047	539	0.065	539	0.17	539	0.091
540	0.054	540	0.047	540	0.065	540	0.171	540	0.091
541	0.054	541	0.048	541	0.065	541	0.171	541	0.091
542	0.054	542	0.048	542	0.065	542	0.171	542	0.091
543	0.054	543	0.048	543	0.066	543	0.172	543	0.092
544	0.054	544	0.048	544	0.066	544	0.172	544	0.091
545	0.054	545	0.048	545	0.066	545	0.172	545	0.091
546	0.054	546	0.048	546	0.065	546	0.173	546	0.091
547	0.054	547	0.048	547	0.065	547	0.174	547	0.091
548	0.055	548	0.048	548	0.066	548	0.174	548	0.091
549	0.055	549	0.048	549	0.066	549	0.173	549	0.09
550	0.054	550	0.048	550	0.065	550	0.172	550	0.09
551	0.054	551	0.048	551	0.065	551	0.173	551	0.09
552	0.054	552	0.048	552	0.065	552	0.174	552	0.09
553	0.054	553	0.048	553	0.065	553	0.174	553	0.09
554	0.054	554	0.048	554	0.065	554	0.174	554	0.09
555	0.053	555	0.048	555	0.065	555	0.175	555	0.09
556	0.053	556	0.047	556	0.065	556	0.175	556	0.089
557	0.053	557	0.047	557	0.065	557	0.175	557	0.089
558	0.053	558	0.047	558	0.065	558	0.176	558	0.089
559	0.053	559	0.048	559	0.066	559	0.177	559	0.09
560	0.053	560	0.048	560	0.066	560	0.177	560	0.09
561	0.054	561	0.048	561	0.066	561	0.177	561	0.09
562	0.054	562	0.048	562	0.066	562	0.178	562	0.09
563	0.054	563	0.048	563	0.066	563	0.178	563	0.09
564	0.054	564	0.048	564	0.066	564	0.178	564	0.089
565	0.054	565	0.048	565	0.066	565	0.178	565	0.089
566	0.054	566	0.048	566	0.066	566	0.178	566	0.089
567	0.054	567	0.048	567	0.067	567	0.179	567	0.09
568	0.054	568	0.048	568	0.067	568	0.179	568	0.09
569	0.055	569	0.048	569	0.067	569	0.18	569	0.091
570	0.055	570	0.048	570	0.067	570	0.18	570	0.09
571	0.054	571	0.049	571	0.067	571	0.18	571	0.091
572	0.054	572	0.049	572	0.067	572	0.181	572	0.091
573	0.054	573	0.049	573	0.067	573	0.182	573	0.091
574	0.055	574	0.05	574	0.068	574	0.182	574	0.092
575	0.055	575	0.05	575	0.068	575	0.182	575	0.092
576	0.055	576	0.05	576	0.068	576	0.183	576	0.091
577	0.054	577	0.05	577	0.067	577	0.183	577	0.091
578	0.055	578	0.05	578	0.067	578	0.184	578	0.091
579	0.055	579	0.05	579	0.067	579	0.184	579	0.092
580	0.055	580	0.05	580	0.067	580	0.183	580	0.091
581	0.055	581	0.049	581	0.067	581	0.183	581	0.091
582	0.054	582	0.049	582	0.067	582	0.183	582	0.09
583	0.054	583	0.049	583	0.066	583	0.182	583	0.089
584	0.054	584	0.049	584	0.066	584	0.182	584	0.089
585	0.054	585	0.049	585	0.067	585	0.183	585	0.089
586	0.054	586	0.049	586	0.067	586	0.184	586	0.089
587	0.054	587	0.049	587	0.067	587	0.183	587	0.09
588	0.054	588	0.049	588	0.066	588	0.183	588	0.09
589	0.053	589	0.049	589	0.066	589	0.184	589	0.089
590	0.053	590	0.049	590	0.066	590	0.185	590	0.089
591	0.053	591	0.049	591	0.066	591	0.185	591	0.089
592	0.054	592	0.049	592	0.067	592	0.185	592	0.089
593	0.054	593	0.049	593	0.067	593	0.185	593	0.089
594	0.054	594	0.049	594	0.067	594	0.185	594	0.089
595	0.054	595	0.049	595	0.067	595	0.186	595	0.089
596	0.054	596	0.05	596	0.067	596	0.186	596	0.089
597	0.054	597	0.05	597	0.067	597	0.186	597	0.089
598	0.055	598	0.05	598	0.068	598	0.187	598	0.09
599	0.055	599	0.05	599	0.068	599	0.189	599	0.09
600	0.055	600	0.05	600	0.068	600	0.19	600	0.09
601	0.055	601	0.05	601	0.068	601	0.19	601	0.091
602	0.055	602	0.05	602	0.068	602	0.19	602	0.091
603	0.055	603	0.05	603	0.069	603	0.191	603	0.09
604	0.054	604	0.05	604	0.069	604	0.191	604	0.091
605	0.054	605	0.05	605	0.069	605	0.192	605	0.091
606	0.054	606	0.05	606	0.069	606	0.192	606	0.091
607	0.054	607	0.05	607	0.069	607	0.193	607	0.09
608	0.054	608	0.05	608	0.069	608	0.193	608	0.09
609	0.055	609	0.05	609	0.069	609	0.193	609	0.09
610	0.055	610	0.05	610	0.069	610	0.193	610	0.09
611	0.055	611	0.05	611	0.069	611	0.193	611	0.09
612	0.055	612	0.05	612	0.069	612	0.193	612	0.09
613	0.055	613	0.05	613	0.069	613	0.193	613	0.09
614	0.055	614	0.05	614	0.069	614	0.193	614	0.089
615	0.055	615	0.05	615	0.069	615	0.193	615	0.089
616	0.054	616	0.05	616	0.068	616	0.193	616	0.088
617	0.054	617	0.05	617	0.068	617	0.193	617	0.088
618	0.055	618	0.05	618	0.069	618	0.194	618	0.089
619	0.055	619	0.051	619	0.069	619	0.195	619	0.089
620	0.054	620	0.051	620	0.069	620	0.194	620	0.089
621	0.054	621	0.051	621	0.068	621	0.194	621	0.089
622	0.055	622	0.051	622	0.068	622	0.195	622	0.089
623	0.054	623	0.051	623	0.068	623	0.195	623	0.089
624	0.055	624	0.051	624	0.068	624	0.195	624	0.09
625	0.055	625	0.051	625	0.069	625	0.196	625	0.09
626	0.055	626	0.051	626	0.069	626	0.197	626	0.09
627	0.055	627	0.051	627	0.069	627	0.198	627	0.09
628	0.055	628	0.051	628	0.069	628	0.198	628	0.09
629	0.055	629	0.051	629	0.069	629	0.198	629	0.09
630	0.055	630	0.051	630	0.069	630	0.198	630	0.09
631	0.055	631	0.051	631	0.069	631	0.199	631	0.09
632	0.055	632	0.051	632	0.069	632	0.2	632	0.09
633	0.056	633	0.052	633	0.07	633	0.201	633	0.09
634	0.056	634	0.052	634	0.07	634	0.201	634	0.09
635	0.057	635	0.052	635	0.071	635	0.201	635	0.091
636	0.057	636	0.052	636	0.071	636	0.201	636	0.091
637	0.056	637	0.052	637	0.07	637	0.201	637	0.091
638	0.056	638	0.052	638	0.07	638	0.201	638	0.091
639	0.056	639	0.052	639	0.07	639	0.202	639	0.091
640	0.056	640	0.052	640	0.07	640	0.202	640	0.09
641	0.056	641	0.052	641	0.071	641	0.202	641	0.09
642	0.056	642	0.052	642	0.07	642	0.202	642	0.09
643	0.056	643	0.052	643	0.07	643	0.203	643	0.09
644	0.056	644	0.051	644	0.07	644	0.203	644	0.09
645	0.056	645	0.052	645	0.07	645	0.203	645	0.09
646	0.056	646	0.052	646	0.07	646	0.204	646	0.09
647	0.056	647	0.052	647	0.07	647	0.205	647	0.09
648	0.056	648	0.052	648	0.07	648	0.205	648	0.09
649	0.056	649	0.052	649	0.071	649	0.205	649	0.09
650	0.056	650	0.052	650	0.071	650	0.205	650	0.09
651	0.056	651	0.052	651	0.071	651	0.205	651	0.09
652	0.056	652	0.052	652	0.07	652	0.206	652	0.09
653	0.056	653	0.052	653	0.07	653	0.206	653	0.09
654	0.056	654	0.052	654	0.07	654	0.207	654	0.091
655	0.056	655	0.052	655	0.07	655	0.207	655	0.09
656	0.056	656	0.053	656	0.07	656	0.207	656	0.09
657	0.056	657	0.053	657	0.071	657	0.207	657	0.091
658	0.056	658	0.053	658	0.071	658	0.207	658	0.091
659	0.056	659	0.053	659	0.071	659	0.208	659	0.091
660	0.056	660	0.052	660	0.071	660	0.208	660	0.09
661	0.056	661	0.053	661	0.071	661	0.208	661	0.09
662	0.056	662	0.053	662	0.071	662	0.209	662	0.091
663	0.056	663	0.053	663	0.072	663	0.21	663	0.091
664	0.057	664	0.053	664	0.073	664	0.21	664	0.091
665	0.057	665	0.053	665	0.072	665	0.21	665	0.09
666	0.057	666	0.054	666	0.072	666	0.211	666	0.09
667	0.057	667	0.054	667	0.072	667	0.21	667	0.09
668	0.057	668	0.053	668	0.072	668	0.211	668	0.09
669	0.057	669	0.053	669	0.072	669	0.21	669	0.09
670	0.057	670	0.053	670	0.073	670	0.212	670	0.09
671	0.057	671	0.053	671	0.073	671	0.211	671	0.09
672	0.057	672	0.053	672	0.073	672	0.212	672	0.09
673	0.057	673	0.053	673	0.073	673	0.213	673	0.091
674	0.057	674	0.053	674	0.073	674	0.214	674	0.09
675	0.057	675	0.053	675	0.073	675	0.214	675	0.09
676	0.057	676	0.053	676	0.073	676	0.214	676	0.09
677	0.057	677	0.053	677	0.073	677	0.214	677	0.091
678	0.057	678	0.054	678	0.073	678	0.214	678	0.091
679	0.057	679	0.053	679	0.073	679	0.215	679	0.09
680	0.057	680	0.054	680	0.073	680	0.216	680	0.09
681	0.057	681	0.054	681	0.073	681	0.216	681	0.09
682	0.057	682	0.054	682	0.072	682	0.216	682	0.09
683	0.058	683	0.053	683	0.073	683	0.217	683	0.09
684	0.058	684	0.053	684	0.073	684	0.217	684	0.09
685	0.057	685	0.053	685	0.072	685	0.218	685	0.091
686	0.057	686	0.053	686	0.072	686	0.217	686	0.091
687	0.057	687	0.054	687	0.072	687	0.217	687	0.09
688	0.057	688	0.054	688	0.073	688	0.217	688	0.09
689	0.057	689	0.055	689	0.073	689	0.218	689	0.09
690	0.057	690	0.055	690	0.073	690	0.219	690	0.09
691	0.057	691	0.054	691	0.073	691	0.219	691	0.09
692	0.058	692	0.054	692	0.073	692	0.219	692	0.09
693	0.058	693	0.054	693	0.073	693	0.219	693	0.09
694	0.058	694	0.054	694	0.074	694	0.219	694	0.09
695	0.057	695	0.055	695	0.073	695	0.219	695	0.09
696	0.057	696	0.054	696	0.073	696	0.219	696	0.09
697	0.057	697	0.054	697	0.073	697	0.22	697	0.089
698	0.057	698	0.054	698	0.073	698	0.219	698	0.089
699	0.057	699	0.054	699	0.073	699	0.22	699	0.089
700	0.057	700	0.054	700	0.074	700	0.22	700	0.089
701	0.058	701	0.054	701	0.074	701	0.221	701	0.089
702	0.058	702	0.054	702	0.074	702	0.221	702	0.089
703	0.058	703	0.054	703	0.074	703	0.221	703	0.089
704	0.058	704	0.054	704	0.073	704	0.221	704	0.089
705	0.058	705	0.053	705	0.073	705	0.222	705	0.089
706	0.058	706	0.053	706	0.073	706	0.222	706	0.089
707	0.057	707	0.054	707	0.073	707	0.222	707	0.09
708	0.058	708	0.054	708	0.073	708	0.223	708	0.09
709	0.058	709	0.054	709	0.073	709	0.224	709	0.09
710	0.058	710	0.054	710	0.073	710	0.224	710	0.09
711	0.058	711	0.054	711	0.073	711	0.224	711	0.09
712	0.058	712	0.054	712	0.073	712	0.224	712	0.09
713	0.058	713	0.054	713	0.073	713	0.225	713	0.09
714	0.059	714	0.055	714	0.073	714	0.226	714	0.089
715	0.058	715	0.055	715	0.073	715	0.226	715	0.089
716	0.059	716	0.055	716	0.073	716	0.227	716	0.09
717	0.059	717	0.055	717	0.074	717	0.227	717	0.09
718	0.058	718	0.055	718	0.074	718	0.227	718	0.09
719	0.058	719	0.055	719	0.074	719	0.227	719	0.09
720	0.058	720	0.055	720	0.074	720	0.227	720	0.09
721	0.059	721	0.054	721	0.073	721	0.227	721	0.089
722	0.059	722	0.054	722	0.073	722	0.227	722	0.088
723	0.059	723	0.054	723	0.073	723	0.227	723	0.088
724	0.059	724	0.054	724	0.074	724	0.227	724	0.089
725	0.059	725	0.054	725	0.074	725	0.227	725	0.089
726	0.059	726	0.054	726	0.073	726	0.228	726	0.088
727	0.059	727	0.054	727	0.073	727	0.228	727	0.088
728	0.059	728	0.055	728	0.073	728	0.229	728	0.089
729	0.059	729	0.055	729	0.074	729	0.229	729	0.089
730	0.058	730	0.055	730	0.074	730	0.229	730	0.09
731	0.059	731	0.055	731	0.073	731	0.23	731	0.089
732	0.059	732	0.054	732	0.073	732	0.231	732	0.088
733	0.06	733	0.054	733	0.073	733	0.232	733	0.088
734	0.06	734	0.054	734	0.073	734	0.231	734	0.088
735	0.06	735	0.055	735	0.073	735	0.23	735	0.088
736	0.06	736	0.054	736	0.073	736	0.231	736	0.088
737	0.06	737	0.054	737	0.073	737	0.231	737	0.088
738	0.06	738	0.054	738	0.072	738	0.231	738	0.088
739	0.059	739	0.054	739	0.072	739	0.231	739	0.089
740	0.059	740	0.054	740	0.073	740	0.231	740	0.088
741	0.059	741	0.055	741	0.074	741	0.231	741	0.088
742	0.059	742	0.055	742	0.074	742	0.231	742	0.089
743	0.059	743	0.055	743	0.074	743	0.231	743	0.089
744	0.059	744	0.055	744	0.074	744	0.231	744	0.088
745	0.059	745	0.055	745	0.074	745	0.231	745	0.089
746	0.06	746	0.055	746	0.074	746	0.229	746	0.088
747	0.06	747	0.055	747	0.074	747	0.229	747	0.088
748	0.06	748	0.055	748	0.074	748	0.23	748	0.088
749	0.06	749	0.056	749	0.074	749	0.231	749	0.089
750	0.061	750	0.056	750	0.074	750	0.232	750	0.089
751	0.06	751	0.056	751	0.074	751	0.232	751	0.089
752	0.059	752	0.056	752	0.073	752	0.231	752	0.089
753	0.059	753	0.056	753	0.073	753	0.23	753	0.088
754	0.059	754	0.056	754	0.073	754	0.23	754	0.089
755	0.06	755	0.056	755	0.074	755	0.23	755	0.089
756	0.06	756	0.055	756	0.073	756	0.23	756	0.089
757	0.06	757	0.056	757	0.073	757	0.23	757	0.089
758	0.059	758	0.056	758	0.074	758	0.23	758	0.089
759	0.059	759	0.055	759	0.073	759	0.23	759	0.088
760	0.059	760	0.055	760	0.072	760	0.23	760	0.089
761	0.059	761	0.055	761	0.073	761	0.229	761	0.088
762	0.059	762	0.056	762	0.074	762	0.23	762	0.089
763	0.06	763	0.056	763	0.074	763	0.23	763	0.089
764	0.06	764	0.056	764	0.074	764	0.23	764	0.088
765	0.059	765	0.056	765	0.073	765	0.23	765	0.088
766	0.059	766	0.056	766	0.074	766	0.232	766	0.088
767	0.059	767	0.055	767	0.074	767	0.231	767	0.089
768	0.059	768	0.055	768	0.074	768	0.231	768	0.089
769	0.059	769	0.055	769	0.074	769	0.23	769	0.089
770	0.059	770	0.055	770	0.074	770	0.229	770	0.088
771	0.059	771	0.055	771	0.073	771	0.229	771	0.088
772	0.059	772	0.056	772	0.074	772	0.23	772	0.089
773	0.059	773	0.056	773	0.074	773	0.23	773	0.089
774	0.059	774	0.056	774	0.074	774	0.228	774	0.089
775	0.059	775	0.056	775	0.074	775	0.226	775	0.089
776	0.059	776	0.056	776	0.074	776	0.226	776	0.089
777	0.059	777	0.056	777	0.074	777	0.226	777	0.088
778	0.058	778	0.056	778	0.074	778	0.225	778	0.087
779	0.058	779	0.056	779	0.074	779	0.225	779	0.088
780	0.059	780	0.056	780	0.073	780	0.227	780	0.088
781	0.059	781	0.056	781	0.073	781	0.227	781	0.088
782	0.059	782	0.056	782	0.074	782	0.226	782	0.088
783	0.058	783	0.056	783	0.074	783	0.224	783	0.088
[truncated: 117 more rows]

[truncated: 49 more sheets: 19a, 19b, 19c, 20, 21, 22, 23a, 23b, 25, 26, 27, 28, 29, 30a, 30b, 31a, 31b, 32, 33, 34 …]
